# Supplementary material for: Identification and comprehensive analysis of epithelial–mesenchymal transition related target genes of miR-222-3p in breast cancer
Source: Front Oncol. 2023 Jul 20;13:1189635. doi: 10.3389/fonc.2023.1189635 (PMC10400091; doi:10.3389/fonc.2023.1189635)
Supplement: Supplementary file 1 [file Table_1.xlsx]

## Sheet: Supplement Table 1
Supplement Table 1.The potential target genes of miR-222-3p obtained from the miRWalk 3.0
mirnaid	refseqid	genesymbol	duplex	start	end	bindingp	energy	seed	accessibility	au	phylopstem	phylopflank	me	number_of_pairings	binding_region_length	longest_consecutive_pairings	position	validated	TargetScan	miRDB
hsa-miR-222-3p	NM_001313947	RHOA	AGCTACATCTGGCTACTGGGT#CCCAGACTAGATGTAGTA#.(((((((((((...(((((.#))))).))))))))))).	1211	1229	0.953846	-24.4	1	0.00108959	0.735	4.41178	2.46817	-6.67474	16	18	11	3UTR		0	0
hsa-miR-222-3p	NM_006331	EMG1	AGCTACATCTGGCTACTGGGT#CCAGAGGGCCAGGAATAGCA#.((((..(((((((.((((..#))))..)))))))..)))).	2603	2623	0.953846	-22.4	0	0.000218638	0.471	3.82951	4.6859	-7.97342	15	20	7	3UTR		0	0
hsa-miR-222-3p	NM_013249	ZNF214	AGCTACATCTGGCTACTGGGT#CTCAGTAGAACAGAGTGGTA#.(((((.((((.((((((((.#))))))))..))))))))).	2942	2962	0.953846	-22	0	0.0294001	0.662	2.34107	0.19683	-8.68381	17	20	9	3UTR		0	0
hsa-miR-222-3p	NM_001079537	TRAPPC6B	AGCTACATCTGGCTACTGGGT#ACTGAGAATAGTGGGATGTAGA#..((((((((.((((((.(((#))).))..)))).)))))))).	2946	2968	0.953846	-20.4	1	0.0460137	0.603	1.75757	2.82031	-7.78178	17	22	8	3UTR		0	0
hsa-miR-222-3p	NM_001135702	YWHAZ	AGCTACATCTGGCTACTGGGT#TCCAGTCACAGGTGTAGTA#.((((((((((...((((((.#))))))..)))))))))).	1298	1317	0.953846	-22.9	1	0.169131	0.588	0.80147	0.263944	-9.2861	16	19	10	3UTR		0	0
hsa-miR-222-3p	NM_001257138	ITCH	AGCTACATCTGGCTACTGGGT#ACCTAGGGCCGGGCATGGTGGCTC#((((((.(((((((.((((((#)))))))))))))....)))))).	3350	3374	0.961538	-23.5	0	6.43285e-06	0.485	0	0	-6.21671	19	24	13	3UTR		0	0
hsa-miR-222-3p	NM_001258401	SLC4A8	AGCTACATCTGGCTACTGGGT#GCTCTTTGTGGCTAGATGTGACTT#((.(((((((((((((.((((#))))...))))))))))))).)).	9088	9112	0.961538	-22.4	0	6.67542e-05	0.529	0	0	-5.49511	19	24	13	3UTR		0	0
hsa-miR-222-3p	NM_001267048	ELAPOR1	AGCTACATCTGGCTACTGGGT#CTAGAGCCAGGCTGTGGTC#.(((((((((((((.((((..#))))))))))).)))))).	5229	5248	0.961538	-23.2	1	1.96615e-06	0.485	0	0	-4.52877	17	19	11	3UTR		0	0
hsa-miR-222-3p	NM_001270728	BCL2L13	AGCTACATCTGGCTACTGGGT#TCAGCTAGCCAGAGTTGGCA#.((((..((((((((((((..#)))).))))))))..)))).	613	633	0.961538	-23.1	0	1.03759e-05	0.441	0	0	-7.23797	16	20	8	3UTR		0	0
hsa-miR-222-3p	NM_001271162	PGR	AGCTACATCTGGCTACTGGGT#ATCCAAGCCAGATTAGTC#.((((.((((((((..(((((#))))))))))))))))).	5886	5904	0.961538	-19.6	0	0.177093	0.662	0	0	-6.66278	17	18	17	3UTR		0	0
hsa-miR-222-3p	NM_001278322	MOBP	AGCTACATCTGGCTACTGGGT#GCTCAGGGTCAGGGTGGCTC#((((((.(((((((.((((((#))))))))))))))))))).	1140	1160	0.961538	-23.9	0	2.71855e-06	0.426	0	0	-6.21671	19	20	19	3UTR		0	0
hsa-miR-222-3p	NM_001281294	ZNF281	AGCTACATCTGGCTACTGGGT#CCCAAAAGTGGCCAGGCTGGAGGTC#.(((.(((((((((((((((.#))))...))))))))).))..))).	2692	2717	0.961538	-21.8	0	0.00012034	0.603	3.22064	4.29154	-7.91236	18	25	9	3UTR		0	0
hsa-miR-222-3p	NM_001283034	CIBAR1	AGCTACATCTGGCTACTGGGT#ACTCTGTCTCTACAAATAATAAAAAATTTAGCCAGACAAGGTGGCA#.(((((.((((((((......#.))))))))....))))).	3541	3587	0.961538	-18.5	0	3.65624e-05	0.544	0	0	-5.57006	13	19	8	3UTR		0	0
hsa-miR-222-3p	NM_001284281	PPP4R3A	AGCTACATCTGGCTACTGGGT#ATTGAGTGGAATTCTAGATGTGGTC#.((((((((((((((((.(((#))).)))))....))))))))))).	3052	3077	0.961538	-20.6	1	0.00776399	0.735	5.79452	5.88876	-3.79332	19	25	11	3UTR		0	0
hsa-miR-222-3p	NM_001286579	KCTD20	AGCTACATCTGGCTACTGGGT#GCCCAGGAAGGTTAGATGTGTTTGCA#.(((((((((((((.((((((#))))))...)))))))))))...)).	3838	3864	0.961538	-23.9	1	0.0220195	0.544	0	0	-4.52877	19	26	11	3UTR		0	0
hsa-miR-222-3p	NM_001287759	COL4A6	AGCTACATCTGGCTACTGGGT#ACCCAGTAGCCCAGAGTGAGCTT#((((...((((((((((((((#))))))))))).)))...)))).	5766	5789	0.961538	-29.1	0	0.00067903	0.5	3.39172	2.57017	-11.5013	18	23	11	3UTR		0	0
hsa-miR-222-3p	NM_001289133	BTBD7	AGCTACATCTGGCTACTGGGT#TAGCCAGGCGTGGTG#.(((((.((((((((......#)))))))).))))).	3417	3432	0.961538	-19	0	0.000181393	0.559	0	0	-5.57006	13	15	8	3UTR		0	0
hsa-miR-222-3p	NM_001289698	ARHGEF3	AGCTACATCTGGCTACTGGGT#TCAGCTAGCCAGATTAGTA#.((((.(((((((((((((..#)))).))))))))))))).	2813	2832	0.961538	-21.6	0	0.0211457	0.632	0	0	-5.69428	17	19	13	3UTR		0	0
hsa-miR-222-3p	NM_001290047	CECR2	AGCTACATCTGGCTACTGGGT#GCCCGGGCCAGATGC#.....((((((((..((((((#)))))))))))))).	8117	8132	0.961538	-22.8	0	6.76623e-05	0.456	0.448403	-0.0625653	-15.2579	14	15	14	3UTR		0	0
hsa-miR-222-3p	NM_001307978	TRABD2A	AGCTACATCTGGCTACTGGGT#TAGCCAGGCGTTGTGGCG#.((((((((((((((......#))))))))...)))))).	2118	2136	0.961538	-19.7	1	2.2209e-05	0.529	3.36297	4.00549	-4.02637	14	18	8	3UTR		0	0
hsa-miR-222-3p	NM_001308044	RBM23	AGCTACATCTGGCTACTGGGT#GCCAGTCAGTGCCGGATTGTAGA#..(((((((((((.(((((((#)))...))))))))))).)))).	6489	6512	0.961538	-21.6	1	0.0720777	0.529	0	0	-5.81384	18	23	11	3UTR		0	0
hsa-miR-222-3p	NM_001308101	DCUN1D1	AGCTACATCTGGCTACTGGGT#ACCCAGTGGATCCCCACACTCTCCACTCTTTGGCTT#(((((....((((((((((((#))))))))).............))).....))))).	7666	7702	0.961538	-17.7	0	0.00974156	0.603	0	0	-10.7522	17	36	9	3UTR		1	1
hsa-miR-222-3p	NM_001308147	PLEKHG3	AGCTACATCTGGCTACTGGGT#CCCAGGGCCAGGTTCTTGGCA#.((((.((((((((.(((((.#)))))))))))))...)))).	10353	10374	0.961538	-25.2	0	1.35117e-05	0.441	0	0	-6.42973	17	21	13	3UTR		0	0
hsa-miR-222-3p	NM_001317228	CDH12	AGCTACATCTGGCTACTGGGT#ACCTAGAACGAAGATAGCTATGTGGCA#.(((((((..(((((((((((#))))))........)))))))))))).	3156	3183	0.961538	-19.4	1	0.0023782	0.588	2.39089	4.05215	-6.09222	18	27	12	3UTR		0	0
hsa-miR-222-3p	NM_001318374	PCDH9	AGCTACATCTGGCTACTGGGT#GCTTTTGTGGTCCAGATGTGA#...(((((((((((((.((((#))))..)))).))))))))).	26772	26793	0.961538	-20	0	0.00285378	0.735	0	0	-6.51454	17	21	9	3UTR		0	0
hsa-miR-222-3p	NM_001318896	FHL2	AGCTACATCTGGCTACTGGGT#ACTCAGGAGCAATCAGATGTGA#...(((((((((((.((((((#)))))).)))...)))))))).	4239	4261	0.961538	-20	0	0.00411195	0.559	0	0	-7.24999	17	22	8	3UTR		0	0
hsa-miR-222-3p	NM_001321081	EZH1	AGCTACATCTGGCTACTGGGT#GCCCAATGGCCAGTGTTGCTT#(((.(((.(((((((.(((((#))))).)))))))))).))).	3284	3305	0.961538	-25.3	0	0.000821167	0.441	0	0	-9.51628	18	21	10	3UTR		0	0
hsa-miR-222-3p	NM_030802	FAM117A	AGCTACATCTGGCTACTGGGT#CCCAGGGCTGGATGG#.....(((((((((.(((((.#)))))))))))))).	2093	2108	0.961538	-21.6	0	2.22196e-05	0.5	4.32264	4.37151	-14.401	14	15	14	3UTR		0	0
hsa-miR-222-3p	NM_032102	SRSF8	AGCTACATCTGGCTACTGGGT#ACCTGTGGCCGGGCATGGTGGCTC#((((((.(((((((((.((((#)))))))))))))....)))))).	3162	3186	0.961538	-23.5	0	1.79594e-06	0.441	0	0	-5.48126	19	24	13	3UTR		0	0
hsa-miR-222-3p	NM_032143	ZRANB3	AGCTACATCTGGCTACTGGGT#CCCAGAGCCAGGAGG#.....(.(((((((.(((((.#)))))))))))).).	6095	6110	0.961538	-21.4	0	0.00178307	0.618	0	0	-15.9447	13	15	12	3UTR		0	0
hsa-miR-222-3p	NM_032336	GINS4	AGCTACATCTGGCTACTGGGT#ACCCAGGCTGGAGTGGCA#.(((((.((((((..((((((#))))))))))))))))).	2483	2501	0.961538	-23.8	0	9.18455e-07	0.412	0	0	-6.9293	17	18	17	3UTR		0	0
hsa-miR-222-3p	NM_032611	PTP4A3	AGCTACATCTGGCTACTGGGT#GCCCTGCCTTGGCCAGGGTGGCC#.(((((.((((((((..((((#)))).....))))))))))))).	2118	2141	0.961538	-24	0	1.3348e-07	0.397	0	0	-5.57006	17	23	13	3UTR		0	0
hsa-miR-222-3p	NM_033347	KCNK7	AGCTACATCTGGCTACTGGGT#AGCAGCCAGGAGTGGCTG#((((((.(((((((.((....#)).))))))).)))))).	1003	1021	0.961538	-21.9	0	7.71756e-08	0.338	0	0	-6.21671	15	18	7	3UTR		0	0
hsa-miR-222-3p	NM_052882	ZIM3	AGCTACATCTGGCTACTGGGT#TGGCCAGGCGTGGTG#.(((((.((((((((......#)))))))).))))).	2140	2155	0.961538	-18.7	0	2.09047e-05	0.574	0.381118	0.236659	-5.57006	13	15	8	3UTR		0	0
hsa-miR-222-3p	NM_134265	WSB1	AGCTACATCTGGCTACTGGGT#TAGCCAGGCGTGGTG#.(((((.((((((((......#)))))))).))))).	1633	1648	0.961538	-19	0	0.000224264	0.603	0	0	-5.57006	13	15	8	3UTR		0	0
hsa-miR-222-3p	NM_138450	ARL11	AGCTACATCTGGCTACTGGGT#CCCAGTGGCCCCTGGGGATGTGCC#.((.((((((((((((((((.#)))))))))).....)))))))).	1595	1619	0.961538	-27.4	0	2.46019e-08	0.441	0	0	-6.82535	18	24	10	3UTR		0	0
hsa-miR-222-3p	NM_147147	BVES	AGCTACATCTGGCTACTGGGT#CCCAGTGCCAGAGCTGCG#.((....((((((.((((((.#))))))))))))...)).	2573	2591	0.961538	-24.1	0	0.000497905	0.485	0	0	-15.2459	14	18	12	3UTR		0	0
hsa-miR-222-3p	NM_152398	OCIAD2	AGCTACATCTGGCTACTGGGT#TAGCCAGGCGTGGTG#.(((((.((((((((......#)))))))).))))).	855	870	0.961538	-19	0	9.0843e-07	0.559	0	0	-5.57006	13	15	8	3UTR		0	0
hsa-miR-222-3p	NM_153015	TMEM74	AGCTACATCTGGCTACTGGGT#ACTCACAGTGGTCTAGATGTCATTCAGCA#.((((((((((((((((((((#)).).)))))).)))))))).....))).	2218	2247	0.961538	-20.7	1	0.015671	0.5	1.21793	0.831106	-3.79332	20	29	8	3UTR		0	0
hsa-miR-222-3p	NM_153020	RBM24	AGCTACATCTGGCTACTGGGT#ATCTCATGGCATAAATTATTTAGTAAGTCTAGATGTAGCG#.((((((((((((((((((((#.)))))))).).))))))))))).	1828	1868	0.961538	-23.7	1	0.00551088	0.735	6.04179	4.7561	-3.79332	20	24	11	3UTR		1	1
hsa-miR-222-3p	NM_153260	LRRC57	AGCTACATCTGGCTACTGGGT#CCAGTAGCTAGCTGCTA#(((.....(((((((((((..#)))))))))))..))).	1125	1142	0.961538	-21.3	0	3.99835e-05	0.559	2.02999	0.965338	-16.8469	14	17	11	3UTR		0	0
hsa-miR-222-3p	NM_176867	PPA2	AGCTACATCTGGCTACTGGGT#TAGCCAGGCGTGGTG#.(((((.((((((((......#)))))))).))))).	861	876	0.961538	-19	0	0.000176928	0.544	4.23075	3.56372	-5.57006	13	15	8	3UTR		0	0
hsa-miR-222-3p	NM_198194	STOM	AGCTACATCTGGCTACTGGGT#ACCCAGGCCAGAGGCA#.(((...((((((..((((((#))))))))))))))).	734	750	0.961538	-21.7	0	7.01541e-05	0.426	3.84866	3.67742	-12.9493	15	16	15	3UTR		0	0
hsa-miR-222-3p	NM_206918	DEGS2	AGCTACATCTGGCTACTGGGT#GCCCAGGGTCAGAGGGTGGCTC#((((((.(((((((.((((((#)))))))))))))..)))))).	2612	2634	0.961538	-27.6	0	4.06706e-06	0.397	0	0	-6.21671	19	22	13	3UTR		0	0
hsa-miR-222-3p	XM_005263543	MFN2	AGCTACATCTGGCTACTGGGT#GCCCTGTGCTGGGGGTGGTA#.(((((.((((((.((.((((#)))).)))))))).))))).	3332	3352	0.961538	-20.5	0	8.6075e-05	0.353	0	0	-6.19385	17	20	8	3UTR		0	0
hsa-miR-222-3p	XM_006714849	FAM153A	AGCTACATCTGGCTACTGGGT#CCAGTGGCTAGCATTTGCC#.((.....(((((((((((..#))))))))))).....)).	1971	1990	0.961538	-21.1	0	6.95197e-06	0.618	0	0	-16.7027	13	19	11	3UTR		0	0
hsa-miR-222-3p	XM_011512207	CHST10	AGCTACATCTGGCTACTGGGT#GCCCCTGAGGTTCTCCTGGCTAGTCAGGGTGGCTT#((((((.(((((((((((((.#.))))).)))))))))))))).	1651	1686	0.961538	-24	0	1.72894e-06	0.397	0	0	-5.48126	19	22	14	3UTR		0	0
hsa-miR-222-3p	XM_011513874	CC2D2A	AGCTACATCTGGCTACTGGGT#TAGCCAGGCGTGGTG#.(((((.((((((((......#)))))))).))))).	1863	1878	0.961538	-19	0	0.000121407	0.544	0	0	-5.57006	13	15	8	3UTR		0	0
hsa-miR-222-3p	XM_011514469	ADGRF1	AGCTACATCTGGCTACTGGGT#CTCAGATAGCTCAGATAGCTC#(((((..(((((((((((((.#))))).)))).))))))))).	4166	4187	0.961538	-20.3	0	0.0111583	0.632	0	0	-7.38222	18	21	9	3UTR		0	0
hsa-miR-222-3p	XM_011527460	ZNF766	AGCTACATCTGGCTACTGGGT#TAGCCAGGCGTGGTG#.(((((.((((((((......#)))))))).))))).	3371	3386	0.961538	-19	0	8.28334e-05	0.544	0	0	-5.57006	13	15	8	3UTR		0	0
hsa-miR-222-3p	XM_017016314	DUSP13	AGCTACATCTGGCTACTGGGT#CCCAGTGGGTTAGAGTGGA#..((((.(((((((((((((.#)))))))).))))))))).	1577	1596	0.961538	-22.2	0	0.00196781	0.382	0	0	-6.50069	17	19	9	3UTR		0	0
hsa-miR-222-3p	XM_017021134	FLRT2	AGCTACATCTGGCTACTGGGT#ATCTATAGCCAGGGTAGTTG#((((((.((((((((.(((((#))))))))))))))))))).	5931	5951	0.961538	-21.7	0	0.00118017	0.632	0	0	-5.71431	19	20	19	3UTR		0	0
hsa-miR-222-3p	XM_024447231	SDCBP	AGCTACATCTGGCTACTGGGT#CCCGGAGCCAGCGAGCA#.(((....((((((.(((((.#)))))))))))..))).	3293	3310	0.961538	-22.1	0	8.27493e-05	0.5	0	0	-14.4061	14	17	11	3UTR		0	0
hsa-miR-222-3p	XM_024450222	ASPHD1	AGCTACATCTGGCTACTGGGT#CCAGCAAATATGGCCAGGCACGGTGGCTC#((((((.((((((((((((..#))))......))))))))....)))))).	2331	2360	0.961538	-21.2	0	0.000136377	0.441	0	0	-5.48126	18	29	8	3UTR		0	0
hsa-miR-222-3p	XM_024452386	ATP2B3	AGCTACATCTGGCTACTGGGT#GCCCAGAGTCCAGAGAGCA#.(((.(.(((((((.((((((#)))))))).))))))))).	5400	5419	0.961538	-22.8	0	0.0124358	0.353	0	0	-10.1915	17	19	9	3UTR		0	1
hsa-miR-222-3p	NM_014697	NOS1AP	AGCTACATCTGGCTACTGGGT#GGCCAGTGGATTAGGTGTAT#...((((((((((((((((.(#).))))))).))))))))).	4042	4062	0.961538	-20.7	0	0.0314887	0.471	0	0	-6.51454	17	20	9	3UTR		0	0
hsa-miR-222-3p	NM_015562	UBXN7	AGCTACATCTGGCTACTGGGT#TCCTGGCCAGGTGTGGTG#.((((((((((((((..(((.#))))))))))))))))).	5633	5651	0.961538	-24.3	1	1.76602e-05	0.559	-0.155985	0.0218467	-4.02637	17	18	17	3UTR		0	0
hsa-miR-222-3p	NM_015888	HOOK1	AGCTACATCTGGCTACTGGGT#TTCAGATGCTCAATAGCCACATGTGGCTA#((((((((.((((((.(((((#.))))).)))))).)))))))).	3565	3594	0.961538	-26.4	1	5.62115e-07	0.5	-0.273933	-0.00948404	-5.22701	19	23	8	3UTR		0	0
hsa-miR-222-3p	NM_016388	TRAT1	AGCTACATCTGGCTACTGGGT#TCTACTAGCCAGAGATAGTC#.((((..((((((((.((((.#)))).))))))))..)))).	1325	1345	0.961538	-20.2	0	0.0204243	0.662	0.357653	0.00147433	-7.47102	16	20	8	3UTR	MIRT495909	0	0
hsa-miR-222-3p	NM_017637	BNC2	AGCTACATCTGGCTACTGGGT#TCCTGTAGCTGGAGTGTTGCTC#(((.((((((((((((.(((.#))).))))))))).))).))).	8619	8641	0.961538	-21.2	0	0.000364418	0.603	2.91293	4.03388	-6.9696	18	22	9	3UTR		0	0
hsa-miR-222-3p	NM_018100	EFHC1	AGCTACATCTGGCTACTGGGT#GCCTCAGCCTTCTGAGTAGCTAGGCCTGTAGTC#.((((((((((((((((((((#.))))....))))))))))..)))))).	5351	5384	0.961538	-23.4	1	0.000558628	0.485	-0.29234	-0.286863	-3.79332	20	28	10	3UTR		0	0
hsa-miR-222-3p	NM_018255	ELP2	AGCTACATCTGGCTACTGGGT#GCTTCATAGCCACATGTGGCTC#((((((((.((((((..((((#))))..)))))).)))))))).	4067	4089	0.961538	-21.9	1	1.30798e-06	0.574	0.0860639	-0.00838863	-5.22701	18	22	8	3UTR		0	0
hsa-miR-222-3p	NM_018485	C5AR2	AGCTACATCTGGCTACTGGGT#GCTCAGTAGCCACATATGGCTG#(((((.((.((((((((((((#)))))))))))).)).))))).	3202	3224	0.961538	-26.2	0	1.45834e-06	0.5	-0.226399	-0.0586232	-6.89492	19	22	12	3UTR		0	0
hsa-miR-222-3p	NM_020647	JPH1	AGCTACATCTGGCTACTGGGT#CCTGGTTAGCACAGATGTGGACTG#((((((((((((((((((((.#)))))).))).))))))))).)).	3840	3864	0.961538	-25.4	1	0.00022278	0.5	4.45039	4.27389	-3.93757	20	24	9	3UTR		0	0
hsa-miR-222-3p	NM_020762	SRGAP1	AGCTACATCTGGCTACTGGGT#ACCCAGGGCCGGGCACAGTGGCTC#((((((.(((((((.((((((#)))))))))))))....)))))).	18780	18804	0.961538	-25.8	0	5.84848e-06	0.456	-0.236473	-0.0195864	-6.21671	19	24	13	3UTR		0	0
hsa-miR-222-3p	NM_020952	TRPM3	AGCTACATCTGGCTACTGGGT#ACCCAGCGTAGTTGTAGCATGTGGTTG#(((((((((((((((((((((#)))))..)))))..))).)))))))).	8904	8931	0.961538	-20.8	1	0.00430182	0.603	5.23027	6.26103	-3.93757	21	27	8	3UTR		1	0
hsa-miR-222-3p	NM_020960	GPR107	AGCTACATCTGGCTACTGGGT#GCCCAGTGGTCTTCTTTCCAACAGGAAAAGAAGGCTGTGATGTCGCTG#(((.(((((.(((((((((((#)))))))))))...........................))))).))).	2314	2362	0.961538	-23.7	0	6.88832e-05	0.485	-0.278534	-0.472385	-8.2121	19	48	11	3UTR	MIRT739082	0	0
hsa-miR-222-3p	NM_021926	ALX4	AGCTACATCTGGCTACTGGGT#GCCTCCAGCTTCGGGAAGCACGGTGGCCAGGTTAGCTC#(((((.((((((((((((.((#.)).))))))))))))))))).	4696	4734	0.961538	-25.9	0	0.00356363	0.397	2.95521	5.0178	-5.83853	19	22	17	3UTR		0	0
hsa-miR-222-3p	NM_024761	MOB3B	AGCTACATCTGGCTACTGGGT#CCCTGTAGCCAGAGGTGA#...(((.(((((((((.(((.#))).))))))))).))).	4650	4668	0.961538	-24.1	0	0.00134248	0.574	0.0834805	0.248617	-8.05823	15	18	9	3UTR		0	0
hsa-miR-222-3p	NM_025059	CCDC170	AGCTACATCTGGCTACTGGGT#AGCCAGGTGTGGTG#.(((((((((((((.......#))))))))))))).	2976	2990	0.961538	-21.9	1	0.000999856	0.603	-0.61075	-0.264131	-4.76182	13	14	13	3UTR		0	0
hsa-miR-222-3p	NM_001918	DBT	AGCTACATCTGGCTACTGGGT#GCTCAGTAGCCACACTAATTAAATTTAAATTTAAATAGCTACATGTGGCTT#((((((((.((((((((((((#)))))))))))).).............................))))))).	7747	7798	0.961538	-23.7	1	1.6516e-05	0.691	0.0649475	-0.0333459	-4.99396	20	51	12	3UTR		0	1
hsa-miR-222-3p	NM_002187	IL12B	AGCTACATCTGGCTACTGGGT#TAGCCAGGCGTGGTG#.(((((.((((((((......#)))))))).))))).	1785	1800	0.961538	-19	0	6.33886e-05	0.544	0	0	-5.57006	13	15	8	3UTR		0	0
hsa-miR-222-3p	NM_002583	PAWR	AGCTACATCTGGCTACTGGGT#ATTCAGTAGCCGTATGTGCCAGGCTG#((((((((.((((((((((((#)))))))))))).))))....)))).	8248	8274	0.961538	-23.4	1	0.000145501	0.662	0	0	-4.99396	20	26	12	3UTR		0	0
hsa-miR-222-3p	NM_003024	ITSN1	AGCTACATCTGGCTACTGGGT#GCCCTCTGGCTGGGGTGGCA#.(((((.((((((((..((((#))))..))))))))))))).	16201	16221	0.961538	-23.9	0	1.53064e-05	0.426	0	0	-5.57006	17	20	13	3UTR		0	0
hsa-miR-222-3p	NM_003415	ZNF268	AGCTACATCTGGCTACTGGGT#ACCCCGTCTCTACTAAAAATACAAAAGTCAGCCAGGTGTGGTG#.((((((((((((((((((((#)))).....................))).))))))))))))).	6877	6920	0.961538	-25.6	1	4.14925e-05	0.5	-0.11058	-0.00599906	-3.79332	20	43	13	3UTR		0	0
hsa-miR-222-3p	NM_003724	JRK	AGCTACATCTGGCTACTGGGT#CCCAGTGGCTGGATGTGCTT#(((.((((((((((((((((.#))))))))))))))))))).	5671	5691	0.961538	-31.1	0	0.000576802	0.412	-0.244403	-0.160614	-6.9696	19	20	19	3UTR		0	0
hsa-miR-222-3p	NM_003879	CFLAR	AGCTACATCTGGCTACTGGGT#CCTAGTAGTTGGGAGTAGCTG#((((((.(((((((((((((.#))))))))))))).)))))).	11079	11100	0.961538	-27.6	0	7.20467e-09	0.426	0	0	-5.48126	19	21	13	3UTR		0	0
hsa-miR-222-3p	NM_004115	FGF14	AGCTACATCTGGCTACTGGGT#GCCCAGTGGCTGGGTTAGA#..(((.(((((((((((((((#)))))))))))))))))).	2358	2377	0.961538	-26	0	2.43097e-08	0.456	0	0	-6.85796	18	19	18	3UTR		1	1
hsa-miR-222-3p	NM_004288	CYTIP	AGCTACATCTGGCTACTGGGT#CCATGGAAAGATGTGGTC#.(((((((((..(((.(((..#))))))..))))))))).	1735	1753	0.961538	-19	1	0.0121703	0.574	2.80411	2.6518	-10.198	15	18	9	3UTR		0	0
hsa-miR-222-3p	NM_005315	GSC2	AGCTACATCTGGCTACTGGGT#GCTCAGTGGCTGTGTTGCTC#(((.((((..(((((((((((#))))))))))))))).))).	2177	2197	0.961538	-22.3	0	0.00144873	0.441	0	0	-9.26849	18	20	15	3UTR		0	0
hsa-miR-222-3p	NM_005567	LGALS3BP	AGCTACATCTGGCTACTGGGT#CCAGTTTCCAGGTGGTAAGCA#.(((.(((((((..(((((..#)))))..)))))))...))).	2081	2102	0.961538	-22.3	0	3.01892e-07	0.412	-0.0171863	-0.391267	-10.0583	15	21	7	3UTR	MIRT046598	0	0
hsa-miR-222-3p	NM_005578	LPP	AGCTACATCTGGCTACTGGGT#GCTCAGTGGCGGGCGCCTGTAGTC#.((((((.((.((((((((((#)))))))))).))....)))))).	8641	8665	0.961538	-23.8	1	9.28649e-06	0.412	-0.10535	0.093663	-8.93173	18	24	10	3UTR		0	0
hsa-miR-222-3p	NM_006246	PPP2R5E	AGCTACATCTGGCTACTGGGT#TCCAGCAAAAGAGGATGTAGCC#.(((((((((.....(((((.#))))).......))))))))).	3014	3036	0.961538	-19.1	1	0.00355882	0.662	2.64212	1.93361	-12.8463	14	22	9	3UTR		1	0
hsa-miR-222-3p	NM_006283	TACC1	AGCTACATCTGGCTACTGGGT#CCTAGTGCCAGAGCTTGCA#.((....((((((.((((((.#))))))))))))....)).	6839	6858	0.961538	-22.3	0	0.00258347	0.5	0.0197527	0.295657	-15.2459	14	19	12	3UTR		0	0
hsa-miR-222-3p	NM_006306	SMC1A	AGCTACATCTGGCTACTGGGT#ACCTCACAATCCTGGCCACAGATAGCTAGATGTGGA#..(((((((((((((((((((#.))).))).))))))))))))).	8775	8811	0.961538	-27.9	1	0.00103384	0.5	3.74224	4.88038	-4.957	19	23	13	3UTR		0	0
hsa-miR-222-3p	NM_006713	SUB1	AGCTACATCTGGCTACTGGGT#CCCAGTAGAACAGACCAATGGCA#.((((..((((.((((((((.#))))))))..))))....)))).	1472	1495	0.961538	-21.8	0	0.019337	0.588	0.702109	0.135295	-10.5848	16	23	8	3UTR		0	0
hsa-miR-222-3p	NM_006732	FOSB	AGCTACATCTGGCTACTGGGT#TGAGTTGGCCAGATTGTGGG#..(((((((((((((((.(..#).))).)))))))).)))).	2499	2519	0.961538	-19.9	1	0.000572314	0.471	0.715344	0.616612	-4.957	16	20	8	3UTR		0	0
hsa-miR-222-3p	NM_007021	DEPP1	AGCTACATCTGGCTACTGGGT#GCCCACTGGCTGAGTAGCTA#((((((.((.(((((.(((((#))))).))))))))))))).	1197	1217	0.961538	-22.9	0	0.00044984	0.441	-0.668186	0.0899847	-6.95682	18	20	13	3UTR		0	0
hsa-miR-222-3p	NM_007146	VEZF1	AGCTACATCTGGCTACTGGGT#ACCCCTAAGCTAGAATGTGGTTG#((((((((((((((...((((#))))...))))))).))))))).	3943	3966	0.961538	-22.6	1	0.00587656	0.529	6.03306	5.48612	-4.90607	18	23	7	3UTR		1	1
hsa-miR-222-3p	NM_007326	CYB5R3	AGCTACATCTGGCTACTGGGT#ACCCAGGCTGGAGTGGCA#.(((((.((((((..((((((#))))))))))))))))).	2075	2093	0.961538	-23.8	0	6.46579e-07	0.426	0	0	-6.9293	17	18	17	3UTR		0	0
hsa-miR-222-3p	NM_012069	ATP1B4	AGCTACATCTGGCTACTGGGT#GCCCATTAGCCAGTTTAGCA#.((((...(((((((.(((((#))))).)))))))..)))).	2296	2316	0.961538	-24.3	0	0.0837078	0.574	0.72216	0.763131	-9.78465	16	20	7	3UTR		0	0
hsa-miR-222-3p	NM_012323	MAFF	AGCTACATCTGGCTACTGGGT#CCCAGGATTCAAAGCTAGGTTTGGCTG#(((((.((((((((.(((((.#))))).......)))))))).))))).	1115	1142	0.961538	-21.8	0	0.000152358	0.441	-0.247465	-0.174097	-6.57398	18	27	8	3UTR		0	0
hsa-miR-222-3p	NM_013433	TNPO2	AGCTACATCTGGCTACTGGGT#ACTGGGTTGGGACCTTTTTCCTGAAGAGAGCTGGGTGTAGCC#.(((((((((((((.(((((.#.)))..))..))))))))))))).	3658	3700	0.961538	-22.8	1	3.14494e-05	0.426	1.99089	4.10122	-4.52877	18	24	13	3UTR		0	0
hsa-miR-222-3p	NM_014211	GABRP	AGCTACATCTGGCTACTGGGT#CCCAGTGGCAGATC#......((((.(((((((((.#))))))))))))).	2508	2522	0.961538	-20	0	6.22661e-05	0.515	-0.188045	0.217528	-18.3913	13	14	13	3UTR		0	0
hsa-miR-222-3p	NM_001322814	SOD2	AGCTACATCTGGCTACTGGGT#ACCCAGTAGTCATTCAGGAGCAGGTTGTTCAGTTTCCATGTAGCTG#((((((((.((((((((((((#)))))))))))).........................)))))))).	9615	9661	0.961538	-26.7	1	9.49065e-05	0.574	0	0	-4.99396	20	46	12	3UTR	MIRT000135	0	1
hsa-miR-222-3p	NM_001330000	MMGT1	AGCTACATCTGGCTACTGGGT#CTCAGTGGCTTGACAGCATCTTCCTGGTTGTATGTGGCC#.((((((((.((((((((((.#)))))))))).))...................)))))).	3403	3442	0.961538	-21.6	1	0.00205395	0.588	0	0	-5.03583	18	39	10	3UTR		0	0
hsa-miR-222-3p	NM_001330192	NUP107	AGCTACATCTGGCTACTGGGT#TAGTGGCTGGGTGCAGTGGCTC#((((((((((((((((((...#))))))))))))...)))))).	3543	3565	0.961538	-21.5	1	3.47583e-08	0.485	0	0	-3.93757	18	22	12	3UTR		0	0
hsa-miR-222-3p	NM_001330529	ZNF233	AGCTACATCTGGCTACTGGGT#CCCCCTGTCAGGTGTGGA#..(((((((((((....(((.#)))...))))))))))).	698	716	0.961538	-20.8	1	4.3147e-05	0.529	0	0	-6.78234	14	18	11	3UTR		0	0
hsa-miR-222-3p	NM_001331020	RO60	AGCTACATCTGGCTACTGGGT#ACCCAGGCTGGAGTGGCA#.(((((.((((((..((((((#))))))))))))))))).	4522	4540	0.961538	-23.8	0	4.17916e-07	0.412	0	0	-6.9293	17	18	17	3UTR		0	0
hsa-miR-222-3p	NM_001354026	ANKMY1	AGCTACATCTGGCTACTGGGT#CCCAGGGCCAGAGTAGCA#.(((((.(((((((.(((((.#))))))))))))))))).	1881	1899	0.961538	-29.2	0	0.00125307	0.397	0	0	-6.07246	17	18	17	3UTR		0	0
hsa-miR-222-3p	NM_001386077	SPECC1	AGCTACATCTGGCTACTGGGT#ACCCAGGCTAGAGTAGTG#.(((((.((((((..((((((#))))))))))))))))).	4748	4766	0.961538	-23	0	4.59384e-06	0.5	0	0	-6.9293	17	18	17	3UTR		0	0
hsa-miR-222-3p	NM_000115	EDNRB	AGCTACATCTGGCTACTGGGT#ACCCAACAATGTGGCCAGAAAGAAAGAGCA#.(((...((((((((((((((#))))).....))))))))).......))).	3278	3308	0.961538	-21.9	0	0.564218	0.662	2.19672	3.59929	-11.357	17	30	9	3UTR		0	0
hsa-miR-222-3p	NM_001001872	ARMH4	AGCTACATCTGGCTACTGGGT#GCCCAGTGGCCAGAGTCCTGGTG#.((((..((((((((((((((#))))))))))))))....)))).	3526	3549	0.961538	-29.3	0	8.34083e-07	0.471	0	0	-7.23797	18	23	14	3UTR		0	0
hsa-miR-222-3p	NM_001025091	ABCF1	AGCTACATCTGGCTACTGGGT#GCTCAGAGCTGGAGGTGAGCTT#((((((.(((((((.((((((#))))))))))))).)).)))).	3030	3052	0.961538	-21.8	0	1.74646e-06	0.485	0	0	-6.21671	19	22	13	3UTR		0	0
hsa-miR-222-3p	NM_001040697	UEVLD	AGCTACATCTGGCTACTGGGT#ACCCTGTCTCTACTAAAAATACAAAAAGTTAGCCAGGCGTGGTG#.(((((.((((((((((((((#))))......................))).))))))).))))).	2895	2939	0.961538	-21.5	0	6.45846e-05	0.5	2.93319	3.33954	-5.33701	19	44	7	3UTR		0	0
hsa-miR-222-3p	NM_001079512	TVP23A	AGCTACATCTGGCTACTGGGT#ACCCAGGTTTCTCTAGGACCATGTTATCCCAGAGCCAGGTGG#.....(((((((((.(((((.#.)))))))))))))).	2738	2780	0.961538	-25.6	0	1.15156e-05	0.441	3.04347	4.33802	-14.401	14	16	14	3UTR		0	0
hsa-miR-222-3p	NM_001080744	DGKG	AGCTACATCTGGCTACTGGGT#GCCTATGGTGAGATCAGATGTGGCC#.((((((((((((((((((((#))))..))).)).))))))))))).	3233	3258	0.961538	-23.1	1	9.72837e-05	0.471	3.4186	4.3253	-3.79332	20	25	11	3UTR		0	0
hsa-miR-222-3p	NM_001130524	AP1M1	AGCTACATCTGGCTACTGGGT#ACCCCATCTCTACTAGAAATACAAAATTAGCCAGGTGTGGTG#.((((((((((((((((((..#.))))...........)))))))))))))).	8125	8167	0.961538	-24.3	1	8.43068e-05	0.485	-0.0283664	0.0450267	-3.79332	18	31	14	3UTR		0	0
hsa-miR-222-3p	NM_001145053	EFCAB5	AGCTACATCTGGCTACTGGGT#GCCCAAGCTGGAGTGTAGTG#.(((((((((((((..(((((#)))))))))))).)))))).	3242	3262	0.961538	-22.1	1	0.00515588	0.485	0	0	-4.76182	18	20	12	3UTR		0	0
hsa-miR-222-3p	NM_001145197	SPATA31D4	AGCTACATCTGGCTACTGGGT#CCCAGTGGAGCTTGGGAAAGCTCAGCACAACCCAGAAGTGCA#.((.((.(((((((((((((.#)))))))).......................))))).)))).	4443	4485	0.961538	-20.9	0	0.0035953	0.426	-0.716192	-0.774527	-8.36903	17	42	8	3UTR		0	0
hsa-miR-222-3p	NM_001165933	RGS9	AGCTACATCTGGCTACTGGGT#GCTCAGAGCTGGGAAGTAGCTC#((((((.(((((((.((((((#)))))))))))))..)))))).	3478	3500	0.961538	-22.9	0	3.81265e-06	0.426	0	0	-6.21671	19	22	13	3UTR		0	0
hsa-miR-222-3p	NM_001198628	RUNX1T1	AGCTACATCTGGCTACTGGGT#ACCAGAACTACTTGTTAGTTTTGAAAACAGTAGCCCAGGATGTGGTTG#((((((((((((((((((..(#.)..))))))))..)))))))))).	3962	4010	0.961538	-25.6	1	0.000158995	0.559	2.14622	4.57027	-3.93757	19	25	10	3UTR		1	0
hsa-miR-222-3p	NM_001198850	FOXJ3	AGCTACATCTGGCTACTGGGT#CCAGCTGCCCTATGTAGCTC#((((((((..(((..((((..#))))..)))..)))))))).	2348	2368	0.961538	-23.2	1	0.000219057	0.515	2.82809	1.55836	-7.82876	15	20	8	3UTR		0	0
hsa-miR-222-3p	NM_001199022	CCP110	AGCTACATCTGGCTACTGGGT#TCCACTTTCTTTGACTTACAGTATAACCATGTAGCCAATTGTGGCC#.((((((..(((((((..(((#.)))..)))))))..)))))).	3693	3739	0.961538	-26.4	1	3.16327e-05	0.618	0.581362	-0.0329132	-7.16335	16	22	7	3UTR		0	1
hsa-miR-222-3p	NM_001206769	DLG2	AGCTACATCTGGCTACTGGGT#GCCTGGGGCCAGACTGGTGCTA#(((..(((((((((.((((((#))))))))))))).))..))).	5537	5559	0.961538	-22.8	0	4.15352e-05	0.441	4.16328	5.48895	-11.8241	18	22	13	3UTR		1	1
hsa-miR-222-3p	NM_001244764	TNIP3	AGCTACATCTGGCTACTGGGT#TAGCCAGGCTCGTGGCA#.(((((.((((((((......#))))))))...))))).	2075	2092	0.961538	-18.9	0	4.56686e-05	0.559	0.352796	0.801166	-5.57006	13	17	8	3UTR		0	0
hsa-miR-222-3p	NM_033085	FATE1	AGCTACATCTGGCTACTGGGT#ACCTCAGCGGCCCTTCTGTTCCATCCTCTGTGGGCAGGGGTGTGGCTT#((((((((((((((.((((((#))).))).)))).........................)))))))))).	937	985	0.969231	-23.3	1	2.36645e-08	0.426	2.94706	2.57903	-4.67302	20	48	10	3UTR		0	0
hsa-miR-222-3p	NM_152914	NATD1	AGCTACATCTGGCTACTGGGT#AGCCAGTGCCGGGCCAGTGTGGA#..(((((.(((((((((((.(#).)))))....))))))))))).	4593	4616	0.969231	-22	0	0.000387694	0.412	0	0	-7.27064	17	23	11	3UTR		0	0
hsa-miR-222-3p	NM_024887	DHDDS	AGCTACATCTGGCTACTGGGT#CCCAGGAGGCGATGTAGTG#.((((((((.(.((.(((((.#))))).)).))))))))).	3027	3046	0.969231	-22.8	1	0.0211751	0.412	0.958433	0.532215	-9.11808	16	19	9	3UTR		0	0
hsa-miR-222-3p	NM_001826	CKS1B	AGCTACATCTGGCTACTGGGT#ACCATAGCCCAGCCAGATGAGTG#.(((.((((((((...(((((#.)))))))))))))))).	480	503	0.969231	-22.9	0	0.0041503	0.412	0.139538	-0.110731	-9.7377	16	18	16	3UTR		0	0
hsa-miR-222-3p	NM_000208	INSR	AGCTACATCTGGCTACTGGGT#GCCCGGTGACCTCATCTGGGCCAGGTGTGGTG#.((((((((((((((((((((#)))))))...........))))))))))))).	6259	6291	0.969231	-30	1	5.91841e-07	0.397	3.10085	3.20693	-3.79332	20	32	13	3UTR		0	0
hsa-miR-222-3p	NM_000318	PEX2	AGCTACATCTGGCTACTGGGT#GCCCAGTCTGGATGTAGGTG#(.((((((((((..(((((((#))))))))))))))))).).	3399	3419	0.969231	-24.3	1	0.000219702	0.456	0	0	-7.24722	18	20	17	3UTR		0	0
hsa-miR-222-3p	NM_001030060	SAMD5	AGCTACATCTGGCTACTGGGT#ACCCAGGCTGGAGTGTAGTG#.((((((((((((..((((((#)))))))))))).)))))).	1802	1822	0.969231	-22.8	1	0.000530386	0.441	0.068263	-0.0955758	-5.38561	18	20	12	3UTR		0	0
hsa-miR-222-3p	NM_001271937	RMND1	AGCTACATCTGGCTACTGGGT#TAGCCAGGTGTGTTGGCA#.((((((((((((((......#)))))))))))...))).	1157	1175	0.974359	-20.2	1	2.27492e-06	0.515	0	0	-4.02637	14	18	11	3UTR		0	0
hsa-miR-222-3p	NM_001278716	FBXL4	AGCTACATCTGGCTACTGGGT#CTGGAAAATTTTTAGTTTTTCTAGCCAGGTGTGGTG#.((((((((((((((......#.)))))))))))))).	2820	2856	0.974359	-23.2	1	3.48819e-06	0.544	0	0	-4.02637	14	16	14	3UTR		0	0
hsa-miR-222-3p	NM_001286074	TAF1	AGCTACATCTGGCTACTGGGT#ACCGCATCTCTACTAAAAATACAAAAATTAGCCAGGTGTGGTG#.((((((((((((((......#.)))))))))))))).	6128	6171	0.974359	-23.2	1	2.95178e-06	0.574	0	0	-4.02637	14	16	14	3UTR		0	0
hsa-miR-222-3p	NM_001286635	C6orf89	AGCTACATCTGGCTACTGGGT#TCCGGGAGCAGGGTGTGGTG#.(((((((((.(((.(((((.#))))).))).))))))))).	6537	6557	0.974359	-22.3	1	0.000285787	0.324	0	0	-7.35355	17	20	9	3UTR		0	0
hsa-miR-222-3p	NM_001297764	USH1C	AGCTACATCTGGCTACTGGGT#CCAGGGCCAGATAAGGA#..((..((((((((.((((..#))))))))))))..)).	1882	1899	0.974359	-19.9	0	4.73444e-05	0.441	0.641017	-0.198509	-11.7124	14	17	12	3UTR		0	0
hsa-miR-222-3p	NM_001308069	XXYLT1	AGCTACATCTGGCTACTGGGT#GCTACAAAATATTTTAAAAATTAGCCAGGTGTGGTG#.((((((((((((((......#.)))))))))))))).	1710	1746	0.974359	-23.2	1	4.84267e-06	0.559	0	0	-4.02637	14	16	14	3UTR		0	0
hsa-miR-222-3p	NM_001308164	GFM1	AGCTACATCTGGCTACTGGGT#GGCCGGATGTGGTG#.(((((((((((((.......#))))))))))))).	6045	6059	0.974359	-21.8	1	8.49021e-06	0.5	0	0	-4.76182	13	14	13	3UTR		0	0
hsa-miR-222-3p	NM_001308274	RNF32	AGCTACATCTGGCTACTGGGT#CCCATCAGCCTGTGGCTT#(((((((...((((..((((.#))))..))))))))))).	1048	1066	0.974359	-20.2	1	0.000135452	0.456	0.150756	-0.702152	-9.5186	15	18	11	3UTR		0	0
hsa-miR-222-3p	NM_001318156	AQP7	AGCTACATCTGGCTACTGGGT#CCTGGTGCCAGAGTGCTC#(((.((.((((((.((((((.#))))))))))))))))).	1785	1803	0.974359	-21.4	0	0.000140975	0.485	0	0	-9.37012	17	18	17	3UTR		0	0
hsa-miR-222-3p	NM_001318170	MPP7	AGCTACATCTGGCTACTGGGT#CTGGTCTCAGGTGTGGCTG#((((((((((((..(((((..#))))).)))))))))))).	2400	2419	0.974359	-21.3	1	8.23374e-05	0.471	0	0	-6.08354	17	19	12	3UTR		0	0
hsa-miR-222-3p	NM_001320818	COQ10B	AGCTACATCTGGCTACTGGGT#TTCAGAAGCCAGAAAGCA#.(((...(((((((.(((((.#))))).))))))).))).	651	669	0.974359	-19.7	0	0.000207872	0.647	0	0	-12.0925	15	18	7	3UTR		0	0
hsa-miR-222-3p	NM_030637	DDHD1	AGCTACATCTGGCTACTGGGT#TGGCCAGGTGTGGCA#.((((((((((((((......#)))))))))))))).	5883	5898	0.974359	-25.1	1	4.90595e-06	0.574	0	0	-4.02637	14	15	14	3UTR		0	0
hsa-miR-222-3p	NM_032167	SNX29	AGCTACATCTGGCTACTGGGT#ACCCAGGCCTAGCAGAATTGTGGCTG#((((((((((.((((((((((#))))))...)))))))..))))))).	5132	5158	0.974359	-23.6	1	0.000491543	0.456	1.92555	2.33841	-6.76235	20	26	7	3UTR		1	0
hsa-miR-222-3p	NM_145111	FAM200A	AGCTACATCTGGCTACTGGGT#ACCTTAGCCAGGCGTGGTG#.(((((.((((((((..((((#)))))))))))).))))).	2229	2248	0.974359	-22.3	0	3.25396e-05	0.5	0	0	-5.57006	17	19	12	3UTR		0	0
hsa-miR-222-3p	NM_152721	DOK6	AGCTACATCTGGCTACTGGGT#ACCCAAGGCCAGTGTCATGGGCTT#(((((((.((((((..(((((#))))).)))))))))....)))).	5659	5683	0.974359	-20.9	1	2.11308e-06	0.5	0	0	-7.21971	18	24	9	3UTR		0	0
hsa-miR-222-3p	NM_176819	DIPK2B	AGCTACATCTGGCTACTGGGT#TAGCCAGGTGTGGTG#.((((((((((((((......#)))))))))))))).	2956	2971	0.974359	-23	1	2.59932e-06	0.529	0	0	-4.02637	14	15	14	3UTR		0	0
hsa-miR-222-3p	NM_181724	TMEM119	AGCTACATCTGGCTACTGGGT#CCCTCAAGGCTGGGTGTGGA#..((((((((((((...(((.#)))....)))))))))))).	1282	1302	0.974359	-21.3	1	5.85771e-06	0.485	0	0	-5.9255	15	20	12	3UTR		0	0
hsa-miR-222-3p	NM_199124	JHY	AGCTACATCTGGCTACTGGGT#ACCAAAAATACAAAAATTAGCCGGGTGTGGTG#.((((((((((((((......#.)))))))))))))).	1697	1729	0.974359	-22.5	1	2.45011e-06	0.544	0	0	-4.02637	14	16	14	3UTR		0	0
hsa-miR-222-3p	NM_203464	AK4	AGCTACATCTGGCTACTGGGT#CTGGTGACCAGTGTAGCC#.((((((.((((.((((((..#)))))).)))))))))).	3847	3865	0.974359	-21.1	1	6.3697e-05	0.426	0	0	-7.39609	16	18	10	3UTR		0	0
hsa-miR-222-3p	XM_005263396	CAMSAP1	AGCTACATCTGGCTACTGGGT#CCCAGGCCAGTGTTCGCC#.((.(((.(((((..(((((.#)))))))))))))..)).	7288	7306	0.974359	-20.3	0	0.000150647	0.456	0	0	-10.7313	15	18	13	3UTR		0	0
hsa-miR-222-3p	XM_005264421	CCDC88A	AGCTACATCTGGCTACTGGGT#TGGGTGGTGATGTAGCC#.((((((((..((((((.(..#).)))))))))))))).	7821	7838	0.974359	-19.1	1	8.86884e-06	0.588	0	0	-7.86061	15	17	14	3UTR		1	0
hsa-miR-222-3p	XM_011512175	GPR55	AGCTACATCTGGCTACTGGGT#GCTTAAGGCCAGATGGGCTT#((((.(((((((((..(((((#))))).))))))))))))).	3725	3745	0.974359	-21.3	0	4.52557e-05	0.471	0	0	-9.02511	18	20	13	3UTR		0	0
hsa-miR-222-3p	XM_017027621	RNF24	AGCTACATCTGGCTACTGGGT#CCAGTGGTTGGTGAGGCA#.(((.((((.(((((((((..#))))))))))))).))).	1177	1195	0.974359	-21	0	2.62915e-06	0.471	0	0	-9.15487	16	18	13	3UTR		0	0
hsa-miR-222-3p	NM_014455	RNF115	AGCTACATCTGGCTACTGGGT#ACCATGTCTACTAAAAATACAAAAATTAGCCAGGTGTGGTG#.((((((((((((((......#.)))))))))))))).	6973	7014	0.974359	-23.2	1	6.19077e-06	0.544	0	0	-4.02637	14	16	14	3UTR		0	0
hsa-miR-222-3p	NM_014547	TMOD3	AGCTACATCTGGCTACTGGGT#ATCAAAAAAGTAGCCGGGTGTGGTG#.((((((((((((((((....#.)))))))))))))))).	2924	2949	0.974359	-27.2	1	6.06166e-06	0.529	0	0	-3.79332	16	18	16	3UTR		0	0
hsa-miR-222-3p	NM_015547	ACOT11	AGCTACATCTGGCTACTGGGT#ACTCTGTCTCAAAACAAAAAGAGTTTTAGGCCAGGTGTGGTG#.(((((((((((((.......#.))))))))))))).	4649	4691	0.974359	-22.2	1	7.88777e-06	0.5	0.120505	-0.00725714	-4.76182	13	15	13	3UTR		0	0
hsa-miR-222-3p	NM_016298	FBXO40	AGCTACATCTGGCTACTGGGT#GCCTCTAGGCCAGGGTAGTC#.(((((.(((((((...((((#))))...)))))))))))).	2815	2835	0.974359	-21	0	1.90937e-06	0.5	0.381568	-0.0555592	-6.30551	16	20	12	3UTR		0	0
hsa-miR-222-3p	NM_020327	ACVR1B	AGCTACATCTGGCTACTGGGT#GCTGGGTGCCAGGTGCTGGG#..(((((((((((.(((.(((#))).))))))))))).))).	3369	3389	0.974359	-22.1	1	1.87349e-05	0.456	0.0658622	-0.0229496	-5.81384	17	20	11	3UTR		0	0
hsa-miR-222-3p	NM_020444	KIAA1191	AGCTACATCTGGCTACTGGGT#ACCCAGGAAGCAGATGTTGTACCGAGCTG#((((((((((.(((.((((((#))))))..))))))))).......)))).	1549	1578	0.974359	-22.4	1	0.00421504	0.456	4.3055	2.02737	-7.4978	19	29	9	3UTR		0	0
hsa-miR-222-3p	NM_023935	DDRGK1	AGCTACATCTGGCTACTGGGT#GTGGCTTGGTGTGGCA#.((((((((.((((((.....#)))))).)))))))).	1140	1156	0.974359	-22	1	1.38277e-06	0.441	0.516197	0.730164	-5.03583	14	16	8	3UTR		0	0
hsa-miR-222-3p	NM_024607	PPP1R3B	AGCTACATCTGGCTACTGGGT#CCAGTGCTGATGAAGCTG#((((.((((.(((.(((((..#)))))))))))).)))).	1269	1287	0.974359	-20.5	0	0.000187106	0.456	0	0	-10.156	16	18	12	3UTR		0	0
hsa-miR-222-3p	NM_002092	GRSF1	AGCTACATCTGGCTACTGGGT#ATGCAAAAATTAGCCAGGTGTGGCA#.((((((((((((((......#.)))))))))))))).	4181	4206	0.974359	-25.6	1	8.8829e-06	0.5	0	0	-4.02637	14	16	14	3UTR		0	0
hsa-miR-222-3p	NM_002141	HOXA4	AGCTACATCTGGCTACTGGGT#ACAAGGCTGCCAGGTGTGGA#..(((((((((((..((..((#))..))..))))))))))).	1224	1244	0.974359	-22.2	1	1.17761e-06	0.5	0	0	-6.54929	15	20	11	3UTR		0	0
hsa-miR-222-3p	NM_002661	PLCG2	AGCTACATCTGGCTACTGGGT#ACTCTGTAGCCAGGGCCCCATTAGCCTTTGGCCAGGTAGCC#.(((((..(((((((..((((#.)))).)))))))))))).	5714	5755	0.974359	-21.8	0	2.0373e-06	0.456	0	0	-7.8837	16	19	12	3UTR		0	0
hsa-miR-222-3p	NM_002822	TWF1	AGCTACATCTGGCTACTGGGT#CCGAGTAGCTGTGCTAGCTC#((((((((..(((((((.((.#)).)))))))))).))))).	1582	1602	0.974359	-21	1	0.000114158	0.485	0	0	-6.23647	17	20	10	3UTR		0	0
hsa-miR-222-3p	NM_002828	PTPN2	AGCTACATCTGGCTACTGGGT#GGCCGGGTGTGGTG#.(((((((((((((.......#))))))))))))).	3041	3055	0.974359	-21.2	1	2.52177e-06	0.515	0	0	-4.76182	13	14	13	3UTR		0	0
hsa-miR-222-3p	NM_004381	ATF6B	AGCTACATCTGGCTACTGGGT#ACCAGGTGGCCAGGTGGGACTG#((((.((((((((((((.(((#))).)))))))))))))).)).	2191	2213	0.974359	-24.7	0	0.000150391	0.382	1.39	1.4305	-8.05661	19	22	14	3UTR		0	0
hsa-miR-222-3p	NM_004618	TOP3A	AGCTACATCTGGCTACTGGGT#ACAAAAAATTAGCCAGGTGTGGCG#.((((((((((((((......#.)))))))))))))).	3912	3936	0.974359	-25.5	1	8.89307e-06	0.5	0	0	-4.02637	14	16	14	3UTR	MIRT046639	0	0
hsa-miR-222-3p	NM_004737	LARGE1	AGCTACATCTGGCTACTGGGT#ACACTGGAGCCAGATGTTGTC#.((.((((((((((.((((((#)).)))))))))))))).)).	4465	4486	0.974359	-21.9	0	0.000190167	0.515	0.612946	-0.0860355	-7.5608	18	21	14	3UTR		0	0
hsa-miR-222-3p	NM_006025	ENDOU	AGCTACATCTGGCTACTGGGT#ACCCCACTGAGAACTAAATGCTGTACCACAGAGCCGGGTGTGA#...(((((((((((.((((((#.))).)))))))))))))).	2157	2200	0.974359	-24.4	0	0.000298235	0.559	1.06743	0.848927	-7.24999	17	20	14	3UTR		0	0
hsa-miR-222-3p	NM_007288	MME	AGCTACATCTGGCTACTGGGT#GCCCTGTAGCCAGCACCTGTAA#...((((.((((((((.((((#)))).))))))))....)))).	4102	4124	0.974359	-22.2	0	0.0136919	0.529	-0.18632	-0.476623	-8.82818	16	22	8	3UTR		0	0
hsa-miR-222-3p	NM_012316	KPNA6	AGCTACATCTGGCTACTGGGT#CCCAGGGAGCAGGTGTTGGCC#.(((((((((.(((.(((((.#)))))..))))))))).))).	4960	4981	0.974359	-22.2	1	2.01381e-06	0.412	0	0	-7.35355	17	21	9	3UTR	MIRT046703	0	0
hsa-miR-222-3p	NM_001324445	ADAT1	AGCTACATCTGGCTACTGGGT#GCCAAAAGGTGGCCAGGCTTGGTGGCTC#((((((.((((((((((.(((#)))....))))))))))....)))))).	3233	3261	0.974359	-22.4	0	2.04197e-07	0.441	0	0	-5.48126	19	28	10	3UTR		0	0
hsa-miR-222-3p	NM_001329226	LRP10	AGCTACATCTGGCTACTGGGT#TACAAAAAAGTAGCCAGGTGTGGCG#.((((((((((((((((....#.)))))))))))))))).	3250	3275	0.974359	-30.2	1	1.41395e-06	0.515	0	0	-3.79332	16	18	16	3UTR	MIRT046674	0	1
hsa-miR-222-3p	NM_001363771	GGA1	AGCTACATCTGGCTACTGGGT#TCCGTGGTCAGAAGTGGG#..((((.(((((((((.(((.#)))))))))))).)))).	2775	2793	0.974359	-20.8	0	2.25763e-05	0.485	0	0	-6.50069	16	18	12	3UTR		0	0
hsa-miR-222-3p	NM_001364818	DEPDC4	AGCTACATCTGGCTACTGGGT#GCCCCTATCTCTACAAAAACTACAAAAAAAAAATTTAGCCAGGTGTGGCA#.((((((((((((((......#.)))))))))))))).	3030	3080	0.974359	-25.6	1	8.20205e-06	0.574	0	0	-4.02637	14	16	14	3UTR		0	0
hsa-miR-222-3p	NM_001365715	LRCH3	AGCTACATCTGGCTACTGGGT#TCCTAGCTGGGTGTGGTG#.((((((((((((((..(((.#))))))))))))))))).	4017	4035	0.974359	-21	1	7.71729e-07	0.515	0	0	-4.02637	17	18	17	3UTR		0	0
hsa-miR-222-3p	NM_001370087	FFAR2	AGCTACATCTGGCTACTGGGT#ACCTGCCGGGTGTGGTG#.((((((((((((....((((#)))))))))))))))).	1346	1363	0.974359	-21.9	1	9.35611e-06	0.5	0	0	-5.61866	16	17	16	3UTR		0	0
hsa-miR-222-3p	NM_001372081	SPATS1	AGCTACATCTGGCTACTGGGT#GCCAAAGTGAATGAAGCAGGTTTAGAACACGATACATTTAGCCAGGTGTGGTG#.((((((((((((((......#.)))))))))))))).	2409	2462	0.974359	-23.2	1	8.92682e-06	0.515	0	0	-4.02637	14	16	14	3UTR		0	0
hsa-miR-222-3p	NM_001372190	MREG	AGCTACATCTGGCTACTGGGT#TAGCCAGGTGTGATGGCA#.((((((((((((((......#)))))))))))...))).	1389	1407	0.974359	-20.2	1	8.02943e-06	0.529	0	0	-4.02637	14	18	11	3UTR		0	0
hsa-miR-222-3p	NM_001391957	FHAD1	AGCTACATCTGGCTACTGGGT#ACCTGTCTCTACTAAAAATACAAAAATTAGCCAGGTGTGGTG#.((((((((((((((......#.)))))))))))))).	5169	5211	0.974359	-23.2	1	9.30729e-06	0.544	0	0	-4.02637	14	16	14	3UTR		0	0
hsa-miR-222-3p	NM_001004419	CLEC2D	AGCTACATCTGGCTACTGGGT#CAGTGGTCAGACATGGA#..(((..(((((((((((...#)))))))))))..))).	2281	2298	0.974359	-19.4	0	0.0119764	0.559	0	0	-8.40165	14	17	11	3UTR		0	0
hsa-miR-222-3p	NM_001012729	DUXA	AGCTACATCTGGCTACTGGGT#GCCTTCTGAAGATGGTAAAGGACTTGGCCAGATGTGGTG#.((((((((((((((......#.)))))))))))))).	756	795	0.974359	-23.5	1	1.04438e-06	0.5	0	0	-4.02637	14	16	14	3UTR		0	0
hsa-miR-222-3p	NM_001078171	RTL8C	AGCTACATCTGGCTACTGGGT#CCCAGAAACCTCTTGTGTTCTTGCCTAGGCCCAGGTGTTCCTGGCA#.(((((((((((...((((((#.))))))..))))))))....))).	948	994	0.974359	-22.3	1	3.16143e-07	0.5	0.00763769	0.0449489	-6.67474	17	25	8	3UTR		0	0
hsa-miR-222-3p	NM_001099692	EIF5AL1	AGCTACATCTGGCTACTGGGT#CCCAAGGTGGCAGTGGTGGCA#.(((((..((.(((((((((.#))))..)))))))..))))).	588	609	0.974359	-20.3	0	4.82796e-05	0.412	0.110432	0.604228	-10.4754	16	21	7	3UTR		0	0
hsa-miR-222-3p	NM_001100624	CENPN	AGCTACATCTGGCTACTGGGT#GCTAACTGTAGCCGTTGTGGCA#.((((((..(((((((..(((#)))....))))))).)))))).	1288	1310	0.974359	-20.5	1	0.000111428	0.588	1.66735	2.03396	-7.16335	16	22	7	3UTR		0	0
hsa-miR-222-3p	NM_001174103	RSKR	AGCTACATCTGGCTACTGGGT#GCTCGCCAGGTGTGGTG#.((((((((((((....((((#)))))))))))))))).	3076	3093	0.974359	-21.6	1	8.67296e-07	0.559	0	0	-5.61866	16	17	16	3UTR		0	0
hsa-miR-222-3p	NM_001195684	TGFBR3	AGCTACATCTGGCTACTGGGT#ACCTCAGTAGGTAATCCTGATGAAGCTT#((((.((((.(((((((((((#))).)))))).....)).)))).)))).	4439	4467	0.974359	-20.7	0	0.0037646	0.559	3.17244	2.63931	-9.29912	19	28	6	3UTR		0	0
hsa-miR-222-3p	NM_173593	B4GALNT3	AGCTACATCTGGCTACTGGGT#CCCAGTAGCCACCAAACAGCTG#((((.....(((((((((((.#)))))))))))......)))).	4040	4062	0.974359	-24.9	0	0.000895713	0.471	0	0	-14.8713	15	22	11	3UTR		0	0
hsa-miR-222-3p	NM_173830	CEP57L1	AGCTACATCTGGCTACTGGGT#TAGCCGGGTGTGGTG#.((((((((((((((......#)))))))))))))).	3534	3549	0.974359	-22.3	1	5.07768e-05	0.515	-0.206128	-0.170738	-4.02637	14	15	14	3UTR		0	0
hsa-miR-222-3p	NM_174926	TLCD5	AGCTACATCTGGCTACTGGGT#ACCAGTATTAAAACACTAACTTCTACAGTAGCACAGTTGTAGA#..(((((.((((((((((...#.))))))).))).))))).	925	968	0.974359	-22.6	0	0.00331186	0.632	1.98512	2.17836	-7.27064	15	19	7	3UTR		0	0
hsa-miR-222-3p	NM_017556	FBLIM1	AGCTACATCTGGCTACTGGGT#GCCTTTTAGGCCGGATGTGGTG#.(((((((((((((...((((#))))....))))))))))))).	2069	2091	0.974359	-25.5	1	4.2531e-05	0.529	-0.377907	-0.0237555	-4.76182	17	22	13	3UTR		0	0
hsa-miR-222-3p	NM_018068	PIWIL2	AGCTACATCTGGCTACTGGGT#TAGCCGGGTGTGGCG#.((((((((((((((......#)))))))))))))).	3470	3485	0.974359	-24.6	1	1.06226e-05	0.5	-0.541457	-0.129881	-4.02637	14	15	14	3UTR		0	0
hsa-miR-222-3p	NM_001633	AMBP	AGCTACATCTGGCTACTGGGT#CCCGGGGTCCTGTGGCA#.((((((...((((.(((((.#))))))))).)))))).	1191	1208	0.974359	-19.7	1	5.99159e-06	0.382	-0.0068715	0.0421343	-9.14131	15	17	9	3UTR		0	0
hsa-miR-222-3p	NM_001191056	PDE1C	AGCTACATCTGGCTACTGGGT#CAGGGAGTGGGGTGTGGG#..((((((((.(((.(((...#)))..))).)))))))).	7295	7313	0.974359	-18.6	1	4.71641e-05	0.412	4.90239	4.54557	-8.51722	14	18	8	3UTR		0	0
hsa-miR-222-3p	NM_001204817	ZNF587	AGCTACATCTGGCTACTGGGT#TGGCCAGGTGTGGTG#.((((((((((((((......#)))))))))))))).	5526	5541	0.974359	-22.7	1	2.34786e-06	0.5	-0.566703	0.00433021	-4.02637	14	15	14	3UTR		0	0
hsa-miR-222-3p	NM_001206524	CASP10	AGCTACATCTGGCTACTGGGT#ACCTCATCATTACTAAAAACACAAAAATTAGCCAGGTGTGGCG#.((((((((((((((......#.)))))))))))))).	2895	2938	0.974359	-25.5	1	1.3792e-05	0.515	-0.584403	0.0370766	-4.02637	14	16	14	3UTR		1	0
hsa-miR-222-3p	NM_001276249	LDLRAD4	AGCTACATCTGGCTACTGGGT#GCCTCATGGCTAGTGTGGCG#.((((((.(((((((..((((#))))..))))))))))))).	3930	3950	0.980769	-23.1	1	3.39285e-05	0.485	-0.632804	-0.356163	-6.34001	17	20	13	3UTR		0	0
hsa-miR-222-3p	NM_001286781	ANTXR2	AGCTACATCTGGCTACTGGGT#CCAGTGGCTGGGTCAGTGGG#..(((((((((((((((((..#)))))))))))))..)))).	3294	3314	0.980769	-23.6	1	0.000459035	0.5	0	0	-4.957	17	20	13	3UTR		0	1
hsa-miR-222-3p	NM_001297548	ZNF131	AGCTACATCTGGCTACTGGGT#CCCAGTAGTCACAGATGCCATCTTTGCAACAGAAAGAGTGGTGGTGGCA#.(((((((((((((((((((.#)))))))))))............................)))).)))).	3023	3072	0.980769	-23.9	1	0.0010368	0.676	0.441171	0.872103	-3.79332	19	49	11	3UTR	MIRT046774	0	0
hsa-miR-222-3p	NM_001301022	NUDT4	AGCTACATCTGGCTACTGGGT#GCCCAAAGGCCAGGTGAAGCTG#((((.(((((((((..(((((#)))))..))))))))).)))).	9032	9054	0.980769	-28.9	0	8.66388e-05	0.412	0	0	-9.02511	18	22	9	3UTR		0	0
hsa-miR-222-3p	NM_001317032	SPC24	AGCTACATCTGGCTACTGGGT#TAGCCGGGTGTGGTG#.((((((((((((((......#)))))))))))))).	576	591	0.980769	-22.3	1	1.14394e-05	0.441	0.0924409	0.0824098	-4.02637	14	15	14	3UTR		0	0
hsa-miR-222-3p	NM_001317770	MED29	AGCTACATCTGGCTACTGGGT#TAGCCGGGTGTGGTG#.((((((((((((((......#)))))))))))))).	2264	2279	0.980769	-22.3	1	1.29101e-05	0.515	0	0	-4.02637	14	15	14	3UTR		0	0
hsa-miR-222-3p	NM_001317990	ZBTB7A	AGCTACATCTGGCTACTGGGT#CCCAGGGTCTGGTGATGGCA#.((((((((.((((.(((((.#))))))))).)))).)))).	2920	2940	0.980769	-22.1	1	0.00242558	0.426	-0.470662	0.130041	-5.77128	17	20	9	3UTR	MIRT046756	0	0
hsa-miR-222-3p	NM_145650	MUC15	AGCTACATCTGGCTACTGGGT#GCAGGAGACCAGTAGCAGAAATGTAGA#..((((((((.((((((((..#.)))))))))))..))))).	1390	1417	0.980769	-22	1	0.037696	0.618	0	0	-7.78178	16	20	11	3UTR		0	0
hsa-miR-222-3p	NM_152910	DGKH	AGCTACATCTGGCTACTGGGT#TCAGGGCCAGGTGTGGTG#.(((((((((((((.((((..#))))))))))))))))).	15300	15318	0.980769	-25.4	1	3.31762e-05	0.574	0	0	-4.52877	17	18	17	3UTR		1	1
hsa-miR-222-3p	NM_016400	HYPK	AGCTACATCTGGCTACTGGGT#ATCAAAGGTTGGGCCAGGTGTGGTG#.((((((((((((((((....#.)))..))))))))))))).	1678	1703	0.980769	-22.2	1	1.56403e-05	0.5	0.294374	0.14168	-3.79332	16	20	13	3UTR		0	0
hsa-miR-222-3p	NM_018295	TMEM140	AGCTACATCTGGCTACTGGGT#CCATGGTCAGAGGTGGCA#.(((((.((((((((.(((..#))))))))))).))))).	813	831	0.980769	-22.6	0	5.48215e-05	0.515	-0.512315	-0.0320623	-5.57006	16	18	11	3UTR		0	0
hsa-miR-222-3p	NM_020810	TRMT5	AGCTACATCTGGCTACTGGGT#GCCCAGGCTGGAGTGTAGA#..(((((((((((..((((((#)))))))))))).))))).	3114	3133	0.980769	-21.9	1	0.000349683	0.5	0.338273	0.147189	-6.54929	17	19	12	3UTR	MIRT046645	0	0
hsa-miR-222-3p	NM_022171	TCTA	AGCTACATCTGGCTACTGGGT#TAGCCGGGTGTGGTG#.((((((((((((((......#)))))))))))))).	821	836	0.980769	-22.3	1	1.37828e-05	0.544	0	0	-4.02637	14	15	14	3UTR		0	0
hsa-miR-222-3p	NM_024692	CLIP4	AGCTACATCTGGCTACTGGGT#TAGTAGCTAGATGACTAGTA#.(((((((((((((((((...#)))))))))))))..)))).	2852	2872	0.980769	-22.2	1	0.000174338	0.735	-0.527208	-0.00596455	-3.79332	17	20	13	3UTR		0	0
hsa-miR-222-3p	NM_003681	PDXK	AGCTACATCTGGCTACTGGGT#ACCCAGCATGAGAACGCAGTGTCAGGTGTGGG#..(((((((((((.((((.((#.)).))))))))))))))).	3114	3146	0.980769	-24.7	1	0.000131494	0.441	-1.73235	-0.769025	-5.81384	17	20	15	3UTR		0	0
hsa-miR-222-3p	NM_012117	CBX5	AGCTACATCTGGCTACTGGGT#GCCCAGTGTATGCCTCCCAGTAGCA#.(((((....(((((((((((#))))))))...))).....))))).	3061	3086	0.980769	-23	0	0.000963347	0.471	0.178421	0.011272	-9.94954	16	25	8	3UTR		0	0
hsa-miR-222-3p	NM_001346754	PIGW	AGCTACATCTGGCTACTGGGT#ACCCAGGCTGGAGTGTAGTG#.((((((((((((..((((((#)))))))))))).)))))).	2305	2325	0.980769	-22.8	1	0.000446891	0.441	-0.362121	-0.0920691	-5.38561	18	20	12	3UTR		0	0
hsa-miR-222-3p	NM_001358351	SEMA6D	AGCTACATCTGGCTACTGGGT#ACCCAATGCCAGAATGTAA#...((((((((((...(((((#)))))..)))))).)))).	4256	4275	0.980769	-20	0	0.0256879	0.618	0	0	-8.33988	15	19	6	3UTR		1	1
hsa-miR-222-3p	NM_001031	RPS28	AGCTACATCTGGCTACTGGGT#CCCACAGCTAGGTGTAGTG#.(((((((((((((..((((.#)))).))))))))))))).	793	812	0.980769	-25.3	1	0.00102484	0.426	-0.467168	-0.0579779	-4.76182	17	19	13	3UTR		0	0
hsa-miR-222-3p	NM_001039613	IAH1	AGCTACATCTGGCTACTGGGT#ACCCAGGCTGGAGTGTAGTG#.((((((((((((..((((((#)))))))))))).)))))).	1738	1758	0.980769	-22.8	1	0.000367764	0.382	-0.758175	-0.343834	-5.38561	18	20	12	3UTR		0	0
hsa-miR-222-3p	NM_001159491	BRI3	AGCTACATCTGGCTACTGGGT#TCGAGTGCTACGTGTGGCTG#((((((((.((((.(((.((.#)).))))))).)))))))).	602	622	0.980769	-20.6	1	0.000159812	0.441	-0.389249	-0.382821	-5.8508	17	20	8	3UTR		0	0
hsa-miR-222-3p	NM_181809	BMP8A	AGCTACATCTGGCTACTGGGT#CCTGGTGGCCAGACTTCTAGCA#.((((..(((((((((((((.#)))))))))))))....)))).	3987	4009	0.984615	-26	0	9.03394e-05	0.471	0	0	-7.23797	17	22	13	3UTR		0	0
hsa-miR-222-3p	NM_015113	ZZEF1	AGCTACATCTGGCTACTGGGT#CCAGAGCCAGAGAAGGGGCC#.(((...(((((((.((((..#))))))))))).....))).	10188	10208	0.984615	-22.1	0	0.000266137	0.353	0	0	-12.0925	14	20	11	3UTR		0	0
hsa-miR-222-3p	NM_021200	PLEKHB1	AGCTACATCTGGCTACTGGGT#GCCTGGTAGCCAGACTAGCC#.((((..((((((((((((((#)))))))))))))).)))).	1877	1897	0.984615	-28.1	0	0.00100334	0.471	0.647993	0.259242	-7.23797	18	20	14	3UTR		0	0
hsa-miR-222-3p	NM_030904	OR2T1	AGCTACATCTGGCTACTGGGT#CCCATGCATATGGTAAATGGGGGACTCTGTGGTCACTGTGGCTG#(((((((..(((((((.((((#.)))).))))))).))))))).	1201	1245	0.987179	-22	1	0.00268909	0.544	0.313423	1.99388	-7.3076	18	22	7	3UTR		0	0
hsa-miR-222-3p	NM_178471	GPR119	AGCTACATCTGGCTACTGGGT#TCCAGTGTCAGCCAGAGATAGCC#.((((..(((((((((((((.#))))))...)))))))..)))).	3429	3452	0.987179	-24.9	0	0.00251845	0.5	0	0	-7.23797	17	23	7	3UTR		0	0
hsa-miR-222-3p	NM_001290040	ROBO2	AGCTACATCTGGCTACTGGGT#GCCCAAACTCAGGTATGCCAGTGTATGCA#.((((((.(((((..((((((#.))))))....))))))))).)).	7976	8005	0.991453	-22.2	1	0.000922225	0.456	0	0	-7.69925	17	24	9	3UTR		0	0
hsa-miR-222-3p	NM_001317113	ZNF331	AGCTACATCTGGCTACTGGGT#CCCAGAGAGCAGGAGTAGTG#.(((((.(((.(((.(((((.#)))))..))).)))))))).	2021	2041	0.991453	-20.6	0	0.00207517	0.5	0	0	-8.89724	16	20	8	3UTR		0	0
hsa-miR-222-3p	NM_032780	TMEM25	AGCTACATCTGGCTACTGGGT#TCTAGTAGCACCCAGGACGGCTTGTAGCTA#(((((((...((((.((((((#.))))))...))))))))))).	1911	1941	0.991453	-22.5	1	0.000370826	0.485	0	0	-9.28556	17	22	11	3UTR		0	1
hsa-miR-222-3p	NM_145168	SDR42E1	AGCTACATCTGGCTACTGGGT#ACCCAGGCTAGAGTACAGTGGCA#.(((((.((((((..((((((#)))))))))))).....))))).	8713	8736	0.991453	-21.7	0	0.000246741	0.456	0	0	-6.9293	17	23	12	3UTR		0	0
hsa-miR-222-3p	NM_153347	TMEM86A	AGCTACATCTGGCTACTGGGT#CTGGAGCCAGAAGTAGA#..((((.(((((((.((((..#))))))))))).)))).	1051	1068	0.991453	-20.8	0	0.000543257	0.5	0	0	-7.23614	15	17	11	3UTR		0	0
hsa-miR-222-3p	XM_011523285	MTHFSD	AGCTACATCTGGCTACTGGGT#CCCAGTTCAGAGTAGTC#.(((((.(((((..((((((.#)))))))))))))))).	2530	2547	0.991453	-20.4	0	0.000548113	0.471	0	0	-7.48298	16	17	16	3UTR		0	0
hsa-miR-222-3p	NM_001669	ARSD	AGCTACATCTGGCTACTGGGT#CCCAGAGCCATGAGGTGTTTCTT#((..((((((((((.(((((.#))))))))))...)))))..)).	4913	4936	0.991453	-20.9	0	0.000254369	0.5	0	0	-9.26259	17	23	10	3UTR		0	0
hsa-miR-222-3p	NM_001017361	KHDC3L	AGCTACATCTGGCTACTGGGT#TCCAGGAAGCTGGGGTGGCG#.(((((.(((((((.(((((.#)))))..)))))))))))).	927	947	0.991453	-22.4	0	0.000781848	0.456	0	0	-6.07246	17	20	12	3UTR		0	0
hsa-miR-222-3p	NM_001143828	HRH4	AGCTACATCTGGCTACTGGGT#ACAAGTAGCTGGTTGTGGCG#.((((((.(((((((((..((#)).))))))))).)))))).	1980	2000	0.991453	-22.1	1	0.000171615	0.485	0	0	-6.10696	17	20	9	3UTR		0	0
hsa-miR-222-3p	NM_001256426	PDLIM5	AGCTACATCTGGCTACTGGGT#GCCTCTCATAGTTTTCTCTCTCTTTAAAGAGAATAAATAGAGGGCCAGGTGTGGTG#.(((((((((((((.(((...#.)))..))))))))))))).	3066	3122	1	-23	1	4.52654e-07	0.485	2.25679	1.74929	-4.52877	16	20	13	3UTR		0	0
hsa-miR-222-3p	NM_001256523	ZNF74	AGCTACATCTGGCTACTGGGT#ACCTCGTCTCTACAAAAAATGCAAAAATTAGCCAGATGTGGCG#.((((((((((((((......#.)))))))))))))).	2739	2782	1	-26.1	1	9.87949e-05	0.5	0.113936	0.0627401	-4.02637	14	16	14	3UTR		0	1
hsa-miR-222-3p	NM_001256536	PRMT8	AGCTACATCTGGCTACTGGGT#ACCCCTTACCAGATGTTAAGCA#.(((((((((((.((..((((#))))..))))))))))..))).	1857	1879	1	-20.5	1	0.0336014	0.529	2.06546	1.80702	-5.3155	17	22	10	3UTR		0	0
hsa-miR-222-3p	NM_001256549	PCGF5	AGCTACATCTGGCTACTGGGT#ACAAAAATTAGCCAGGTGTGGTG#.((((((((((((((......#.)))))))))))))).	5142	5165	1	-23.2	1	7.21725e-05	0.529	-0.182185	0.0158776	-4.02637	14	16	14	3UTR		0	0
hsa-miR-222-3p	NM_001256569	PPFIBP2	AGCTACATCTGGCTACTGGGT#ACCCCTGGGCCAGTCTCTTTGAACCCTGAGGGTGGCCAGGATCTGGAGCTG#((((.((((((((((((((((#.))))....))))))))))...)).)))).	2551	2602	1	-24.7	0	7.24381e-05	0.397	0.458162	0.680331	-8.05661	20	30	10	3UTR		0	0
hsa-miR-222-3p	NM_001256621	R3HCC1L	AGCTACATCTGGCTACTGGGT#CCAGTTCCAGTGTAAGCA#.((((((.((((..(((((..#))))).)))))))).)).	1471	1489	1	-19.4	1	0.000510717	0.544	0.754211	0.44299	-8.25293	15	18	8	3UTR		0	0
hsa-miR-222-3p	NM_001256720	CLEC19A	AGCTACATCTGGCTACTGGGT#ACCTAAGAGAATCGGAAACAGGTATTTAAATATAAGTGGTCGGCCAGGTGTAGTG#.((((((((((((((((....#.))).))))))))))))).	1744	1799	1	-23.8	1	0.000292674	0.529	2.40947	1.39959	-3.79332	16	19	13	3UTR		0	0
hsa-miR-222-3p	NM_001256736	SSBP2	AGCTACATCTGGCTACTGGGT#CCCAGGTTCCAGAGATTCTCCTGCCTCAGCCTCCAGAGTAGCTG#((((((.(((((...((((((#.))).)))...))))))))))).	5312	5356	1	-22.6	0	4.92878e-06	0.485	0.719085	0.0641673	-8.36268	17	23	11	3UTR		0	0
hsa-miR-222-3p	NM_001256750	PEX5L	AGCTACATCTGGCTACTGGGT#TAGCCGGGTGTAGTG#.((((((((((((((......#)))))))))))))).	4955	4970	1	-22.6	1	0.000214706	0.588	0	0	-4.02637	14	15	14	3UTR		0	0
hsa-miR-222-3p	NM_001256793	BMPR1B	AGCTACATCTGGCTACTGGGT#CCCAGTGCTTCATAGCTG#(((((.....(((.((((((.#)))))))))...))))).	3537	3555	1	-18.1	0	0.00142536	0.676	0.0433307	0.263575	-12.8516	14	18	9	3UTR		0	0
hsa-miR-222-3p	NM_001256809	GRM4	AGCTACATCTGGCTACTGGGT#CCCGGTGGCTCATGCAGATGCCTGTCTCAGGCCCATGGCG#.(((((((((((((((((((.#))))))))).....))))))...............)))).	4262	4302	1	-23.1	1	0.000158888	0.368	0	0	-3.79332	19	40	9	3UTR		0	0
hsa-miR-222-3p	NM_001256828	SMG6	AGCTACATCTGGCTACTGGGT#CCAGGCGCCCAGTGTAGCA#.(((((((..(((..((((..#))))..)))..))))))).	1637	1656	1	-23.3	1	0.000141401	0.368	1.9137	3.24385	-7.68451	14	19	7	3UTR		0	0
hsa-miR-222-3p	NM_001256870	POLD4	AGCTACATCTGGCTACTGGGT#ACAAAAAATTAGCCAGGTGTAGTC#.((((((((((((((......#.)))))))))))))).	1416	1440	1	-23.7	1	0.00487648	0.559	0.385916	0.224006	-4.02637	14	16	14	3UTR		0	0
hsa-miR-222-3p	NM_001256875	CDCA8	AGCTACATCTGGCTACTGGGT#GCCCAGTAGTTCTGAAGTCTGCTT#(((.((.((.(((((((((((#)))))))))))..)).))..))).	1687	1711	1	-21.4	0	0.00322044	0.544	0	0	-9.75579	18	24	11	3UTR		0	0
hsa-miR-222-3p	NM_001256910	DDX21	AGCTACATCTGGCTACTGGGT#GCCCCTGGCCAGATAACTGCC#.((...(((((((((..((((#)))).)))))))))....)).	3596	3617	1	-20.6	0	0.000323336	0.559	0	0	-13.0784	15	21	9	3UTR	MIRT046685	0	0
hsa-miR-222-3p	NM_001256944	CLCN4	AGCTACATCTGGCTACTGGGT#CTCAGAGCCAGCGTGTGCTG#(((.((((((((((.(((((.#))))))))))).))))))).	4881	4901	1	-23.3	0	4.07771e-06	0.485	0	0	-7.70505	18	20	11	3UTR		0	0
hsa-miR-222-3p	NM_001257135	LIF	AGCTACATCTGGCTACTGGGT#GCGCCAGGGCCAGGGCTTAGCA#.((((..(((((((.((((((#)).)))))))))))...)))).	1667	1689	1	-22.5	0	1.07361e-05	0.382	0	0	-7.97342	17	22	11	3UTR		0	0
hsa-miR-222-3p	NM_001257158	CEP41	AGCTACATCTGGCTACTGGGT#CCTGGAGCCAGAAAGGTATGCA#.(((((.(((((((.(((((.#))))))))))))...))).)).	1620	1642	1	-21.4	0	0.00519911	0.456	0	0	-6.07246	17	22	12	3UTR		0	1
hsa-miR-222-3p	NM_001257191	DDX6	AGCTACATCTGGCTACTGGGT#TCCAGTGGCTCATTTGGATGAGA#..((.(((((((((((((((.#)))))))))).....))))))).	4656	4679	1	-20.5	0	0.000127453	0.721	1.22433	0.80992	-9.07604	17	23	10	3UTR	MIRT478191	0	0
hsa-miR-222-3p	NM_001257281	DIS3L2	AGCTACATCTGGCTACTGGGT#AGGAGCTGGATGTGGGTG#(.((((((((((((.((....#)).)))))))))))).).	2060	2078	1	-18.9	1	0.0016983	0.559	0.269204	0.844233	-5.8367	15	18	12	3UTR		0	0
hsa-miR-222-3p	NM_001257361	AMPD2	AGCTACATCTGGCTACTGGGT#ACCCCGGGAGTGGTGTTCCCAGTGTGGCTC#(((((((.(((((((((((((#))))....))))).....))))))))))).	3184	3214	1	-21.9	1	0.00264085	0.412	3.06314	1.80811	-6.25121	20	30	11	3UTR		0	0
hsa-miR-222-3p	NM_001257408	IKZF3	AGCTACATCTGGCTACTGGGT#ACCCAGCCTTATTTAACTCTTAAAACTCAGTTTCCGGCCAGGCTCGGTGGCTC#((((((.((((((((((((((#.)))))))....)))))))....)))))).	3214	3267	1	-23.7	0	5.49564e-06	0.485	0	0	-5.48126	20	30	7	3UTR		0	0
hsa-miR-222-3p	NM_001258	CDK3	AGCTACATCTGGCTACTGGGT#CCAGAGCTGGGTGTGGGTA#(.((((((((((((.((((..#)))))))))))))))).).	1326	1345	1	-24.6	1	0.000529972	0.338	0	0	-5.8367	17	19	16	3UTR		0	0
hsa-miR-222-3p	NM_001258023	GRIA1	AGCTACATCTGGCTACTGGGT#AGCATGTGGCCAGATGATGCTC#(((..(((((((((((..(.(#).)..)))))))))))..))).	3910	3932	1	-22.8	0	0.00246131	0.632	1.00172	0.627127	-11.0886	16	22	11	3UTR		0	0
hsa-miR-222-3p	NM_001258031	SERINC4	AGCTACATCTGGCTACTGGGT#CCCAGCAGACAGTGTGGCA#.((((((.(((.((.(((((.#))))).)).))))))))).	2055	2074	1	-22.6	1	0.00379665	0.412	0	0	-10.1892	16	19	9	3UTR		0	0
hsa-miR-222-3p	NM_001258039	SPRY1	AGCTACATCTGGCTACTGGGT#GCCTCTGCCATCCACTTGAGGGTATTGAGAGCCAGTGGGCTTTTGTGTAGCC#.(((((((..(.(((((((.(#.).))))))).)....))))))).	1362	1414	1	-22.5	1	7.20814e-06	0.574	0.656573	0.908438	-9.43902	16	24	7	3UTR		0	0
hsa-miR-222-3p	NM_001258210	TSKU	AGCTACATCTGGCTACTGGGT#GCCCGCAGGCCTATGTGGCA#.(((((((..((((..(((((#)))))..)))).))))))).	1319	1339	1	-23.2	1	4.66103e-07	0.353	-0.0159684	-0.0415013	-7.06072	16	20	7	3UTR		0	0
hsa-miR-222-3p	NM_001258217	MIS12	AGCTACATCTGGCTACTGGGT#GCTCAGTAGTCAAAAGGAGGAGCC#.(((.(.((((((((((((((#))))))))))))...)).).))).	1173	1197	1	-19.9	0	0.00726525	0.647	0	0	-9.45605	18	24	12	3UTR		0	0
hsa-miR-222-3p	NM_001258280	ZNF501	AGCTACATCTGGCTACTGGGT#GCCAAATCTGTGAAAACCAGACACAGGTGGCCAGGTGGGTG#.(((.((((((((((((.(((#.)).).))))))))))))))).	2813	2854	1	-21.9	0	1.06733e-07	0.456	0	0	-7.91236	18	22	15	3UTR		0	0
hsa-miR-222-3p	NM_001258292	NFATC2	AGCTACATCTGGCTACTGGGT#CCTAGCAGCCAGAGTGCTT#(((.((.(((((((.(((((.#))))).)))))))))))).	3823	3842	1	-23.1	0	2.28689e-05	0.485	0	0	-9.24873	17	19	12	3UTR		1	1
hsa-miR-222-3p	NM_001258320	TP53I11	AGCTACATCTGGCTACTGGGT#GCCTGGGCCAGAGTGGCG#.(((((.((((((..((((((#))))))))))))))))).	1204	1222	1	-24	0	2.70435e-08	0.265	0	0	-6.9293	17	18	17	3UTR		0	0
hsa-miR-222-3p	NM_001258329	EPB41L1	AGCTACATCTGGCTACTGGGT#ACCCAGGAGGCCATGTAGCA#.((((((..(((((.((((((#))))))..))))))))))).	5796	5816	1	-26.2	1	0.00014674	0.426	0.255242	0.562389	-7.8988	17	20	11	3UTR		0	0
hsa-miR-222-3p	NM_001258345	PACRGL	AGCTACATCTGGCTACTGGGT#GCTCAGTGGCTGTGTTCAGTTTAGCA#.(((((((..(((((((((((#))))))))))))))).......))).	4482	4508	1	-19.8	1	0.00164693	0.574	0	0	-6.09222	18	26	15	3UTR		0	0
hsa-miR-222-3p	NM_001258392	CLPB	AGCTACATCTGGCTACTGGGT#CCAGGAAATTGCCGGGTGTGGTG#.((((((((((((..((((..#))))......)))))))))))).	3841	3864	1	-24.6	1	3.02724e-05	0.515	0	0	-5.38561	16	23	12	3UTR		0	0
hsa-miR-222-3p	NM_001258406	ACOD1	AGCTACATCTGGCTACTGGGT#GCCATTCACTAGATGTAGCC#.(((((((((((......(((#))).....))))))))))).	1968	1988	1	-19.6	1	0.0187074	0.515	0	0	-6.90779	14	20	11	3UTR		0	0
hsa-miR-222-3p	NM_001258432	NDRG1	AGCTACATCTGGCTACTGGGT#CCAGTGGCCGGTTGC#.....((.(((((((((((..#))))))))))).)).	1449	1464	1	-22.6	0	5.98852e-05	0.397	0	0	-15.9792	13	15	11	3UTR		0	0
hsa-miR-222-3p	NM_001259	CDK6	AGCTACATCTGGCTACTGGGT#CCCAGTTCTTCCATCGGTGTAGTTG#((((((((((((..((((((.#))))))....)))..))))))))).	4032	4057	1	-22.2	1	0.0187416	0.618	0	0	-6.08354	18	25	9	3UTR	MIRT562519	0	0
hsa-miR-222-3p	NM_001261400	PSMD9	AGCTACATCTGGCTACTGGGT#ACCCGTGTGGCCACCTGTTGCC#.((.(((..((((((((((((#))))).)))))))..))).)).	2143	2165	1	-23.1	0	0.000333655	0.412	0	0	-10.1954	17	22	7	3UTR		0	0
hsa-miR-222-3p	NM_001261412	DCTN2	AGCTACATCTGGCTACTGGGT#AGCCAGAGCCAGAGTTTCA#.(..((.(((((((.((((.(#).)))))))))))))..).	1872	1891	1	-19.2	0	0.00643527	0.691	0	0	-10.662	15	19	13	3UTR		0	0
hsa-miR-222-3p	NM_001261427	LPIN1	AGCTACATCTGGCTACTGGGT#ATCGAGGAATGCCAGATGTGCA#.((.(((((((((..((.(((#))).))....))))))))))).	3371	3393	1	-22.1	0	0.000442473	0.471	0	0	-8.41764	16	22	11	3UTR		0	0
hsa-miR-222-3p	NM_001261443	GNAL	AGCTACATCTGGCTACTGGGT#GCCCAGTGGTCATTAAGTGA#...(((...((((((((((((#))))))))))))....))).	5393	5413	1	-20.4	0	0.00927618	0.574	0	0	-11.4283	15	20	12	3UTR		1	0
hsa-miR-222-3p	NM_001261452	CMKLR2	AGCTACATCTGGCTACTGGGT#GCCTTAAGTCTTAATATTAAATATATGATTAGCCAGGCACGGTGGCTG#((((((.((((((((......#.))))))))....)))))).	1919	1967	1	-18.4	0	2.64255e-06	0.544	0	0	-5.71431	14	20	8	3UTR		0	0
hsa-miR-222-3p	NM_001261467	NSRP1	AGCTACATCTGGCTACTGGGT#GCTCCACTACAACCATTAAAAAATAATTTTGGCCAGATACGGTAGCTC#(((((((((((((((......#.)))))))))...)))))).	1894	1942	1	-20.6	1	0.00525987	0.588	0	0	-4.17062	15	20	9	3UTR		0	0
hsa-miR-222-3p	NM_001261816	PDPK1	AGCTACATCTGGCTACTGGGT#GCTCAGAGCCAGAGCTGGCA#.((((..(((((((.((((((#)))))))))))))..)))).	3741	3761	1	-25.8	0	8.27285e-06	0.412	0	0	-7.97342	17	20	13	3UTR		0	0
hsa-miR-222-3p	NM_001261825	OASL	AGCTACATCTGGCTACTGGGT#CCCAGGTCTTCACCAGTTTTACAATGAGTTATCCCAGGCCAGACGTGGTA#.(((((.((((((..(((((.#.))))))))))).))))).	1516	1566	1	-25	0	6.42464e-05	0.515	-0.211762	-0.0982793	-6.9293	16	19	11	3UTR		0	0
hsa-miR-222-3p	NM_001261839	TTPAL	AGCTACATCTGGCTACTGGGT#ACCCAGGAGGCAGAAGTGGCA#.(((((.((((.((.((((((#)))))).)).)))).))))).	2515	2536	1	-27.2	0	0.00198919	0.426	0	0	-9.41926	17	21	6	3UTR		0	0
hsa-miR-222-3p	NM_001267050	GPR155	AGCTACATCTGGCTACTGGGT#TAGCCAGGTGTGGTG#.((((((((((((((......#)))))))))))))).	4836	4851	1	-23	1	0.000211346	0.618	0	0	-4.02637	14	15	14	3UTR		0	0
hsa-miR-222-3p	NM_001267607	ZNF248	AGCTACATCTGGCTACTGGGT#ACCCAGTCTCTGCTAAAAATACAAAAATTAGTCAGGTGTGGTG#.((((((((((((((((((((#)))))))......................))))))))))))).	2492	2535	1	-26.9	1	0.000761003	0.515	0	0	-3.79332	20	43	13	3UTR		0	0
hsa-miR-222-3p	NM_001267610	GPR161	AGCTACATCTGGCTACTGGGT#ACTAGGTGGCAGCGGTGTGGCTG#(((((((((..((((((.(((#))).))))))...))))))))).	5089	5112	1	-22.5	1	4.89326e-07	0.426	0	0	-8.00486	18	23	9	3UTR		0	0
hsa-miR-222-3p	NM_001267618	ARPP21	AGCTACATCTGGCTACTGGGT#CCCAGAGAACACTGGCAGATGTAT#...(((((((.(((((((((.#))))).......))))))))))).	2148	2172	1	-18.5	0	0.000170708	0.544	1.1177	0.936552	-9.33931	16	24	11	3UTR		0	0
hsa-miR-222-3p	NM_001267706	CD274	AGCTACATCTGGCTACTGGGT#ACCCTGTGCCAGAAAAGCC#.(((...((((((.((.((((#)))).))))))))..))).	2710	2729	1	-20.1	0	0.019982	0.5	0	0	-12.2138	15	19	8	3UTR		0	0
hsa-miR-222-3p	NM_001267803	PAAF1	AGCTACATCTGGCTACTGGGT#ACTCTGTCTCTACTAAAAATACAAAACTTAGCCAGGTGTGGTG#.((((((((((((((......#.)))))))))))))).	4479	4522	1	-23.2	1	7.93508e-05	0.559	0	0	-4.02637	14	16	14	3UTR		0	0
hsa-miR-222-3p	NM_001267868	HSD11B1L	AGCTACATCTGGCTACTGGGT#ACCTGGTGGCAGGGTCTGAGCG#.(((..((((.((((((((((#)))))))))).))))...))).	1737	1759	1	-20.7	0	0.00106307	0.426	0	0	-12.6381	17	22	10	3UTR		0	0
hsa-miR-222-3p	NM_001270375	MMD2	AGCTACATCTGGCTACTGGGT#TCTGGTGTGCTCTGAAATGGGATAATGGCCAGAGTAGCTG#((((((.((((((((......#.)))))))))))))).	1575	1615	1	-22	0	0.00242425	0.529	0	0	-5.71431	14	16	14	3UTR		0	1
hsa-miR-222-3p	NM_001270384	MIGA1	AGCTACATCTGGCTACTGGGT#TAGCCAGGTGTGGTG#.((((((((((((((......#)))))))))))))).	2829	2844	1	-23	1	0.000148639	0.471	0	0	-4.02637	14	15	14	3UTR		0	0
hsa-miR-222-3p	NM_001270391	RASSF6	AGCTACATCTGGCTACTGGGT#GCCCAGGCCAGAGCAGGA#..((...((((((..((((((#))))))))))))...)).	2876	2894	1	-20.2	0	6.15032e-05	0.426	0	0	-14.113	14	18	12	3UTR		0	0
hsa-miR-222-3p	NM_001270402	KCNE1	AGCTACATCTGGCTACTGGGT#CCCAGTGGCTGGATGTGGA#..((((((((((((((((((.#)))))))))))))))))).	1177	1196	1	-32.1	1	0.000974241	0.485	0	0	-4.957	18	19	18	3UTR		0	0
hsa-miR-222-3p	NM_001270433	CDK2AP1	AGCTACATCTGGCTACTGGGT#ACTTAGTAGCCGGTTCCCATTTGCCATACAATGTAGG#..(((((((((((((((((((#))))))))))))).................)))))).	818	855	1	-23.3	1	0.00404685	0.632	0	0	-4.957	19	37	13	3UTR		0	0
hsa-miR-222-3p	NM_001270436	CDC42EP3	AGCTACATCTGGCTACTGGGT#ACCCAGTAACCAGAA#.......(((((.((((((((#)))))))).))))).	3826	3841	1	-20.9	0	0.191601	0.559	0	0	-18.3994	13	15	8	3UTR		0	0
hsa-miR-222-3p	NM_001270439	ARPC5	AGCTACATCTGGCTACTGGGT#GCCCAGGCTGGAGTGCAGTGGCTG#((((((.((((((..((((((#)))))))))))).....)))))).	2427	2451	1	-21.5	0	1.38765e-05	0.426	0	0	-7.07355	18	24	12	3UTR		0	0
hsa-miR-222-3p	NM_001270470	SOCS2	AGCTACATCTGGCTACTGGGT#GCTTGAAGAGGTAGCTAGGTGTTTAAAGTTC#(((((((((((((((((....#.)))))))))))))....)))).	1459	1490	1	-19.6	1	0.000395361	0.618	0.772502	0.58294	-3.93757	17	23	13	3UTR		0	0
hsa-miR-222-3p	NM_001270485	CAMKK2	AGCTACATCTGGCTACTGGGT#TAGGGGGCTAGATGTGGCTC#((((((((((((((.(((...#)))..)))))))))))))).	2331	2351	1	-24.1	1	4.94548e-07	0.456	0	0	-4.67302	17	20	14	3UTR		0	0
hsa-miR-222-3p	NM_001270648	SLC5A10	AGCTACATCTGGCTACTGGGT#GCCCGTTGGCCAGATCGGCC#.(((..(((((((((.(((((#))))).))))))))).))).	3248	3268	1	-24.3	0	1.7543e-07	0.338	0	0	-10.0464	17	20	9	3UTR		0	0
hsa-miR-222-3p	NM_001270934	JAKMIP2	AGCTACATCTGGCTACTGGGT#ACCCTGTAGCCAGGACTACAACTGTGTAT#...(((((((((((((.((((#)))).))))))))..........))))).	2947	2976	1	-22.2	0	0.00630328	0.618	0	0	-6.51454	17	29	8	3UTR		0	0
hsa-miR-222-3p	NM_001270942	KLF7	AGCTACATCTGGCTACTGGGT#GCCCTAGCCAGATGG#.....((((((((((..((((#)))))))))))))).	1182	1197	1	-22.7	0	0.00269966	0.574	4.85428	5.21478	-13.8986	14	15	14	3UTR		1	1
hsa-miR-222-3p	NM_001271	CHD2	AGCTACATCTGGCTACTGGGT#GCCAAGTTGGATCCCCCGAATGAAGCAGATGTGGCTG#((((((((((.(((.(((((.#.))))...).))))))))))))).	7712	7749	1	-22.5	1	0.000143953	0.441	0	0	-7.4978	18	24	13	3UTR		0	0
hsa-miR-222-3p	NM_001271006	CENPX	AGCTACATCTGGCTACTGGGT#GCTGGGAAAGGCCTGGCCAGCAGGTAGCC#.(((((..((((((...((((#.))))))))))...))))).	559	588	1	-20.4	0	1.3767e-05	0.397	0	0	-8.61914	15	20	10	3UTR		0	0
hsa-miR-222-3p	NM_001271145	ST3GAL6	AGCTACATCTGGCTACTGGGT#GTGGCTTGATGTGGCA#.((((((((.((((((.....#)))))).)))))))).	1726	1742	1	-22.6	1	6.39467e-05	0.515	0	0	-5.03583	14	16	8	3UTR		0	0
hsa-miR-222-3p	NM_001271427	EMC1	AGCTACATCTGGCTACTGGGT#ACCAAAAAAATAAAAAAATTTAGCCAGGTGTGGTG#.((((((((((((((......#.)))))))))))))).	6432	6467	1	-23.2	1	0.000166864	0.574	0	0	-4.02637	14	16	14	3UTR		0	0
hsa-miR-222-3p	NM_001271471	LRRC51	AGCTACATCTGGCTACTGGGT#CCCAGTAGCTGTGATTAAAGGCG#.(((..((((((((((((((.#))))))))))).)))....))).	1311	1334	1	-22.2	0	0.000113558	0.456	0	0	-9.81332	17	23	11	3UTR		0	0
hsa-miR-222-3p	NM_001271507	CCDC177	AGCTACATCTGGCTACTGGGT#CCCATTCGCCAGATGG#.....((((((((...((((.#))))...)))))))).	3676	3692	1	-20.6	0	0.000366934	0.456	0	0	-15.4909	12	16	8	3UTR		0	0
hsa-miR-222-3p	NM_001271572	PEX11A	AGCTACATCTGGCTACTGGGT#TCAGTAGCAGGATGGAGG#..((.(((((.((((((((..#)))))))).))))).)).	1220	1238	1	-19.7	0	0.00205041	0.485	0	0	-11.9008	15	18	8	3UTR		0	0
hsa-miR-222-3p	NM_001271592	SMIM10L1	AGCTACATCTGGCTACTGGGT#GCCCAGTGCGGAATAGCTA#(((((..(((.((.(((((((#)))))))))))).))))).	3130	3149	1	-20.1	0	0.000802994	0.574	0	0	-11.0638	17	19	12	3UTR		0	0
hsa-miR-222-3p	NM_001271608	LASP1	AGCTACATCTGGCTACTGGGT#GCCCAGTGGTGAGGAAAGTGCG#.((.((.(((.((((((((((#)))))))))).)))...)))).	3379	3401	1	-23.1	0	0.00109188	0.5	0	0	-11.1938	17	22	10	3UTR		0	0
hsa-miR-222-3p	NM_001271618	PPP1R12C	AGCTACATCTGGCTACTGGGT#TCAGTAGCCAGGACCAGAGTGGCC#.(((((.((((((((((((..#))))))))))))......))))).	2720	2744	1	-23.8	0	2.22588e-05	0.412	0	0	-5.33701	17	24	12	3UTR		0	0
hsa-miR-222-3p	NM_001271634	CNOT9	AGCTACATCTGGCTACTGGGT#ACTTAGTGCCAGTGTAGG#..(((((.(((((.(((((((#))))))))))))))))).	3563	3581	1	-22.2	0	0.00264837	0.5	0	0	-8.12748	17	18	17	3UTR		0	0
hsa-miR-222-3p	NM_001271641	MTCH1	AGCTACATCTGGCTACTGGGT#GCCATGTGTCTGTCCAGATGTGGG#..((((((((((((((..(((#)))..)))...).)))))))))).	1330	1354	1	-20.6	1	3.31947e-05	0.426	0	0	-4.957	17	24	10	3UTR		0	0
hsa-miR-222-3p	NM_001271684	SLC35A3	AGCTACATCTGGCTACTGGGT#GCCCATATTCTAGCATGAAATACTGGGTTGGCCAGGTGCAGTGGCTC#(((((((((((((((((.(((#.))).))).))))))))...)))))).	5574	5621	1	-24.7	1	0.000629511	0.515	0	0	-3.93757	20	27	8	3UTR		0	0
hsa-miR-222-3p	NM_001271723	FBXO38	AGCTACATCTGGCTACTGGGT#ATCCAGCTGCCAGAGTGCTC#(((.((.((((((..((((((#))))))..))))))))))).	3025	3045	1	-22.7	0	0.00184224	0.426	0	0	-10.1056	17	20	11	3UTR		0	0
hsa-miR-222-3p	NM_001271741	CSNK1A1	AGCTACATCTGGCTACTGGGT#TAGCCGGGTGTGGTG#.((((((((((((((......#)))))))))))))).	5069	5084	1	-22.3	1	0.000124714	0.529	0	0	-4.02637	14	15	14	3UTR		0	0
hsa-miR-222-3p	NM_001271786	DYNC1I2	AGCTACATCTGGCTACTGGGT#TTCAGTAGCCATAAAGGCA#.(((.....(((((((((((.#)))))))))))....))).	2955	2974	1	-19.2	0	0.00064427	0.618	0	0	-14.727	14	19	11	3UTR		0	0
hsa-miR-222-3p	NM_001271816	DCLRE1A	AGCTACATCTGGCTACTGGGT#ACCTCCGAGGATTCAGTAGTAGTTAAGTTCCTTGGATGTAGCTT#(((((((((((((((((((((#.))))))))))............))))))))))).	3833	3877	1	-23.5	1	0.000133667	0.662	0	0	-3.93757	21	35	11	3UTR		0	0
hsa-miR-222-3p	NM_001271818	ORAI2	AGCTACATCTGGCTACTGGGT#ACCCAGAAGGCAGAGGTAGCA#.(((((.((((.((.((((((#)))))).)).)))).))))).	3990	4011	1	-27.5	0	0.00122991	0.441	0	0	-9.41926	17	21	6	3UTR		0	0
hsa-miR-222-3p	NM_001271826	PUS7L	AGCTACATCTGGCTACTGGGT#GGTCAGGGCCAGATGTGT#...(((((((((((.((((.(#).))))))))))))))).	12028	12046	1	-21.6	0	0.00296842	0.618	0	0	-7.24999	16	18	15	3UTR		0	0
hsa-miR-222-3p	NM_001271835	CCDC120	AGCTACATCTGGCTACTGGGT#CCCAGAGCCTGAAAGTGCTG#(((....((.((((.(((((.#))))))))).))....))).	2476	2496	1	-20	0	0.000682173	0.471	0	0	-16.5112	14	20	9	3UTR		0	0
hsa-miR-222-3p	NM_001271842	SCIMP	AGCTACATCTGGCTACTGGGT#CCCAGTGCCTTTATATGATGTAGG#..(((((((.(((.((((((.#))))))))).......))))))).	1125	1149	1	-21.8	1	0.0011905	0.574	-0.637136	-0.00252195	-7.05635	16	24	9	3UTR		0	0
hsa-miR-222-3p	NM_001271854	GPR176	AGCTACATCTGGCTACTGGGT#ACTCCGGAACTCAGGTGTGGCC#.(((((((((((...((((((#)).))))...))))))))))).	2872	2894	1	-21.6	1	0.00046094	0.485	0	0	-6.67474	17	22	11	3UTR		0	0
hsa-miR-222-3p	NM_001271900	PPP2R2B	AGCTACATCTGGCTACTGGGT#GCCCATGCCAGGGTGGTC#.(((((.((((((...(((((#))))).))))))))))).	7997	8015	1	-22.3	0	1.10918e-05	0.441	0	0	-7.16235	16	18	11	3UTR		0	0
hsa-miR-222-3p	NM_001272007	ISCA2	AGCTACATCTGGCTACTGGGT#ACCCTGCCAGAATGTGCC#.((.(((((((((....((((#)))).)))))).))))).	825	843	1	-18	0	0.0784309	0.618	0	0	-8.65069	15	18	6	3UTR		0	0
hsa-miR-222-3p	NM_001276276	MAZ	AGCTACATCTGGCTACTGGGT#CCCTCGGTTGTGTTGAAGTCCCCTGGACAGTGGGCAGGGGTGGCA#.(((((.((((.((((((...#.)))))).)))).))))).	911	956	1	-24	0	5.59724e-07	0.353	1.70949	2.71259	-8.68381	15	19	6	3UTR	MIRT046789	0	0
hsa-miR-222-3p	NM_001276277	PPIP5K2	AGCTACATCTGGCTACTGGGT#CTCAGCCTCCAGAGTAGCTG#((((((.(((((...(((((.#)))))...))))))))))).	10774	10794	1	-21.8	0	1.6303e-05	0.412	0	0	-8.36268	16	20	11	3UTR		0	0
hsa-miR-222-3p	NM_001276320	YOD1	AGCTACATCTGGCTACTGGGT#GGTCAGGTGTAGTA#.(((((((((((((.......#))))))))))))).	4179	4193	1	-20	1	0.0012742	0.662	0	0	-4.76182	13	14	13	3UTR		1	0
hsa-miR-222-3p	NM_001276336	EIF4E2	AGCTACATCTGGCTACTGGGT#GCCTCCTGGCTAGGTGTGTTG#(((.(((((((((((..((((#))))..)))))))))))))).	2569	2590	1	-21.2	0	6.93438e-05	0.529	0	0	-7.20265	18	21	14	3UTR		0	0
hsa-miR-222-3p	NM_001276348	C1orf100	AGCTACATCTGGCTACTGGGT#GCCTGAGGCTGTAGCGAGATGTGGG#..((((((((.((((((((((#))))).....))))).)))))))).	879	904	1	-23.3	1	0.0043815	0.515	1.95456	2.29519	-7.78178	18	25	8	3UTR		0	0
hsa-miR-222-3p	NM_001276378	LZTFL1	AGCTACATCTGGCTACTGGGT#GGCTAGTGTGGCC#.((((((.((((((.......#)))))))))))).	2955	2968	1	-17	1	6.7566e-06	0.574	0	0	-7.07546	12	13	12	3UTR		0	0
hsa-miR-222-3p	NM_001276414	UNKL	AGCTACATCTGGCTACTGGGT#TCAGTGGTCAGGAGCAGCTG#((((.(.((((((((((((..#)))))))))))).).)))).	3486	3506	1	-22.9	0	1.6977e-05	0.412	0	0	-9.6003	17	20	12	3UTR		0	0
hsa-miR-222-3p	NM_001276435	KCNJ15	AGCTACATCTGGCTACTGGGT#ACCTCGTGATCTGCCCGCCTACAAGCCAGGTGTGGTG#.(((((((((((((..(((((#.)))))..))))))))))))).	6090	6127	1	-27.8	1	8.69909e-07	0.397	1.25265	1.54524	-4.76182	18	22	13	3UTR		0	0
hsa-miR-222-3p	NM_001276699	TP53	AGCTACATCTGGCTACTGGGT#GCCCAGGCTGGAGTGGAGTGGCG#.(((((.((((((..((((((#)))))))))))).....))))).	1678	1701	1	-20.6	0	0.000845143	0.412	4.58497	2.62194	-6.9293	17	23	12	3UTR	MIRT005786	0	0
hsa-miR-222-3p	NM_001277092	ZNF550	AGCTACATCTGGCTACTGGGT#CCAGAAGCCGAGATAGAAGCA#.(((.(((((((((.((((..#)))).)))).)))).).))).	2468	2489	1	-20.3	0	0.0507663	0.544	-2.67856	0.638051	-8.64781	16	21	4	3UTR		0	0
hsa-miR-222-3p	NM_001277204	P2RY6	AGCTACATCTGGCTACTGGGT#CCCAGTCAGCCATGGAGAGCTG#((((.(.(((((((((((((.#)))))).))))).)).))))).	1463	1485	1	-23.5	0	8.5009e-05	0.471	0	0	-9.6003	18	22	6	3UTR		0	0
hsa-miR-222-3p	NM_001277285	IGSF9B	AGCTACATCTGGCTACTGGGT#CCTAACTGCCAGGTGTGGG#..(((((((((((...((((.#))))...))))))))))).	14984	15003	1	-23.4	1	3.0994e-05	0.426	0	0	-6.78234	15	19	11	3UTR		0	0
hsa-miR-222-3p	NM_001277291	ZNF891	AGCTACATCTGGCTACTGGGT#CCCAACTGGCCGGGTGCAGTGGCTC#(((((((((((((((.((((.#))))..)))))))))...)))))).	5662	5687	1	-24.4	1	5.3291e-05	0.441	0	0	-4.17062	19	25	9	3UTR		0	0
hsa-miR-222-3p	NM_001277397	RFPL4AL1	AGCTACATCTGGCTACTGGGT#CCCATAGCCATAGCTA#(((((....((((((.((((.#))))))))))))))).	973	989	1	-19.2	0	0.0047959	0.574	0	0	-10.9853	15	16	15	3UTR		0	0
hsa-miR-222-3p	NM_001277406	POTEI	AGCTACATCTGGCTACTGGGT#GCCCAGAGGTCAGGGATGGCTG#(((((..(((((((.((((((#)))))).)))))))..))))).	5613	5635	1	-25.7	0	8.72522e-05	0.426	0	0	-8.11767	18	22	7	3UTR		0	0
hsa-miR-222-3p	NM_001277813	YTHDF3	AGCTACATCTGGCTACTGGGT#TTCGGTAGTCCCAGTGTAGTTA#(((((((.((((((((((((.#))))))))..))))))))))).	3727	3749	1	-21.2	1	0.000412606	0.603	0	0	-6.25121	19	22	11	3UTR		0	1
hsa-miR-222-3p	NM_001277842	CCNT1	AGCTACATCTGGCTACTGGGT#GCTCAGTGCCCAGGGTGTTCAGCC#.((((((((((((.(((((((#))))))))))..))))))..))).	1868	1892	1	-21.6	1	0.000111493	0.471	0	0	-4.65016	19	24	10	3UTR		0	0
hsa-miR-222-3p	NM_001278000	LPAR4	AGCTACATCTGGCTACTGGGT#ATCCAGGTGGCTAGTGGCA#.(((((...((((((((((((#)))))).))))))))))).	1968	1987	1	-20.3	0	1.04348e-05	0.647	2.48855	4.7508	-8.70704	17	19	11	3UTR		0	0
hsa-miR-222-3p	NM_001278119	ZKSCAN8	AGCTACATCTGGCTACTGGGT#GCCCAGTGCCTTGGTGAAGGTTGATTAGCTT#(((((((((.(((.(((((((#))))))))))..)))).........))))).	2227	2258	1	-22.6	1	0.000788073	0.559	0	0	-6.03692	19	31	10	3UTR		0	1
hsa-miR-222-3p	NM_001278214	LRRC20	AGCTACATCTGGCTACTGGGT#GCTGAGAGCCAGTTGCTGCC#.((..((.((((((.((.(((#))).)))))))).))..)).	980	1000	1	-19.8	0	0.000211322	0.529	0	0	-13.9935	15	20	8	3UTR		0	0
hsa-miR-222-3p	NM_001278266	CARHSP1	AGCTACATCTGGCTACTGGGT#ACCCAGAGCCGGCTCTGTTTGCA#.((.(((.((((((.((((((#))))))))))))...)))..)).	1540	1563	1	-23.3	0	7.12354e-05	0.529	0	0	-9.87443	17	23	12	3UTR		0	0
hsa-miR-222-3p	NM_001278273	SRPK2	AGCTACATCTGGCTACTGGGT#TCCATAGGTAGCTTTACGTGTGGCTA#((((((((..((((((((((.#))))...))))))....)))))))).	3290	3316	1	-20.8	1	0.000479833	0.647	0	0	-6.23647	18	26	8	3UTR		1	0
hsa-miR-222-3p	NM_001278275	E2F6	AGCTACATCTGGCTACTGGGT#GCCCAGTGGCTTTGGGGGCAAGGATAGAAATGCCATCAGGAAATAGCTG#(((((..((((((((((((((#)))))))))))...........................)))..))))).	1976	2025	1	-23.6	0	0.000115432	0.618	0	0	-7.38222	19	49	11	3UTR		0	0
hsa-miR-222-3p	NM_001278352	ACO1	AGCTACATCTGGCTACTGGGT#ACAAAAAATTAGCCAGGTGTGGTA#.((((((((((((((......#.)))))))))))))).	4652	4676	1	-23.7	1	0.00113302	0.588	0	0	-4.02637	14	16	14	3UTR		0	0
hsa-miR-222-3p	NM_001278398	LILRB1	AGCTACATCTGGCTACTGGGT#TAGCTGGATGTGGTG#.((((((((((((((......#)))))))))))))).	2569	2584	1	-20	1	0.00431968	0.574	-0.419513	-0.0774244	-4.02637	14	15	14	3UTR		0	0
hsa-miR-222-3p	NM_001278409	ANXA11	AGCTACATCTGGCTACTGGGT#ACCCTGTAGCCAGGGAGTGCA#.((.((.(((((((((.((((#)))).)))))))))..)))).	5119	5140	1	-25.3	0	0.000168746	0.353	0	0	-8.36903	17	21	9	3UTR		0	0
hsa-miR-222-3p	NM_001278462	MDM2	AGCTACATCTGGCTACTGGGT#GCCCAGGCCGGATTGCAGTGGCG#.((((((((((((..((((((#)))))))))))))....))))).	8676	8699	1	-25.6	1	1.05946e-08	0.353	0	0	-5.38561	18	23	13	3UTR	MIRT486467	0	1
hsa-miR-222-3p	NM_001278513	CUL4A	AGCTACATCTGGCTACTGGGT#CCAGTGGGGCCAGGTAGTG#.(((((..(((((((((((..#)))))..))))))))))).	4163	4182	1	-21.4	0	0.000216625	0.515	0	0	-7.65065	16	19	11	3UTR		0	0
hsa-miR-222-3p	NM_001278516	MDM4	AGCTACATCTGGCTACTGGGT#TAGTGGCTAATGTGGCTC#((((((((.(((((((((...#))))))))))))))))).	6547	6565	1	-21.8	1	0.000174523	0.574	0	0	-4.99396	17	18	17	3UTR		1	0
hsa-miR-222-3p	NM_001278546	NR6A1	AGCTACATCTGGCTACTGGGT#ACCCAGGTATCTTTCACAGCCAGTGTGGCA#.((((((.((((((.((((((#))))))...........)))))))))))).	3153	3183	1	-25.7	1	2.63917e-05	0.441	0	0	-6.84241	18	30	12	3UTR		0	0
hsa-miR-222-3p	NM_001278549	PDK1	AGCTACATCTGGCTACTGGGT#GCCCAGGCCAGAGTGTAGTG#.((((((((((((..((((((#)))))))))))).)))))).	10877	10897	1	-26.7	1	5.86216e-05	0.441	0	0	-5.38561	18	20	12	3UTR		0	0
hsa-miR-222-3p	NM_001278554	UBE2E3	AGCTACATCTGGCTACTGGGT#ACCCTTTGTAGCTCAGAGAGCA#.(((.(.(((((((((.((((#))))...))))).)))))))).	1540	1562	1	-20.9	0	0.000372143	0.603	0	0	-9.45605	17	22	8	3UTR		0	0
hsa-miR-222-3p	NM_001278557	WSB2	AGCTACATCTGGCTACTGGGT#TCAGTGGCCATTTATTAGCA#.((((....((((((((((..#)))))))))).....)))).	2025	2045	1	-19.9	0	0.0377083	0.676	3.43906	3.7077	-10.608	14	20	10	3UTR		1	1
hsa-miR-222-3p	NM_001278559	ZNF316	AGCTACATCTGGCTACTGGGT#CCCAGGCCAGTGTGGCC#.((((((.(((((..(((((.#)))))))))))))))).	5551	5568	1	-25.6	1	2.98959e-07	0.338	0	0	-7.69925	16	17	16	3UTR		0	0
hsa-miR-222-3p	NM_001278590	LIAS	AGCTACATCTGGCTACTGGGT#ATCCTTGCCAGGTGTGGTG#.((((((((((((....((((#))))..)))))))))))).	2857	2876	1	-23.3	1	3.02665e-05	0.5	0	0	-5.61866	16	19	12	3UTR		0	0
hsa-miR-222-3p	NM_001278593	ALDH6A1	AGCTACATCTGGCTACTGGGT#GCCACAGTGGGCAGATTGCTTGAGCCCAGGAGTTGAAGAACGTGGCG#.((((((((((.(((((((((#))).)))))).))))).........................))))).	2015	2062	1	-23.9	1	0.00625283	0.574	0	0	-7.14013	19	47	6	3UTR		0	0
hsa-miR-222-3p	NM_001278599	AXL	AGCTACATCTGGCTACTGGGT#CCCAAGTAGCTGGGATTACAGGTGTGTGCC#.(((((((((((((((((((.#)))).)))))........)))))))).)).	2786	2816	1	-22.9	1	0.000172083	0.529	0	0	-3.79332	19	30	8	3UTR		0	0
hsa-miR-222-3p	NM_001278618	PTPN1	AGCTACATCTGGCTACTGGGT#GCTTAGGTGCCAGGCTGTAAGCA#.((((((((((((..((((((#))))))..)))))).)))).)).	2927	2950	1	-21.9	1	0.000563875	0.515	0	0	-5.38561	18	23	6	3UTR		0	0
hsa-miR-222-3p	NM_001278625	CRNKL1	AGCTACATCTGGCTACTGGGT#ACCCAGAGTCAGGGAGAGA#..((...(((((((.((((((#)))))))))))))...)).	4110	4129	1	-20.6	0	0.00479207	0.574	0	0	-13.2561	15	19	13	3UTR		0	0
hsa-miR-222-3p	NM_001278631	GABRB3	AGCTACATCTGGCTACTGGGT#CCCAGTTGTCTCGATGTAGGTA#(.(((((((.(((.((((((.#)))))).)))..))))))).).	3339	3361	1	-23.6	1	0.00128034	0.397	0	0	-7.2006	17	22	7	3UTR		0	0
hsa-miR-222-3p	NM_001278657	POLDIP3	AGCTACATCTGGCTACTGGGT#CCCAGTGGCTCCAGGCCTCACTAGTGGCAAGGGCAGGATGAGGCTG#((((.(((((((((((((((.#)))))))))).........................))))).)))).	1901	1947	1	-25.1	0	2.87462e-05	0.412	2.98245	2.85771	-8.05661	19	46	10	3UTR		0	0
hsa-miR-222-3p	NM_001278675	NFATC1	AGCTACATCTGGCTACTGGGT#GCCTGTAGTCCTGATGTGGTC#.((((((((.((((((.((((#))))))))))..)))))))).	2559	2580	1	-22.6	1	0.00101526	0.603	0	0	-5.03583	18	21	10	3UTR		0	0
hsa-miR-222-3p	NM_001278686	TGIF1	AGCTACATCTGGCTACTGGGT#GCCCAGATGGCCAGAAGGGAATTGGTGTTGCTC#(((.(((((((((((((((((#)))))).))))))))..........))).))).	2195	2228	1	-25.8	0	0.00014532	0.544	0.159513	-0.00441916	-6.9696	20	33	8	3UTR		0	0
hsa-miR-222-3p	NM_001278690	CEP43	AGCTACATCTGGCTACTGGGT#TAGCAGGATGTGGCTT#((((((((((.((((......#)))).)))))))))).	2614	2630	1	-19.6	1	0.00231579	0.676	4.37924	5.0604	-6.9954	14	16	10	3UTR		0	0
hsa-miR-222-3p	NM_001278736	CCL5	AGCTACATCTGGCTACTGGGT#CCCAGGCTGGACGTGGTG#.(((((.((((((..(((((.#))))))))))).))))).	563	581	1	-20.8	0	3.93863e-06	0.426	0	0	-6.9293	16	18	11	3UTR		0	0
hsa-miR-222-3p	NM_001278742	TSPAN6	AGCTACATCTGGCTACTGGGT#ATCCAGGAGTCAGAGGTTGCA#.((.((.(((((((.((((((#)))))).))))))).)).)).	2972	2993	1	-22	0	0.00041274	0.456	0	0	-9.10448	17	21	7	3UTR		0	0
hsa-miR-222-3p	NM_001278789	GORASP1	AGCTACATCTGGCTACTGGGT#CCCAGTGGCAACTCCTGTTAGCTC#(((((((....(((((((((.#)))))))))......))).)))).	1738	1762	1	-21.4	1	0.00309257	0.544	0	0	-11.3749	16	24	9	3UTR		0	0
hsa-miR-222-3p	NM_001278794	NPY4R	AGCTACATCTGGCTACTGGGT#CCAGAGCCGGAGATGTCTGCTG#(((.((((((((((.((((..#))))))))..))))))..))).	1721	1743	1	-22.2	0	6.55207e-06	0.426	0	0	-7.70505	17	22	8	3UTR		0	0
hsa-miR-222-3p	NM_001279349	REXO4	AGCTACATCTGGCTACTGGGT#ACCCAGACCAGGTGTCTGCA#.((.((((((((...((((((#)))))).))))))))..)).	1362	1382	1	-23.5	0	0.000211984	0.353	0	0	-9.70677	16	20	8	3UTR		0	0
hsa-miR-222-3p	NM_001280542	DPF3	AGCTACATCTGGCTACTGGGT#GCCCAAGAGCCAGTGGCTG#((((((...(((((..(((((#)))))..))))))))))).	9686	9705	1	-23.1	0	8.0876e-05	0.397	0	0	-9.81978	16	19	11	3UTR		0	0
hsa-miR-222-3p	NM_001281432	ZNHIT3	AGCTACATCTGGCTACTGGGT#CCCAGGGGCCAGAGGCG#.(((...(((((((.(((((.#))))).)))))))))).	1122	1139	1	-24.2	0	2.8819e-08	0.368	0	0	-12.0925	15	17	10	3UTR		0	0
hsa-miR-222-3p	NM_001281435	MAP2K4	AGCTACATCTGGCTACTGGGT#CTAGTGTTTAAAAGGCTAAGAATAGTGGGGCCCAGCCGATGTGGTA#.((((((((.(((...(((((#.)))))))))))))))).	2489	2535	1	-22.5	1	0.000201839	0.544	0	0	-6.86117	16	18	16	3UTR		0	0
hsa-miR-222-3p	NM_001281458	SLC35C2	AGCTACATCTGGCTACTGGGT#CCCAGTGGCTTGAGAGTAGTTA#((((((.((.((((((((((.#)))))))))).))..)))))).	4016	4038	1	-26.4	0	0.00393105	0.559	0	0	-6.72377	18	22	10	3UTR		0	0
hsa-miR-222-3p	NM_001281723	BTD	AGCTACATCTGGCTACTGGGT#CCAGAACTCTAGCCAGATGAAATGGCA#.((((((((((((((((((..#)))).....))))))))))...)))).	2509	2536	1	-24.4	1	0.000109199	0.485	0	0	-3.79332	18	27	10	3UTR		0	0
hsa-miR-222-3p	NM_001281746	MLIP	AGCTACATCTGGCTACTGGGT#ATCCTTGTGGCTAGTTACTGTAGCC#.((((((.((((((((.((((#))))..))))))))....)))))).	2822	2847	1	-21.6	1	0.000103618	0.574	0	0	-6.10696	18	25	8	3UTR		0	0
hsa-miR-222-3p	NM_001281834	GCSAML	AGCTACATCTGGCTACTGGGT#ACCTCGTTTCTACAAATAATTAAAAAATTAGCCAGGTGTGGTG#.((((((((((((((......#.)))))))))))))).	2837	2880	1	-23.2	1	0.000103918	0.559	0	0	-4.02637	14	16	14	3UTR		0	0
hsa-miR-222-3p	NM_001282145	NLGN4X	AGCTACATCTGGCTACTGGGT#ACCCAGACGGTCTGTGTGGCC#.(((((((..((((.((((((#))))))..)))).))))))).	4305	4326	1	-22.5	1	5.19492e-09	0.426	0	0	-6.82767	17	21	7	3UTR		0	0
hsa-miR-222-3p	NM_001282224	ATP7A	AGCTACATCTGGCTACTGGGT#ATCCAGTGCCGGTTCAGACTCACCTATGTGGCA#.((((((((((((.(((((((#)))))))))))).............))))))).	7313	7346	1	-24.2	1	8.29884e-05	0.603	0	0	-4.65016	19	33	12	3UTR		0	0
hsa-miR-222-3p	NM_001282283	GAB3	AGCTACATCTGGCTACTGGGT#CCCAGAGACCTACAAGATGTGGG#..((((((((((((.(((((.#))))))).))....)))))))).	4138	4161	1	-21.2	1	5.2959e-06	0.574	0	0	-5.69245	17	23	8	3UTR		0	0
hsa-miR-222-3p	NM_001282313	EXOC7	AGCTACATCTGGCTACTGGGT#CCCTACAGCCCAGAGATGTGGCA#.(((((((((((((...(((.#)))...))))...))))))))).	2562	2585	1	-24	1	3.43368e-05	0.382	0	0	-4.76182	16	23	9	3UTR		0	0
hsa-miR-222-3p	NM_001282327	PES1	AGCTACATCTGGCTACTGGGT#GCCCCTCACAGGGCTGAGGCCAGCCCCTAGCAGCTGGATGTGGCA#.(((((((((((((.(((((.#.))))).))))))))))))).	2281	2326	1	-29.4	1	0.000190173	0.368	0.118431	-0.239968	-4.52877	18	21	13	3UTR		0	0
hsa-miR-222-3p	NM_001282351	FBXL19	AGCTACATCTGGCTACTGGGT#ATCCAGGTGTCAGAGGTAGG#..((((.((((((..((((((#))))))..)))))).)))).	2604	2624	1	-21.7	0	0.00629197	0.368	0.970504	0.942206	-8.09298	16	20	6	3UTR		0	0
hsa-miR-222-3p	NM_001282396	HPCAL4	AGCTACATCTGGCTACTGGGT#GGCCAGTTCCAGTGTAGCC#.((((((.((((..(((((.(#).))))).)))))))))).	4566	4585	1	-22.3	1	0.00521444	0.397	0	0	-8.25293	16	19	10	3UTR		0	0
hsa-miR-222-3p	NM_001282403	MDH2	AGCTACATCTGGCTACTGGGT#GCCCATAGCCAGAACTGTGGGTA#(.(((((((((((((.(((((#)))))))))))))..))))).).	1546	1569	1	-25.8	1	1.08772e-05	0.412	0	0	-5.3343	19	23	13	3UTR	MIRT046682	0	0
hsa-miR-222-3p	NM_001282419	NDUFA5	AGCTACATCTGGCTACTGGGT#ACCCACAAGGAATCCAGGCTGAGTGTGGCA#.(((((((.((((..((((((#.)))))))))).))))))).	4241	4271	1	-20.3	1	0.000501118	0.544	3.15908	2.81839	-6.442	17	20	10	3UTR		0	0
hsa-miR-222-3p	NM_001282424	A2ML1	AGCTACATCTGGCTACTGGGT#CCTAGGCCGGATGCGGTGGCTC#(((((((((((((..(((((.#))))))))))))...)))))).	3391	3413	1	-22.6	1	5.5602e-05	0.471	-0.0298498	-0.0267956	-5.52986	18	22	12	3UTR		0	0
hsa-miR-222-3p	NM_001282434	HES6	AGCTACATCTGGCTACTGGGT#CCCAGGGGTTCAGATGTGGTG#.(((((((((((((.(((((.#))))).))).)))))))))).	828	849	1	-26	1	0.00158467	0.368	1.89294	2.54673	-4.52877	18	21	10	3UTR		0	0
hsa-miR-222-3p	NM_001282436	BLOC1S2	AGCTACATCTGGCTACTGGGT#ACCCAGGCTGGAGTGTGGTG#.((((((((((((..((((((#)))))))))))).)))))).	1790	1810	1	-22.5	1	0.000139928	0.485	0	0	-5.38561	18	20	12	3UTR		0	0
hsa-miR-222-3p	NM_001282444	EHD1	AGCTACATCTGGCTACTGGGT#ACCCTGTGCCAGGTGGAGCTG#((((.((((((((.((.((((#)))).)))))))))).)))).	4445	4466	1	-26.8	0	4.15487e-07	0.426	0	0	-8.91345	18	21	10	3UTR		0	0
hsa-miR-222-3p	NM_001282454	SNX5	AGCTACATCTGGCTACTGGGT#CCCGTAGTTCGTCTTTAGTTACTAAGAAAGGGTGTAGG#..((((((((((((((.(((.#)))))))))....................)))))))).	1508	1546	1	-17.7	1	0.00101303	0.588	0	0	-4.957	17	38	9	3UTR		0	0
hsa-miR-222-3p	NM_001282473	GRIK4	AGCTACATCTGGCTACTGGGT#TCCAGACAGGGTCAGGGTAGCTC#((((((.(((((((.(((((.#)))))....))))))))))))).	2753	2776	1	-21.3	0	1.39609e-05	0.529	0	0	-6.21671	18	23	13	3UTR		0	0
hsa-miR-222-3p	NM_001282543	BARD1	AGCTACATCTGGCTACTGGGT#GCCTTAGTGAGTGGGCAGGATACCACCTGAGAGTGGCCAGATGTGGG#..(((((((((((((((((((#.))))...))))))))))))))).	3458	3505	1	-29.7	1	0.000183839	0.426	0	0	-4.957	19	24	15	3UTR		0	0
hsa-miR-222-3p	NM_001282546	STK40	AGCTACATCTGGCTACTGGGT#CCCAGTGGGGAGGTGACTGTGTTTCCCAGAGTGTGAGCC#.(((((((((((((((((((.#)))))))).................))))).))).))).	2866	2905	1	-22.6	1	0.000246276	0.412	0	0	-3.79332	19	39	8	3UTR		0	0
hsa-miR-222-3p	NM_001282564	MACO1	AGCTACATCTGGCTACTGGGT#TAGCCAGGTGTGCA#.((.(((((((((((......#))))))))))))).	3002	3016	1	-20.6	0	0.000320085	0.662	0	0	-7.0584	13	14	13	3UTR		0	0
hsa-miR-222-3p	NM_001282587	H6PD	AGCTACATCTGGCTACTGGGT#GCCCAGAGCCAGGAAGCC#.(((...(((((((.((((((#))))))))))))).))).	4862	4880	1	-24.6	0	2.11649e-05	0.353	0	0	-12.0925	16	18	13	3UTR		0	0
hsa-miR-222-3p	NM_001282588	SLAMF7	AGCTACATCTGGCTACTGGGT#CCCAGAGGGCCAGGTGTGGA#..((((((((((((.(((((.#)))))..)))))))))))).	1195	1215	1	-30	1	4.02613e-06	0.441	0	0	-5.69245	17	20	12	3UTR		0	0
hsa-miR-222-3p	NM_001282601	PTGES3	AGCTACATCTGGCTACTGGGT#TCAGTGTTCCAGGTGTATCTTAGCTA#((((((((((((.((((((..#))))))..)))))))).....)))).	1241	1267	1	-19.6	1	0.00281086	0.603	0	0	-5.22671	18	26	8	3UTR		0	0
hsa-miR-222-3p	NM_001282648	SLC35A2	AGCTACATCTGGCTACTGGGT#GCTGAATCTCATTGTATTTAAGACACTGTCAGTTGCCAGATGTAGG#..(((((((((((.(((((..#.))))).))))))))))).	1328	1374	1	-26.4	1	0.00138492	0.603	0	0	-5.81384	16	19	11	3UTR	MIRT046822	0	0
hsa-miR-222-3p	NM_001282662	MRTFA	AGCTACATCTGGCTACTGGGT#TCCATAGCCAGATGCTGAGCA#.(((.((((((((((.((((.#))))))))))))))...))).	3162	3183	1	-24.1	0	0.000258337	0.412	0	0	-8.14541	17	21	14	3UTR		0	0
hsa-miR-222-3p	NM_001282669	DFFB	AGCTACATCTGGCTACTGGGT#GCCCAGGCTGGAGTGTAGTG#.((((((((((((..((((((#)))))))))))).)))))).	1441	1461	1	-23.1	1	2.73845e-05	0.426	0	0	-5.38561	18	20	12	3UTR		0	0
hsa-miR-222-3p	NM_001282696	FAM107B	AGCTACATCTGGCTACTGGGT#AGTTGTCAGATGAGCTG#((((.((((((((.(((....#))).)))))))))))).	2866	2883	1	-19.4	0	0.000338181	0.529	0	0	-8.91345	15	17	12	3UTR		0	0
hsa-miR-222-3p	NM_001282704	PDIA6	AGCTACATCTGGCTACTGGGT#CCAGTGGCCTTTTAACCAAGAAGTAGTA#.(((((.((((((((((((..#))))))))).........))).))))).	1912	1940	1	-23.3	0	0.00588781	0.603	0	0	-5.33701	17	28	9	3UTR		0	0
hsa-miR-222-3p	NM_001282708	EXOSC2	AGCTACATCTGGCTACTGGGT#ACAAAAAATTAGCCAGGTGTGGTG#.((((((((((((((......#.)))))))))))))).	1435	1459	1	-23.2	1	0.000173452	0.574	0.0764013	-0.0879922	-4.02637	14	16	14	3UTR		0	0
hsa-miR-222-3p	NM_001282719	LDAH	AGCTACATCTGGCTACTGGGT#GCCCAGTGGCACCATATGGTTT#(((((......((((((((((#))))))))))......))))).	1179	1201	1	-20.6	0	0.00184393	0.559	4.03494	4.30559	-14.8195	15	22	10	3UTR		0	0
hsa-miR-222-3p	NM_001282805	MARCHF7	AGCTACATCTGGCTACTGGGT#ACTTAAATAGCCTCATGTGGCTA#((((((((..(((((.(((((#)))))..)))))..)))))))).	4983	5006	1	-20.6	1	5.19324e-06	0.662	0	0	-6.46952	18	23	8	3UTR		0	0
hsa-miR-222-3p	NM_001282850	PPP4R3B	AGCTACATCTGGCTACTGGGT#GCCCAGGCTGGAGTGTAGTTG#(((((((((((((..((((((#)))))))))))).))))))).	4805	4826	1	-23.9	1	5.28662e-07	0.471	0	0	-5.52986	19	21	12	3UTR		0	0
hsa-miR-222-3p	NM_001282866	MARCHF8	AGCTACATCTGGCTACTGGGT#ATCCACAAGTCTCTGGATGTGGCTG#((((((((((((((..(((((#)))))..))))...)))))))))).	5155	5180	1	-22.2	1	0.000207733	0.544	0	0	-4.90607	19	25	10	3UTR		0	0
hsa-miR-222-3p	NM_001282886	EIF4E3	AGCTACATCTGGCTACTGGGT#GCCGAAGGTCACACCAGTAGTCAGTTGCAGAACCAAGATACATCTAAGGTACTGTGGCTC#(((((((.(((((((((((((#.)).)))))))))))............................))))))).	9544	9604	1	-23.8	1	0.00224807	0.485	0	0	-6.25121	20	51	11	3UTR		1	0
hsa-miR-222-3p	NM_001282902	TRPS1	AGCTACATCTGGCTACTGGGT#ATCCAGTGGTGGAAATGTGGA#..((((((.(.((((((((((#)))))))))).)..)))))).	7955	7976	1	-20.4	1	0.000633117	0.485	0	0	-8.83816	17	21	10	3UTR	MIRT006842	1	1
hsa-miR-222-3p	NM_001282925	ABI2	AGCTACATCTGGCTACTGGGT#CCCACAGGCTGGGTGTGGTG#.(((((((((((((..((((.#))))..))))))))))))).	3781	3801	1	-25.2	1	9.24822e-07	0.515	0	0	-4.76182	17	20	13	3UTR		0	0
hsa-miR-222-3p	NM_001282985	TRIB1	AGCTACATCTGGCTACTGGGT#ACCCGGTGGTCAAGTGTGT#...(((((.((((((((((((#)))))))))))).))))).	1171	1190	1	-24.2	0	2.09026e-05	0.559	0	0	-7.57093	17	19	12	3UTR		0	0
hsa-miR-222-3p	NM_001283018	NAPB	AGCTACATCTGGCTACTGGGT#CCTATGTTATGTCAGGTAGTAGTA#.((((((((((((.((((((.#)))).))...))))))).))))).	2310	2334	1	-18.4	1	0.0139636	0.676	0	0	-4.65016	18	24	7	3UTR		0	0
hsa-miR-222-3p	NM_001283051	ICOSLG	AGCTACATCTGGCTACTGGGT#GCCCCCGAGCCAGGTAGCA#.(((((..((((((...((((#))))...))))))))))).	3411	3430	1	-23.3	0	0.000432256	0.382	0	0	-8.61914	15	19	11	3UTR		0	0
hsa-miR-222-3p	NM_001284210	MED6	AGCTACATCTGGCTACTGGGT#GCTTATTTTTTGAAAGGATATTAGGCCGGATGTGGTG#.(((((((((((((.......#.))))))))))))).	757	794	1	-22.1	1	0.00010617	0.5	0.132135	-0.0796366	-4.76182	13	15	13	3UTR		0	0
hsa-miR-222-3p	NM_001284230	MAP3K9	AGCTACATCTGGCTACTGGGT#ACCCAGAGGTCAGAGTAGTC#.(((((.(((((((.((((((#)))))).)))))))))))).	9219	9239	1	-26.1	0	0.0147948	0.368	0	0	-6.07246	18	20	12	3UTR		0	0
hsa-miR-222-3p	NM_001284236	ZFYVE16	AGCTACATCTGGCTACTGGGT#ACCCTTGAAGTAGTCATTATGTAGCA#.(((((((.((((((((((((#))))....))))))))..))))))).	5666	5692	1	-23.9	1	0.0528674	0.603	0	0	-4.84971	19	26	8	3UTR	MIRT046581	1	1
hsa-miR-222-3p	NM_001284243	CCSER2	AGCTACATCTGGCTACTGGGT#GCCCACAATTAACAATGGATGTGGCTA#(((((((((((.....(((((#)))))..........))))))))))).	1020	1047	1	-18.7	1	0.000213924	0.603	0	0	-10.3988	16	27	11	3UTR		0	0
hsa-miR-222-3p	NM_001284284	VOPP1	AGCTACATCTGGCTACTGGGT#GCCTAGATTACTAGATGTGCTG#(((.((((((((..(((((((#)))))).)..))))))))))).	1999	2021	1	-20.8	0	0.000567024	0.471	0.229598	0.366026	-9.11557	18	22	11	3UTR		0	0
hsa-miR-222-3p	NM_001284303	TBC1D22A	AGCTACATCTGGCTACTGGGT#GCCGTGTGGCCAGAAGGCTG#((((...(((((((((..(((#)))..))))))))).)))).	3285	3305	1	-23.7	0	2.23881e-06	0.412	4.1233	4.81324	-11.5013	16	20	9	3UTR		0	0
hsa-miR-222-3p	NM_001284306	ZNF106	AGCTACATCTGGCTACTGGGT#GTGGCCGGGCGTGGTG#.(((((.(((((((((.....#))))))))).))))).	4806	4822	1	-21.4	0	2.58124e-05	0.412	0	0	-5.33701	14	16	9	3UTR		0	0
hsa-miR-222-3p	NM_001284316	ACSF3	AGCTACATCTGGCTACTGGGT#ACCCAGAGCCAGTGTCTCCCGGCC#.((((((.((((((.((((((#))))))))))))))).....))).	1624	1648	1	-24.2	1	0.000464753	0.324	0	0	-6.84241	18	24	15	3UTR		0	0
hsa-miR-222-3p	NM_001284331	POLM	AGCTACATCTGGCTACTGGGT#GCCCCGAGCCAGGCTCTGTGCTT#(((.((((((((((.(.((((#)))).))))))))...)))))).	2057	2080	1	-20.6	0	2.36612e-05	0.426	0.924306	1.94763	-7.70505	18	23	8	3UTR		0	0
hsa-miR-222-3p	NM_001284351	SLC9A3	AGCTACATCTGGCTACTGGGT#CCCATCTGAACTGCTGGGAGGTTTCCGGGTGGCCAGAGGAGCA#.(((...((((((((((.((.#.)).))))))))))..))).	4492	4535	1	-26.6	0	3.27441e-05	0.397	0	0	-11.357	15	20	10	3UTR		0	0
hsa-miR-222-3p	NM_001284355	AMZ1	AGCTACATCTGGCTACTGGGT#TTCAGAGAAGCTCAGATGTAGCA#.(((((((((((((.(((((.#)))))...))).)))))))))).	3686	3709	1	-24.5	1	0.00115845	0.603	0	0	-4.52877	18	23	10	3UTR		0	0
hsa-miR-222-3p	NM_001284356	PINX1	AGCTACATCTGGCTACTGGGT#GCCCAGGAGCGAGTGGCC#.(((((.((..(((.((((((#)))))).)))))))))).	774	792	1	-20.6	0	5.41001e-05	0.338	3.13595	2.04515	-10.1397	16	18	10	3UTR		0	0
hsa-miR-222-3p	NM_001284358	BOLL	AGCTACATCTGGCTACTGGGT#TAGGTAGATGTGGCA#.((((((((((.(((......#))).)))))))))).	1163	1178	1	-19.6	1	0.000169596	0.662	3.01049	3.07876	-7.37318	13	15	10	3UTR		0	0
hsa-miR-222-3p	NM_001284396	WDR93	AGCTACATCTGGCTACTGGGT#ACCAAGACAGGGGCTGTTAAAATGAAAAGAAAGGCCAGGTGTGGTG#.(((((((((((((.......#.))))))))))))).	1451	1497	1	-22.2	1	5.5512e-05	0.485	0.593213	0.911415	-4.76182	13	15	13	3UTR		0	0
hsa-miR-222-3p	NM_001286048	RBM7	AGCTACATCTGGCTACTGGGT#ACCCAGGCTAGAGTGCA#.((.((.((((((..((((((#)))))))))))))))).	2159	2176	1	-20.3	0	0.00136496	0.441	0.599785	0.0290401	-9.96132	16	17	16	3UTR		0	0
hsa-miR-222-3p	NM_001286059	RAB30	AGCTACATCTGGCTACTGGGT#GGCCAGAGACGCCAGATTTAGCA#.((((.(((((((..((((.(#).))))....))))))).)))).	4092	4115	1	-21.9	0	5.83858e-05	0.574	0	0	-7.28657	16	23	7	3UTR		0	0
hsa-miR-222-3p	NM_001286104	CLN3	AGCTACATCTGGCTACTGGGT#TAGCCAGGTGTGGTG#.((((((((((((((......#)))))))))))))).	2840	2855	1	-23	1	9.82662e-05	0.559	0	0	-4.02637	14	15	14	3UTR		0	0
hsa-miR-222-3p	NM_001286107	ATG5	AGCTACATCTGGCTACTGGGT#TGTGGTAAAAAGCCAGAGTAGTTT#((((((.(((((((.......#.))))))))))))).	2756	2780	1	-18.4	0	0.00488883	0.603	4.84343	5.60036	-6.44976	13	15	13	3UTR		0	0
hsa-miR-222-3p	NM_001286130	CNGB1	AGCTACATCTGGCTACTGGGT#CCCAGAGTCAGAAACAGATTTGTCTAGTTGATGGCTT#((((((((((((((.(((((.#))))))))))))................)).))))).	5531	5568	1	-20.9	1	0.00023705	0.544	0	0	-4.67302	19	37	12	3UTR		0	0
hsa-miR-222-3p	NM_001286139	SLC36A4	AGCTACATCTGGCTACTGGGT#ACTCTATAAAACATAAAAATTTAAAAAAAAATTAGCCTGATGTGGCG#.((((((((.(((((......#.))))).)))))))).	3030	3077	1	-21.5	1	0.00013924	0.618	0	0	-5.26888	13	16	8	3UTR		0	0
hsa-miR-222-3p	NM_001286209	GAS8	AGCTACATCTGGCTACTGGGT#GCCCAGAGAGCTGGAGTTGGCTC#(((((..(((((((.((((((#))))))..)))))))..))))).	2423	2446	1	-24.9	0	4.72544e-06	0.456	5.54154	3.04722	-8.11767	18	23	7	3UTR		0	0
hsa-miR-222-3p	NM_001286219	TMEM132B	AGCTACATCTGGCTACTGGGT#TCCAGGGTCCAGATGTGCTG#(((.((((((((((.(((((.#))))))).))))))))))).	5179	5199	1	-23.7	0	6.76807e-05	0.426	0	0	-7.70505	18	20	11	3UTR		1	1
hsa-miR-222-3p	NM_001286247	RALGPS2	AGCTACATCTGGCTACTGGGT#CAGTGGCCTAGAGTAA#...(((.(((((((((((...#)))))))).)))))).	3400	3416	1	-18.5	0	4.70728e-05	0.647	0	0	-8.05823	14	16	8	3UTR		0	0
hsa-miR-222-3p	NM_001286274	KIAA1586	AGCTACATCTGGCTACTGGGT#GCCCATGTTTGCTAGAGTGGG#..((((.((((((.(((((((#))))).))..)))))))))).	2528	2549	1	-20.9	0	6.65159e-05	0.647	0	0	-7.35753	17	21	10	3UTR		0	0
hsa-miR-222-3p	NM_001286279	TUBGCP3	AGCTACATCTGGCTACTGGGT#ACCACTTGCCAGTGTGGCC#.((((((.(((((.....(((#)))....))))))))))).	1594	1613	1	-20.4	1	2.72542e-06	0.441	0	0	-7.9323	14	19	11	3UTR		0	0
hsa-miR-222-3p	NM_001286360	PPIL6	AGCTACATCTGGCTACTGGGT#CCCAGTGGCTACGCTTACAAAACGGTAGTA#.(((((...(((((((((((.#))))))))))).............))))).	3451	3481	1	-21.8	0	0.00841117	0.529	-0.273475	-0.472783	-8.70704	16	30	11	3UTR		0	0
hsa-miR-222-3p	NM_001286373	TOMM40L	AGCTACATCTGGCTACTGGGT#ACCCAGGAGCAGAGTGGTG#.(((((.(((.(((.((((((#)))))).))))))))))).	1144	1163	1	-21.6	0	0.00230978	0.412	1.72603	0.831888	-8.89724	17	19	11	3UTR		0	0
hsa-miR-222-3p	NM_001286389	TMEM179	AGCTACATCTGGCTACTGGGT#GCCCAGGGGTGGCCAGATGTCACTTAGCC#.((((((((((((((((((((#)))))...)))))))))))).....))).	1109	1138	1	-28.4	1	0.00274175	0.456	0	0	-3.79332	20	29	12	3UTR		0	0
hsa-miR-222-3p	NM_001286403	CIITA	AGCTACATCTGGCTACTGGGT#GCTCAGTAACTCTGCAGAGAAGCTGCCTGGTTCAGGATGTGGCTT#((((((((((....(((((((#.)))))))...)))))))))).	11191	11236	1	-23.1	1	0.000183373	0.5	0	0	-12.2551	17	22	10	3UTR		0	0
hsa-miR-222-3p	NM_001286414	TUBGCP4	AGCTACATCTGGCTACTGGGT#ACCTCGATTCTACTAAAAATACAAAAATTAGCCAGGTGTGGTG#.((((((((((((((......#.)))))))))))))).	2907	2950	1	-23.2	1	9.80199e-05	0.559	1.32706	0.685849	-4.02637	14	16	14	3UTR		0	0
hsa-miR-222-3p	NM_001286429	THSD4	AGCTACATCTGGCTACTGGGT#ACCTCAGCCCAGATGTGCC#.((.((((((((...((((((#))).))).)))))))))).	2624	2643	1	-20.3	0	0.00989646	0.5	0	0	-9.70677	16	19	10	3UTR		0	0
hsa-miR-222-3p	NM_001286441	EXD1	AGCTACATCTGGCTACTGGGT#ACCCAGGCTGGAGTGTAGTG#.((((((((((((..((((((#)))))))))))).)))))).	2713	2733	1	-22.8	1	0.000516917	0.441	0	0	-5.38561	18	20	12	3UTR		0	0
hsa-miR-222-3p	NM_001286447	RIPOR2	AGCTACATCTGGCTACTGGGT#TAGCCTGGTGTGGTG#.((((((((.(((((......#))))).)))))))).	2776	2791	1	-18.4	1	0.00053594	0.515	4.93435	4.77646	-5.26888	13	15	8	3UTR		0	0
hsa-miR-222-3p	NM_001286461	N4BP2L1	AGCTACATCTGGCTACTGGGT#GCCCAGGTAGTCCTGGGTATCTTGGTTGATAGGGTGGTGGCA#.((((((((((((((((((((#)))))).)))))...................))))).)))).	1186	1228	1	-21.9	1	0.00762295	0.5	0.420576	0.285935	-3.79332	20	42	6	3UTR		0	0
hsa-miR-222-3p	NM_001286463	C21orf58	AGCTACATCTGGCTACTGGGT#TAGCCAGGTGTGGTG#.((((((((((((((......#)))))))))))))).	1810	1825	1	-23	1	0.000488433	0.603	0.859874	0.406699	-4.02637	14	15	14	3UTR		0	0
hsa-miR-222-3p	NM_001286531	RAD9B	AGCTACATCTGGCTACTGGGT#GCCTAGGAGCAACAGGCTATTCATATAGCCCAGATGTGTAGTAGGCTA#(((((((((((((((((((((#))))))...................))))).))))))......)))).	3399	3447	1	-21	1	0.00182194	0.559	0	0	-3.93757	21	48	6	3UTR		0	0
hsa-miR-222-3p	NM_001286555	DUSP22	AGCTACATCTGGCTACTGGGT#GCCCAGTGTAGTTGTGTGGCG#.(((((((..(((((((((((#)))))))..))))))))))).	2910	2931	1	-22	1	0.00287279	0.441	1.06297	2.1098	-6.09222	18	21	11	3UTR		0	0
hsa-miR-222-3p	NM_001286646	SLC45A4	AGCTACATCTGGCTACTGGGT#CCTGGGAGGCAGGTGTGGGTG#(.(((((((((.((.(((((.#))))).)).))))))))).).	5103	5124	1	-23	1	0.000565998	0.294	0	0	-9.1835	17	21	9	3UTR		0	0
hsa-miR-222-3p	NM_001286649	STK24	AGCTACATCTGGCTACTGGGT#CTCAGTGCCAGCCCTGAGCTG#((((.((.(((((.((((((.#)))))))))))...)))))).	4054	4075	1	-21.2	0	9.21553e-05	0.368	0	0	-11.2271	17	21	11	3UTR		0	1
hsa-miR-222-3p	NM_001286657	TMEM68	AGCTACATCTGGCTACTGGGT#ACCCAGTTTGACTCTACAGCCAGTGAAGTGGTTT#((((((..(((((((((((((#)))))))..........))))))....)))))).	2123	2157	1	-23.1	0	7.30802e-05	0.632	0	0	-7.7949	19	34	7	3UTR		0	0
hsa-miR-222-3p	NM_001286691	MLLT3	AGCTACATCTGGCTACTGGGT#CCAGTATCTCCCTTGTTTGTTCCCATGCCAGATGCTGTC#.((..((((((((...((((.#.)))).))))))))..)).	3425	3464	1	-21.2	0	0.00743943	0.574	0	0	-12.7697	14	19	8	3UTR		0	0
hsa-miR-222-3p	NM_001286730	SLC44A1	AGCTACATCTGGCTACTGGGT#ACTCAGTTGCCAGAA#.......((((((.(((((((#))))))).)))))).	9519	9534	1	-20	0	0.00106871	0.676	0	0	-17.9671	13	15	7	3UTR		0	0
hsa-miR-222-3p	NM_001286732	GRTP1	AGCTACATCTGGCTACTGGGT#TAGCCAGGTGTGGTG#.((((((((((((((......#)))))))))))))).	1666	1681	1	-23	1	0.000107982	0.574	0	0	-4.02637	14	15	14	3UTR		0	0
hsa-miR-222-3p	NM_001286751	MRPS27	AGCTACATCTGGCTACTGGGT#GGCTAGTGGTCAGACTGAAGTC#.(((.((((((((((((((.(#).)))))))))))).)).))).	1425	1447	1	-20.9	0	2.19308e-05	0.529	2.88683	3.30493	-7.91236	18	22	12	3UTR		0	0
hsa-miR-222-3p	NM_001286782	PCMTD1	AGCTACATCTGGCTACTGGGT#CCAGTGGCTGGGATGGTGGA#..((((.((((((((((((..#))))))))))))...)))).	2583	2603	1	-22.4	0	0.00504717	0.618	3.47342	1.64985	-6.50069	16	20	12	3UTR		1	1
hsa-miR-222-3p	NM_001286793	SPATA13	AGCTACATCTGGCTACTGGGT#ACCCACTATGAGATGGCCCAGATGTGGG#..(((((((((((((((((((#)))))......).))))).)))))))).	1882	1910	1	-22.3	1	1.21471e-06	0.456	2.16287	0.593559	-4.957	19	28	8	3UTR		0	0
hsa-miR-222-3p	NM_001286805	TBC1D14	AGCTACATCTGGCTACTGGGT#GCTCAGTGGAAGGATGAGCTG#((((.(((((..(((((((((#)))))))))..))))))))).	1488	1509	1	-25.7	0	3.32524e-05	0.426	0	0	-14.2282	18	21	9	3UTR		0	0
hsa-miR-222-3p	NM_001286810	DCAF10	AGCTACATCTGGCTACTGGGT#CCCTGAGCCAGGTGTGACAAGCC#.(((((((((((((.(.(((.#))).)))))))))))....))).	2231	2254	1	-23.4	1	0.000444617	0.515	-0.0128818	-0.324733	-4.52877	17	23	11	3UTR		0	0
hsa-miR-222-3p	NM_001286813	TNFAIP8	AGCTACATCTGGCTACTGGGT#ACAAGATTAGCCAGATGTGGTG#.((((((((((((((......#.)))))))))))))).	4742	4764	1	-23.8	1	0.000220052	0.529	0	0	-4.02637	14	16	14	3UTR		0	0
hsa-miR-222-3p	NM_001286950	TRMT10B	AGCTACATCTGGCTACTGGGT#TAGCCAGGTGTGGTG#.((((((((((((((......#)))))))))))))).	997	1012	1	-23	1	9.96791e-05	0.529	0	0	-4.02637	14	15	14	3UTR		0	0
hsa-miR-222-3p	NM_001287036	KIAA1958	AGCTACATCTGGCTACTGGGT#CCCAGTAGCGCAGTAGCTT#((((((...(((((((((((.#))))))))).)))))))).	2919	2938	1	-24.9	0	0.00214679	0.632	0	0	-8.85129	17	19	9	3UTR		0	0
hsa-miR-222-3p	NM_001287135	CDK14	AGCTACATCTGGCTACTGGGT#ATCCTATCCAGATGTAGCA#.(((((((((((.....((((#))))...))))))))))).	3385	3404	1	-22.3	1	0.00235592	0.662	0	0	-6.90779	15	19	11	3UTR		0	0
hsa-miR-222-3p	NM_001287143	TPD52	AGCTACATCTGGCTACTGGGT#CCAGTGGTCTGGAAACAGCTT#((((...((((((((((((..#))))))))).)))...)))).	2632	2653	1	-19.9	0	0.00120989	0.603	-0.0240606	0.155213	-11.5013	16	21	9	3UTR		0	0
hsa-miR-222-3p	NM_001287150	FBXL13	AGCTACATCTGGCTACTGGGT#ACAAAAATTAGCCGGGTGTGGTG#.((((((((((((((......#.)))))))))))))).	2654	2677	1	-22.5	1	0.000128696	0.529	0	0	-4.02637	14	16	14	3UTR		0	0
hsa-miR-222-3p	NM_001287237	COMMD5	AGCTACATCTGGCTACTGGGT#CCCATGTAGCCAGGTGC#.....(((((((((((((((.#)))).))))))))))).	1392	1409	1	-26.1	0	1.26181e-05	0.5	1.5235	1.19644	-13.6656	15	17	11	3UTR		0	0
hsa-miR-222-3p	NM_001287337	CAB39L	AGCTACATCTGGCTACTGGGT#ACCCATGCCTCCCGCAGTCCAGGTGAGCA#.(((.(((((((((..((((.#.)))).)).)))))))))).	2088	2117	1	-20.7	0	0.00506635	0.353	4.02362	4.83405	-8.88086	16	20	10	3UTR		0	0
hsa-miR-222-3p	NM_001287347	TAL1	AGCTACATCTGGCTACTGGGT#ATCCAGATGGTGGGATGTGGTTT#((((((((((.((((((((((#)))))).)))).)))))))))).	2609	2632	1	-26.2	1	0.00175051	0.515	0.319681	-0.0262301	-6.76235	20	23	10	3UTR		0	0
hsa-miR-222-3p	NM_001287396	SMIM29	AGCTACATCTGGCTACTGGGT#GGCCAGATGTAT#...(((((((((((.......#))))))))))).	956	968	1	-18.5	0	0.00282396	0.662	3.94386	4.76402	-7.48304	11	12	11	3UTR		0	0
hsa-miR-222-3p	NM_001287421	ZSCAN26	AGCTACATCTGGCTACTGGGT#ACTTGATAACTCCAGTGCCAGTATAGTGGCTG#(((((((((((((.(((((((#.)).)))))))))).)).)))))).	2168	2200	1	-25.3	1	3.20379e-06	0.559	0	0	-4.79441	20	25	10	3UTR		0	0
hsa-miR-222-3p	NM_001287434	CCND3	AGCTACATCTGGCTACTGGGT#GCCTCAGCCAGAGAAGCTA#((((.(.(((((((...((((#)))).)))))))).)))).	1374	1393	1	-19.9	0	0.00058009	0.485	0	0	-10.5688	16	19	8	3UTR		0	0
hsa-miR-222-3p	NM_001287441	JADE1	AGCTACATCTGGCTACTGGGT#ACCCAAGTGGCCTGAAACAGTGTAGG#..(((((((.(((((((((((#))))).)))))).)).....))))).	2809	2835	1	-22.7	1	6.44132e-06	0.515	0	0	-6.19951	18	26	6	3UTR		0	0
hsa-miR-222-3p	NM_001287497	TMEM168	AGCTACATCTGGCTACTGGGT#CTAGGCCGGGTGCAGTGGCTC#(((((((((((((..((((..#)))))))))))...)))))).	4625	4646	1	-19.4	1	1.90356e-05	0.5	0	0	-5.52986	17	21	11	3UTR		0	0
hsa-miR-222-3p	NM_001287525	IFT22	AGCTACATCTGGCTACTGGGT#GCCTGGAGGCCGGGTGCAGTGGCTT#((((((((((((((.((((((#)))))).))))))))...)))))).	2727	2752	1	-25.4	1	0.000900127	0.456	-0.182391	0.195297	-4.67302	20	25	8	3UTR		0	0
hsa-miR-222-3p	NM_001287740	STK32A	AGCTACATCTGGCTACTGGGT#ACCCAGGCTGGAGTGCAGTGGCA#.(((((.((((((..((((((#)))))))))))).....))))).	2237	2260	1	-20.4	0	2.71387e-05	0.426	5.21599	3.15108	-6.9293	17	23	12	3UTR		0	0
hsa-miR-222-3p	NM_001287801	TBCE	AGCTACATCTGGCTACTGGGT#ACCCACAGCTTGCACTTAGGTAGGTCTGGGGCTGGTAGTCAGTCTGTGTAAGCC#.((((((((((((((((((.(#.).)))))))))))...))))).)).	4356	4410	1	-20.9	1	0.0399443	0.529	0	0	-3.79332	19	26	11	3UTR		0	0
hsa-miR-222-3p	NM_001287810	CYFIP1	AGCTACATCTGGCTACTGGGT#ACCCTGGGGCCAGCATTCTGCTGCAGATTTAGAGGTGGTAGCTG#((((((..((((((...((((#))))...))))))........................)))))).	5435	5479	1	-21.5	0	0.00322538	0.544	0	0	-8.76339	16	44	6	3UTR		0	0
hsa-miR-222-3p	NM_001288609	JPT1	AGCTACATCTGGCTACTGGGT#GCCTTTTATTTTTTAACCTTAAAAAGTAGCCAGATAGTAACAAGACTGGCTG#(((((((((((((((((((((#.)))).....))))))))))).)).........)))).	1964	2016	1	-22.9	1	0.00350396	0.544	0.21876	-0.269743	-3.93757	21	38	11	3UTR		0	0
hsa-miR-222-3p	NM_001288615	TTC23	AGCTACATCTGGCTACTGGGT#GCCCAGGAGGCAGGTGTAA#...((((((((.((.((((((#)))))).)).)))))))).	2779	2798	1	-25.1	0	0.00239953	0.382	0	0	-10.5968	16	19	8	3UTR		0	0
hsa-miR-222-3p	NM_001288622	ICA1L	AGCTACATCTGGCTACTGGGT#TAGCCAGGTGTGGA#..(((((((((((((......#))))))))))))).	3918	3932	1	-21.8	1	0.00119571	0.574	0	0	-5.19005	13	14	13	3UTR		0	0
hsa-miR-222-3p	NM_001288706	IL1R1	AGCTACATCTGGCTACTGGGT#GCCTGGTGGCCATGTCGCC#.((.(((..((((((((((((#))))))))))))))).)).	3119	3138	1	-22.9	0	3.72834e-07	0.382	0	0	-10.1954	17	19	15	3UTR		0	0
hsa-miR-222-3p	NM_001288709	DBNDD1	AGCTACATCTGGCTACTGGGT#GCCCAGTGGCCTTACGTCCAGCTC#((((((....(((((((((((#)))))))))))....))..)))).	876	900	1	-24.6	0	0.00548819	0.353	0	0	-10.0938	17	24	11	3UTR		0	0
hsa-miR-222-3p	NM_001288738	DNM1	AGCTACATCTGGCTACTGGGT#GCCTGGTGGCTGTTGCATGGGGCTCCCCAAGGCAAGGGGTGGCC#.(((((.((((((((((((((#))))))))))).......................))).))))).	2896	2940	1	-21.2	0	3.59713e-07	0.338	2.01536	1.45472	-5.33701	19	44	11	3UTR		0	0
hsa-miR-222-3p	NM_001288748	P4HA3	AGCTACATCTGGCTACTGGGT#CCCAGAAGCATATCCCAGATGAGTG#.(((.(((((((((.(((((.#))))).)))......))))))))).	2126	2151	1	-20.2	0	0.00526297	0.588	2.82212	0.934485	-8.64781	17	25	9	3UTR		0	0
hsa-miR-222-3p	NM_001288781	TTC8	AGCTACATCTGGCTACTGGGT#AGCCAGGTGTGGTA#.(((((((((((((.......#))))))))))))).	2198	2212	1	-22.4	1	3.30163e-05	0.515	-0.176997	0.317584	-4.76182	13	14	13	3UTR		0	0
hsa-miR-222-3p	NM_001288800	ZNF585A	AGCTACATCTGGCTACTGGGT#CCCAGGAGCAAGAGGAATGTGGCA#.(((((((((.(((.(((((.#))))).))).)))....)))))).	7502	7526	1	-22.6	1	0.0120925	0.441	0	0	-7.35355	17	24	6	3UTR		0	0
hsa-miR-222-3p	NM_001288813	ARL17A	AGCTACATCTGGCTACTGGGT#GCCCAGAGCTGGTACAGCC#.(((....((((((.((((((#))))))))))))...))).	1128	1147	1	-20.4	0	1.21771e-05	0.426	-0.00388767	-0.0761181	-14.4061	15	19	12	3UTR		0	0
hsa-miR-222-3p	NM_001288819	CPEB1	AGCTACATCTGGCTACTGGGT#GCCCAGTGGCCTGTGGCG#.((((((...(((((((((((#))))))))))))))))).	1911	1929	1	-29.2	1	2.71164e-06	0.324	0.216893	1.25055	-8.40586	17	18	17	3UTR		0	0
hsa-miR-222-3p	NM_001289023	LAIR1	AGCTACATCTGGCTACTGGGT#CCCAGCGGTGGGATTTTGTAGTA#.(((((((((.(((.(((((.#))))).))).)))...)))))).	4205	4228	1	-22.4	1	0.00550331	0.485	0	0	-7.35355	17	23	6	3UTR		0	0
hsa-miR-222-3p	NM_001289024	KIF6	AGCTACATCTGGCTACTGGGT#CCCAGTCCCCTATGTAGCA#.(((((((..((..((((((.#))))))..)).))))))).	2824	2843	1	-22.7	1	0.0394898	0.471	-0.161094	-0.00186215	-8.23819	15	19	7	3UTR		0	0
hsa-miR-222-3p	NM_001289045	PLAGL1	AGCTACATCTGGCTACTGGGT#ACCTTCAGGGTTGGATGTAGTTT#((((((((((((((...((((#))))....)))))))))))))).	2885	2908	1	-21.1	1	6.95713e-05	0.618	0	0	-4.90607	18	23	14	3UTR		0	0
hsa-miR-222-3p	NM_001289076	DCLRE1C	AGCTACATCTGGCTACTGGGT#CCCAAGTAGCTGGGATTACAGGTGTGTGCC#.(((((((((((((((((((.#)))).)))))........)))))))).)).	4554	4584	1	-22.9	1	0.000216826	0.544	0	0	-3.79332	19	30	8	3UTR		0	0
hsa-miR-222-3p	NM_001289108	CIAO2A	AGCTACATCTGGCTACTGGGT#TAGCCAGGTGTGGTG#.((((((((((((((......#)))))))))))))).	2143	2158	1	-23	1	0.000102444	0.529	0	0	-4.02637	14	15	14	3UTR		0	0
hsa-miR-222-3p	NM_001289951	ZNF761	AGCTACATCTGGCTACTGGGT#TCCAGTAGTATTTTGGTTGGCTC#(((((.(((..(((((((((.#))))))))).....)))))))).	3892	3915	1	-18.1	0	0.0138672	0.662	0	0	-9.90581	17	23	9	3UTR		0	0
hsa-miR-222-3p	NM_001289971	ZNF84	AGCTACATCTGGCTACTGGGT#CTTAGTGGTATTTGTGGCTT#(((((((....(((((((((.#)))))))))...))))))).	3121	3141	1	-19.8	1	0.00244103	0.662	0	0	-11.3749	16	20	9	3UTR		0	0
hsa-miR-222-3p	NM_001290020	ODAD2	AGCTACATCTGGCTACTGGGT#CCCATGGCCAGAAAGCC#.(((...((((((((.((((.#)))))))))))).))).	3323	3340	1	-21.7	0	0.000405266	0.529	0	0	-11.5901	15	17	12	3UTR		0	0
hsa-miR-222-3p	NM_001290048	ATL3	AGCTACATCTGGCTACTGGGT#CCCAAGTAGCTGGGACTACAGGTGTACGCC#.(((((((((((((((((((.#)))).)))))........)))))))).)).	2506	2536	1	-23.2	1	0.000503568	0.529	2.01325	1.47117	-3.79332	19	30	8	3UTR		0	0
hsa-miR-222-3p	NM_001290075	URGCP	AGCTACATCTGGCTACTGGGT#ACCCAGTTCAGGTGTAGG#..((((((((((..(((((((#))))))))))))))))).	2824	2842	1	-24.5	1	0.00325254	0.397	0	0	-7.10297	17	18	17	3UTR		0	0
hsa-miR-222-3p	NM_001290096	TMPRSS4	AGCTACATCTGGCTACTGGGT#TCAGCTGCCAGGTGTGAGGCA#.((((((((((((..((((..#))))..)))))))))..))).	2428	2449	1	-22.9	1	6.35125e-06	0.544	0	0	-5.38561	16	21	9	3UTR		0	0
hsa-miR-222-3p	NM_001290117	TIMM23B	AGCTACATCTGGCTACTGGGT#ACTGAGGAGCCTGATGTAGG#..(((((((.((((.((.(((#))).)).)))).))))))).	1210	1230	1	-22.3	1	1.22654e-05	0.485	0	0	-6.93496	16	20	7	3UTR		0	0
hsa-miR-222-3p	NM_001290131	PHF12	AGCTACATCTGGCTACTGGGT#GCTCAGTGTTGGATGTGAGTTT#(((((((((((((.(((((((#)))))))))))))))).)))).	4113	4135	1	-21.1	1	0.0260832	0.485	0	0	-4.79441	20	22	16	3UTR		1	0
hsa-miR-222-3p	NM_001290194	MYADM	AGCTACATCTGGCTACTGGGT#CCCAGTGGAGGAAGGTGTGCA#.((.((((((..((((((((.#))))))))....)))))))).	1809	1830	1	-23	0	0.000470585	0.544	-0.0422448	0.0863981	-12.9969	16	21	8	3UTR		0	0
hsa-miR-222-3p	NM_001290229	SCAMP1	AGCTACATCTGGCTACTGGGT#TTGGGTAAGACAAACATTTAATGTATAGGATTTTGGCCAGGTGTGGTG#.((((((((((((((......#.)))))))))))))).	5052	5100	1	-22.9	1	4.48139e-05	0.529	0	0	-4.02637	14	16	14	3UTR		0	0
hsa-miR-222-3p	NM_001290258	ASB15	AGCTACATCTGGCTACTGGGT#GCTCAGTAGTTAGCACAATGCTC#(((.....(((((((((((((#)))))))))))))......))).	3036	3059	1	-19.9	0	0.00170185	0.588	0	0	-16.8469	16	23	13	3UTR		0	0
hsa-miR-222-3p	NM_001291309	PCSK6	AGCTACATCTGGCTACTGGGT#CCCAGGAGCAGCATCTCTGAGCACCCAAGCCAGGTGGGTGGTGGCTC#((((((((((((((..(((((#.))))))))))))).....)))))).	2844	2891	1	-24.6	1	0.000327678	0.485	0	0	-4.90607	19	26	13	3UTR		0	0
hsa-miR-222-3p	NM_001291496	ZBTB8A	AGCTACATCTGGCTACTGGGT#ACCTCAGGGTCAGGCGTGGTG#.(((((.(((((((.((((((#))).)))))))))).))))).	6369	6390	1	-21.4	0	0.000576084	0.471	0	0	-6.07246	18	21	10	3UTR		0	0
hsa-miR-222-3p	NM_001291694	NR2C2	AGCTACATCTGGCTACTGGGT#GCTCAGTCAGCAAGATGTGGG#..((((((((.((((((((((#))))))).))).)))))))).	6774	6795	1	-24.1	1	6.76082e-07	0.515	0	0	-7.78178	18	21	8	3UTR		0	0
hsa-miR-222-3p	NM_001291746	REL	AGCTACATCTGGCTACTGGGT#CCCAGTGGCAAAATGATGGTAGA#..(((((((..(((((((((.#))))))))).....)))).))).	4057	4080	1	-22.2	1	0.0962729	0.691	0	0	-9.02428	16	23	9	3UTR		0	0
hsa-miR-222-3p	NM_001291825	GRAP2	AGCTACATCTGGCTACTGGGT#GCCCAGTGGCATGGAAAGAAGCC#.(((...(((.((((((((((#))))))))))..)))....))).	2201	2224	1	-22.4	0	0.000165146	0.529	0	0	-14.1818	16	23	10	3UTR		0	0
hsa-miR-222-3p	NM_001291832	ERFE	AGCTACATCTGGCTACTGGGT#CAGTGTCAGAGTAGCA#.(((((.((((((.((((...#))))))))))))))).	1165	1181	1	-21.3	0	0.000223665	0.426	0	0	-6.19385	15	16	15	3UTR		0	0
hsa-miR-222-3p	NM_001291939	MTR	AGCTACATCTGGCTACTGGGT#GCCTCAGCCTCCAGAGTAGCTG#((((((.(((((...((((((#))).)))...))))))))))).	4935	4957	1	-22.4	0	4.40987e-06	0.368	0.116567	-0.0928854	-8.36268	17	22	11	3UTR		0	0
hsa-miR-222-3p	NM_001291963	DAP	AGCTACATCTGGCTACTGGGT#TAGCTAGATGTGGCA#.((((((((((((((......#)))))))))))))).	2129	2144	1	-23.7	1	2.25822e-05	0.618	0	0	-4.02637	14	15	14	3UTR		0	0
hsa-miR-222-3p	NM_001291968	CA1	AGCTACATCTGGCTACTGGGT#GCTTAGAATCATATAGAAACATCATGCAATCTTTTAGTCAGATGTGCGCTT#(((((((((((((((..((((#.))))..)))))))))))).))).	1325	1376	1	-21.9	1	0.000885421	0.691	0	0	-4.17062	19	24	12	3UTR		0	0
hsa-miR-222-3p	NM_001292008	SSR1	AGCTACATCTGGCTACTGGGT#GCCTCTACTAAAAATACAAAAATTAGCCAGGTGTGGTG#.((((((((((((((......#.)))))))))))))).	7164	7202	1	-23.2	1	9.80245e-05	0.529	0	0	-4.02637	14	16	14	3UTR		0	0
hsa-miR-222-3p	NM_001292032	ZNF76	AGCTACATCTGGCTACTGGGT#CTCAGGGGCCTGTGGCTG#(((((((...((((.(((((.#))))).))))))))))).	2262	2280	1	-21.3	1	2.6485e-06	0.426	0	0	-9.28556	16	18	11	3UTR		0	0
hsa-miR-222-3p	NM_001292049	STAC	AGCTACATCTGGCTACTGGGT#GCAGGGTAGCCCAGTGCAAGGTTCAGATCCATGTAGCTA#(((((((((((((((((((((#.)))))))....))).))))....))))))).	1515	1554	1	-24.3	1	0.0127746	0.515	0	0	-3.93757	21	32	7	3UTR		0	0
hsa-miR-222-3p	NM_001293	CLNS1A	AGCTACATCTGGCTACTGGGT#CCCAGCCGGACGTGGTG#.(((((.((((((...((((.#)))))))))).))))).	2862	2879	1	-20.7	0	1.17993e-05	0.5	2.62962	3.83237	-7.16235	15	17	10	3UTR		0	0
hsa-miR-222-3p	NM_001293085	BPGM	AGCTACATCTGGCTACTGGGT#TCCAGAGCTAGGCTGTGGA#..((((((((((((.(((((.#)))))))))))).))))).	1142	1161	1	-22.1	1	1.41109e-05	0.574	0.222239	1.56912	-5.69245	17	19	12	3UTR		0	0
hsa-miR-222-3p	NM_001293163	NRF1	AGCTACATCTGGCTACTGGGT#GCCCAGGCCGGGAGCAGCTT#((((.(.((((((..((((((#)))))))))))).).)))).	2967	2987	1	-23	0	1.53428e-05	0.397	0	0	-11.1926	17	20	12	3UTR		0	0
hsa-miR-222-3p	NM_001293274	CACHD1	AGCTACATCTGGCTACTGGGT#ACCCAGAGACTGGAATGTGGCA#.(((((((((((((.((((((#)))))))).))))).)))))).	4454	4476	1	-24.6	1	0.00773141	0.559	0	0	-4.52877	19	22	8	3UTR		0	0
hsa-miR-222-3p	NM_001294332	SDHA	AGCTACATCTGGCTACTGGGT#ACCCAGTGGCCAGGGAGCGTGGCA#.(((((.((((((((((((((#))))))))))))))....))))).	2047	2071	1	-31.8	0	2.79053e-07	0.426	0.181547	0.0798337	-5.33701	19	24	14	3UTR	MIRT046836	0	0
hsa-miR-222-3p	NM_001297438	VAMP1	AGCTACATCTGGCTACTGGGT#CCCAGCCCTATCACAGGAATCATTCCTGGGTTTCTGTCCCTCTGAGGCTCACCAGGTGTAGTTG#((((((((((((....(((((#.))))))))))))))))).	787	851	1	-21.3	1	0.000921962	0.456	3.28626	2.81427	-7.05204	17	19	17	3UTR		0	0
hsa-miR-222-3p	NM_001297598	MIER3	AGCTACATCTGGCTACTGGGT#GCCCATTCTCAGTAGCTGATGCAGTA#.(((.((((.((((((((((.#.)))))))))))))).))).	3689	3715	1	-22.6	0	0.000383678	0.632	0	0	-9.15487	17	20	14	3UTR		1	1
hsa-miR-222-3p	NM_001297613	TMCC2	AGCTACATCTGGCTACTGGGT#ACCTGTGGCCAAGTGGAGCA#.(((.(((.(((((((.((((#))))))))))).))).))).	1818	1838	1	-22.1	0	0.000100426	0.441	0.144153	-0.124596	-8.96875	17	20	11	3UTR		0	0
hsa-miR-222-3p	NM_001297642	C1RL	AGCTACATCTGGCTACTGGGT#GCCCCATCTCCTGCAGAAGCCAGGTGAGCC#.(((.(((((((((.(((.(.#.).))).)))))))))))).	2380	2410	1	-23.7	0	4.32465e-05	0.441	0.0457145	-0.156069	-8.64781	16	20	12	3UTR		0	0
hsa-miR-222-3p	NM_001297662	TTC39A	AGCTACATCTGGCTACTGGGT#ATCGTCTTCCTCCGAGTCTCTTTCATGTGGACAGTAGGACAGATGTGGCTC#(((((((((((.((((((...#.))))))..))))))))))).	1585	1636	1	-26.4	1	0.000147336	0.471	0	0	-7.28438	17	21	11	3UTR		0	0
hsa-miR-222-3p	NM_001297714	SWAP70	AGCTACATCTGGCTACTGGGT#ATTCAGTAGCTGGCAGGTGTAT#...((((((((((((((((((#))))))))))...)))))))).	3659	3681	1	-21.8	0	0.00145696	0.618	0	0	-6.51454	18	22	10	3UTR		0	0
hsa-miR-222-3p	NM_001297732	COX18	AGCTACATCTGGCTACTGGGT#CCCATCCTAGTCAGATGTCCTAAGTGGGAAGATGAGGCTT#(((((((((((((((.((((.#))))...))))))))))).................)))).	5360	5400	1	-21.6	1	0.00105728	0.588	0	0	-4.17062	19	40	11	3UTR		0	0
hsa-miR-222-3p	NM_001297737	NSL1	AGCTACATCTGGCTACTGGGT#ACCCAGGCTGGAGTGTAGTG#.((((((((((((..((((((#)))))))))))).)))))).	8971	8991	1	-22.8	1	3.45168e-06	0.515	0	0	-5.38561	18	20	12	3UTR		0	0
hsa-miR-222-3p	NM_001297765	CETN3	AGCTACATCTGGCTACTGGGT#GCCTGGAGCCATGTGA#.....(((.(((((.((((((#))))))))))).))).	730	746	1	-17.3	0	0.0260842	0.676	3.58133	3.24421	-15.4574	14	16	11	3UTR		0	0
hsa-miR-222-3p	NM_001297769	MRPS18C	AGCTACATCTGGCTACTGGGT#GGCTGCCAGATTTAGCA#.((((.(((((((..((....#))..))))))).)))).	1042	1059	1	-18.7	0	0.00331402	0.721	0	0	-7.28657	13	17	7	3UTR		0	0
hsa-miR-222-3p	NM_001300728	ATMIN	AGCTACATCTGGCTACTGGGT#GCTAGGGAAGCAGCAGCGGGCCAGGTGTGGTG#.(((((((((((((.(((.((#.))..)))..))))))))))))).	3121	3153	1	-25.2	1	1.89442e-05	0.412	0	0	-4.52877	18	24	13	3UTR		0	0
hsa-miR-222-3p	NM_001300742	BORCS5	AGCTACATCTGGCTACTGGGT#CTGAGTAGCTGGGATTACAGGTGTGTGCC#.((((((((((((((((.((.#)).))))))........)))))))).)).	1849	1878	1	-20.8	1	4.8463e-05	0.588	0.234448	0.0733735	-3.79332	18	29	8	3UTR		0	0
hsa-miR-222-3p	NM_001300773	SYT7	AGCTACATCTGGCTACTGGGT#CCCGGGGTCAGGTAAGTAGCC#.(((((((((((((.(((((.#)))))))))))))..))))).	5932	5953	1	-24.2	1	0.000165869	0.382	0	0	-4.52877	18	21	13	3UTR		0	0
hsa-miR-222-3p	NM_001300798	SEPTIN8	AGCTACATCTGGCTACTGGGT#CCCAGGCCGATGTGGA#..(((((((.(((..(((((.#))))))))))))))).	3639	3655	1	-22	1	0.00010888	0.529	0	0	-7.7918	15	16	15	3UTR		0	0
hsa-miR-222-3p	NM_001300800	NAA40	AGCTACATCTGGCTACTGGGT#CTCAGTGGCCAACAGTTGCTTTTCTCTCTGGTGTCACCCTGTGGCA#.((((((..(((((((((((.#)))))))))))............................)))))).	2083	2129	1	-22.6	1	5.56687e-06	0.426	0.189971	-0.0684829	-7.16335	17	46	11	3UTR		0	0
hsa-miR-222-3p	NM_001300802	RPS6KA4	AGCTACATCTGGCTACTGGGT#ACCCAGTGCTGTGTGTGGCA#.(((((((.((((.(((((((#))))))))))).))))))).	3087	3107	1	-25.9	1	0.000482143	0.564	0	0	-5.70655	18	20	11	3UTR		0	0
hsa-miR-222-3p	NM_001300814	KRT78	AGCTACATCTGGCTACTGGGT#GCTTTTCAGCTTTGTGTGAAGGAGACCAGAGCCGGTGAGGATGTGGCTT#((((((((((((((.((((..#.)))))))).....)))))))))).	2310	2359	1	-26	1	6.28448e-05	0.471	0.037452	0.985732	-4.67302	18	25	10	3UTR		0	0
hsa-miR-222-3p	NM_001300821	EIF4B	AGCTACATCTGGCTACTGGGT#GGCCAGTAGCTAAGAAGTGGG#..((((.((((((((((((.(#).)))))))))).)).)))).	3483	3504	1	-22.6	0	0.00471363	0.618	0	0	-6.50069	17	21	10	3UTR		0	0
hsa-miR-222-3p	NM_001300829	CIRBP	AGCTACATCTGGCTACTGGGT#CCCACGTGCAGCCAGGTGCAGCC#.(((.(((((((((((((((.#)))).))..))))))))).))).	2418	2441	1	-25.2	0	3.62512e-06	0.353	1.4424	2.50811	-7.91236	18	23	9	3UTR		0	0
hsa-miR-222-3p	NM_001300832	FRMD8	AGCTACATCTGGCTACTGGGT#GCCCAGTGGCAGCTCCAGTGGTAGA#..((((..(((((((((((((#)))))))))).....)))..)))).	1701	1726	1	-23.6	0	0.000214833	0.441	0	0	-8.81432	17	25	10	3UTR		0	0
hsa-miR-222-3p	NM_001300837	SP7	AGCTACATCTGGCTACTGGGT#CCCAGCCCCAGCCAGAAGCTG#((((...(((((((.(((((.#)))))....))))))))))).	2544	2565	1	-21.8	0	0.000402678	0.441	0	0	-12.2367	16	21	11	3UTR		0	0
hsa-miR-222-3p	NM_001300851	RC3H1	AGCTACATCTGGCTACTGGGT#ACTCAGTGATGCACAAATGTGGTA#.(((((((.((((((((((((#))))))))..)).)).))))))).	7516	7540	1	-19.9	1	0.00232229	0.588	1.27447	2.35684	-4.84971	19	24	8	3UTR		0	0
hsa-miR-222-3p	NM_001300883	ZNF426	AGCTACATCTGGCTACTGGGT#ACCTTGTCTCTACTGAAAATACAAAAAATTTAGCCAGGTGTGGTG#.((((((((((((((......#.)))))))))))))).	2282	2327	1	-23.2	1	0.000136002	0.544	0	0	-4.02637	14	16	14	3UTR		0	0
hsa-miR-222-3p	NM_001300885	ZNF562	AGCTACATCTGGCTACTGGGT#TCCAGTTTTCTGCCCTGGGTGGGCCAGGTGTTGCTT#(((.(((((((((((((((((#.))))..))))).)))))))).))).	2825	2861	1	-27	0	2.62583e-06	0.441	0	0	-6.9696	20	26	8	3UTR		0	0
hsa-miR-222-3p	NM_001300898	SCLT1	AGCTACATCTGGCTACTGGGT#GCCCCTGGGACAGAGGCCAGAATGTGGA#..((((((((((((.(((...#.))).))))))).))))).	1545	1573	1	-21.5	1	0.00238356	0.5	1.831	1.13841	-5.69245	15	19	7	3UTR		0	0
hsa-miR-222-3p	NM_001300914	DNAJB1	AGCTACATCTGGCTACTGGGT#CCAGTGGCCCAGGTA#......(((((((((((((..#))))))))).)))).	1920	1935	1	-20.3	0	3.35175e-06	0.529	0	0	-15.5666	13	15	9	3UTR		0	0
hsa-miR-222-3p	NM_001300926	RNF121	AGCTACATCTGGCTACTGGGT#ACTTGGTAGCCTGGCAGCCTGTCATCATTGGTGTAGTC#.((((((((.(((((((((((#)))))))))))..................)))))))).	767	805	1	-21.4	1	0.00130381	0.471	3.24486	3.15825	-5.03583	19	38	11	3UTR		0	0
hsa-miR-222-3p	NM_001300927	PGPEP1	AGCTACATCTGGCTACTGGGT#CCCATCAGAGCCAGATGTGT#...(((((((((((..((((.#))))....))))))))))).	4680	4700	1	-23.5	0	0.00343631	0.485	0	0	-7.48304	15	20	11	3UTR	MIRT525161	0	0
hsa-miR-222-3p	NM_001300952	SRGAP2	AGCTACATCTGGCTACTGGGT#TCAGTAGCCAGAGGGGCC#.(((...((((((((((((..#))))))))))))..))).	3205	3223	1	-24.9	0	7.723e-05	0.397	-0.577385	-1.40363	-11.357	15	18	12	3UTR		0	0
hsa-miR-222-3p	NM_001300954	ACER3	AGCTACATCTGGCTACTGGGT#ATCCAGATAGTTAGCTGTGAGCC#.((((((.(((((((((((((#)))))).))))))).))).))).	1355	1378	1	-20.8	1	0.000561634	0.559	6.32487	5.15545	-6.10696	19	23	7	3UTR		0	0
hsa-miR-222-3p	NM_001300985	PTBP2	AGCTACATCTGGCTACTGGGT#CCCAGACTGCCAGATTTGCC#.((...(((((((..(((((.#)))))...)))))))..)).	5170	5190	1	-20.8	0	0.0321596	0.603	0	0	-14.4376	14	20	7	3UTR		1	0
hsa-miR-222-3p	NM_001300993	ZNF570	AGCTACATCTGGCTACTGGGT#ACCCCATCTCTACTAAAAATATAACAGTTAGCCAGGTGTGGTG#.(((((((((((((((((...#.)))).))))))))))))).	3690	3733	1	-27.2	1	1.41967e-05	0.515	0.0953042	-0.240678	-3.79332	17	20	13	3UTR		0	0
hsa-miR-222-3p	NM_001301010	ALKBH8	AGCTACATCTGGCTACTGGGT#GCCCAGGGCTGGACGTATAGCG#.(((((.(((((((.((((((#))))))))))))).))..))).	2580	2602	1	-22.3	0	7.73256e-09	0.515	0.451216	0.50838	-6.07246	18	22	13	3UTR		0	0
hsa-miR-222-3p	NM_001301019	NKAPD1	AGCTACATCTGGCTACTGGGT#ACCCAGAAAGCTGGATCCAATAGTG#.((((.((((((((.((((((#))))))..))))))))....)))).	1274	1299	1	-19	0	0.00130835	0.574	0.973824	0.75272	-6.42973	18	25	8	3UTR	MIRT046620	0	0
hsa-miR-222-3p	NM_001301036	TMCC3	AGCTACATCTGGCTACTGGGT#GGTGGCTAGATTAGTGGG#..(((((((((((((((....#)))))))))))..)))).	2638	2656	1	-19	1	0.00119726	0.485	0	0	-4.957	15	18	11	3UTR		0	0
hsa-miR-222-3p	NM_001301047	MTRF1L	AGCTACATCTGGCTACTGGGT#ACCCAGTAGCTAGGCACCTGTGGCC#.((((((((((((((((((((#))))))))))))))....)))))).	2306	2331	1	-31.3	1	3.65678e-05	0.574	2.29043	1.92391	-3.79332	20	25	14	3UTR		0	0
hsa-miR-222-3p	NM_001301098	ZBTB44	AGCTACATCTGGCTACTGGGT#GCCTAGTGGTGGGAGGAGCTC#((((...(((.((((((((((#)))))))))).)))..)))).	5264	5285	1	-24.2	0	0.00277612	0.559	0	0	-14.326	17	21	10	3UTR		0	0
hsa-miR-222-3p	NM_001301110	ADAMTSL3	AGCTACATCTGGCTACTGGGT#GGCCAGTAGTTGTTAAGATGTTGGCA#.((((((((((((((((((.(#).)))))))))....)))))).))).	5669	5695	1	-22.4	1	0.000241662	0.632	0	0	-3.79332	19	26	9	3UTR		0	0
hsa-miR-222-3p	NM_001301129	POLR2F	AGCTACATCTGGCTACTGGGT#GCTCAGTATCAGATGTGA#...(((((((((.((((((((#))))))))))))))))).	1948	1966	1	-21.8	0	0.000487999	0.471	0	0	-7.80367	17	18	17	3UTR		0	0
hsa-miR-222-3p	NM_001301134	MTERF1	AGCTACATCTGGCTACTGGGT#ACGATAGTTGCAAGTGGCCAGAGAGAATGTGGG#..(((((((((((((((..((#.)).)))))))))).....))))).	3522	3555	1	-20.7	1	0.000351015	0.544	3.40267	2.42437	-4.957	17	25	10	3UTR		1	0
hsa-miR-222-3p	NM_001301200	LINGO1	AGCTACATCTGGCTACTGGGT#CCAGGCGGCACCACTGCAAGGGGTGGGAGCCTGGCTTGGGTGTGGCTG#((((((((((((((...((((#.)))))))).)))))))))).	2991	3039	1	-21	1	0.000266995	0.353	0	0	-4.90607	18	21	10	3UTR		0	0
hsa-miR-222-3p	NM_001301645	LRAT	AGCTACATCTGGCTACTGGGT#GCGTGGTGGCCGGCGCCTGTAGTC#.((((((.((((((((((.((#)).))))))))))....)))))).	3211	3235	1	-22.5	1	2.51002e-05	0.426	-0.467178	-0.216091	-6.10696	18	24	10	3UTR		0	0
hsa-miR-222-3p	NM_001301746	TMEM98	AGCTACATCTGGCTACTGGGT#CCAGGGATCTCAGGACTGTCTCTGTGCCAGGTGTGGTTT#(((((((((((((.((.(((.#.))).))))))))))))))).	3362	3401	1	-24.2	1	3.41366e-05	0.441	0	0	-4.79441	18	21	15	3UTR		0	0
hsa-miR-222-3p	NM_001301825	AZIN2	AGCTACATCTGGCTACTGGGT#GCCTGGTCAGCCAGGTGTGGG#..(((((((((((((((((((#))))))).)))))))))))).	1757	1778	1	-29.5	1	7.06883e-05	0.382	0.733094	1.68947	-4.957	19	21	12	3UTR		0	0
hsa-miR-222-3p	NM_001301860	LPIN3	AGCTACATCTGGCTACTGGGT#GCTCCAGGCGTCAGTGTGGCA#.((((((.(((((..((((((#)).))))..))))))))))).	2940	2961	1	-23.8	1	1.44881e-06	0.412	0	0	-7.69925	17	21	11	3UTR		0	0
hsa-miR-222-3p	NM_001302378	RBSN	AGCTACATCTGGCTACTGGGT#GCCCAGGCTGGAGTGTAGTG#.((((((((((((..((((((#)))))))))))).)))))).	4224	4244	1	-23.1	1	0.000265238	0.471	0	0	-5.38561	18	20	12	3UTR	MIRT046649	0	0
hsa-miR-222-3p	NM_001302489	ACP2	AGCTACATCTGGCTACTGGGT#GCCCATGGACAGGAGATCCTGGGTTGGGCCTCCCTCTGATGACCCCAGCCAGATGAGCG#.(((.(((((((((...((((#.)))).)))))))))))).	1379	1438	1	-25.7	0	0.000140944	0.324	0	0	-8.88086	16	19	12	3UTR		0	0
hsa-miR-222-3p	NM_001302654	COA8	AGCTACATCTGGCTACTGGGT#CCTGGTGTCAGTGTTAGGCC#.((((((.(((((.((((((.#))))))))))))))..))).	567	587	1	-17.8	1	0.000886628	0.574	2.53294	2.80202	-6.9638	17	20	14	3UTR		0	0
hsa-miR-222-3p	NM_001302927	PRG2	AGCTACATCTGGCTACTGGGT#CCCAGTGGCCTGCTGTGGTA#.((((((.(.((((((((((.#)))))))))).).)))))).	1420	1440	1	-28.1	1	4.53618e-06	0.515	0	0	-7.34947	17	20	10	3UTR		0	0
hsa-miR-222-3p	NM_001303	COX10	AGCTACATCTGGCTACTGGGT#GCAAGTTATCCTGTGGCCAGGTGTGGTC#.(((((((((((((((.((((#.)))).))))))))))))))).	2469	2497	1	-30.6	1	6.89404e-06	0.5	0	0	-3.79332	19	22	15	3UTR		0	0
hsa-miR-222-3p	NM_001303237	ISG20	AGCTACATCTGGCTACTGGGT#ATCCTGTGGGTCCAAAATGTGGCTT#((((((((.(((((((.((((#)))).))))..)))..)))))))).	824	849	1	-19	1	7.3903e-05	0.618	0.345113	0.236698	-4.99396	19	25	8	3UTR		0	0
hsa-miR-222-3p	NM_001303249	SLC25A46	AGCTACATCTGGCTACTGGGT#ACCCAGTGTTTCAGTGCTAGCA#.((((((.((((.((((((((#))))))))..)))))).)))).	1890	1912	1	-20.8	1	0.0180525	0.647	0	0	-7.39609	18	22	8	3UTR		0	1
hsa-miR-222-3p	NM_001303252	MAPK12	AGCTACATCTGGCTACTGGGT#GCCCGCGTGGCTGGAAGGAAATAGACCCTTTTGTAGCTC#(((((((((((((((((((((#))))).)))))))))................))))))).	1705	1744	1	-25.6	1	1.56382e-05	0.419	1.21521	1.06365	-3.93757	21	39	9	3UTR		0	0
hsa-miR-222-3p	NM_001303412	RPRD1A	AGCTACATCTGGCTACTGGGT#GCTCAATAGCCAACCTCCCTGTCCAGATGCAGCTA#((((.(((((((..((.(((.#.))).))))))))).)))).	1321	1356	1	-21.4	0	0.000794143	0.515	1.69349	0.964886	-10.2026	16	20	9	3UTR		0	0
hsa-miR-222-3p	NM_001303426	ZNF639	AGCTACATCTGGCTACTGGGT#GCCCAGGCTGGAGTGTAGTG#.((((((((((((..((((((#)))))))))))).)))))).	4754	4774	1	-23.1	1	3.43045e-06	0.426	0	0	-5.38561	18	20	12	3UTR		0	0
hsa-miR-222-3p	NM_001303427	P3R3URF-PIK3R3	AGCTACATCTGGCTACTGGGT#GCTCCAGTGGCCTTGATTTTAGGCCAGGAATCTTCTGCTCCATGTGGCTT#(((((((((.(((((((((((#)).)))))))))..))..........................))))))).	2920	2970	1	-23.4	1	0.00619412	0.515	0.113825	0.137607	-5.18008	20	50	9	3UTR		0	0
hsa-miR-222-3p	NM_001303429	PIK3R3	AGCTACATCTGGCTACTGGGT#GCTCCAGTGGCCTTGATTTTAGGCCAGGAATCTTCTGCTCCATGTGGCTT#(((((((((.(((((((((((#)).)))))))))..))..........................))))))).	3265	3315	1	-23.4	1	0.00619412	0.515	0.878938	0.835826	-5.18008	20	50	9	3UTR		0	0
hsa-miR-222-3p	NM_001303501	CNN2	AGCTACATCTGGCTACTGGGT#CCCGGGGCCAGGTGGAGA#..((.(((((((((.(((((.#)))))))))))))).)).	1620	1638	1	-24.5	0	0.000155097	0.426	0	0	-9.81149	16	18	14	3UTR		0	0
hsa-miR-222-3p	NM_001303542	RAB11FIP4	AGCTACATCTGGCTACTGGGT#GCCCAGGCTGGAGTGTAGTG#.((((((((((((..((((((#)))))))))))).)))))).	4317	4337	1	-23.1	1	1.89957e-05	0.515	0	0	-5.38561	18	20	12	3UTR		0	0
hsa-miR-222-3p	NM_001303618	CD226	AGCTACATCTGGCTACTGGGT#CTGAGTAACAGCTTTGGATGTGGCTT#(((((((((((((((((.((.#)).)))...))))..)))))))))).	8390	8416	1	-21.3	1	0.000227621	0.618	0	0	-3.93757	19	26	10	3UTR		0	0
hsa-miR-222-3p	NM_001304331	PPFIA4	AGCTACATCTGGCTACTGGGT#ACCCAGTCCAGAAGGAGCA#.(((.(.(((((..(((((((#)))))))))))).).))).	5774	5793	1	-21.8	0	0.00112786	0.412	0	0	-11.602	16	19	12	3UTR		0	0
hsa-miR-222-3p	NM_001304438	TMEM132E	AGCTACATCTGGCTACTGGGT#CCCAGAGCCAGAGGCC#.(((...(((((((.(((((.#))))))))))))))).	5453	5469	1	-23.6	0	2.45753e-05	0.368	0	0	-12.0925	15	16	15	3UTR		0	0
hsa-miR-222-3p	NM_001304481	FGD4	AGCTACATCTGGCTACTGGGT#TAGCCAGGTGTGGTG#.((((((((((((((......#)))))))))))))).	7797	7812	1	-23	1	5.36782e-05	0.485	0.00750271	0.224464	-4.02637	14	15	14	3UTR		0	0
hsa-miR-222-3p	NM_001304490	TIMM9	AGCTACATCTGGCTACTGGGT#CCCTGAAAGCAGTAGCCACCATGTTCAACCATCTGTCATGACTGTTTGGCA#.(((((((.(((((((((...#.)))))))))..)))).......................))).	566	617	1	-17.8	1	0.000982405	0.559	5.24493	3.53635	-4.84971	16	43	9	3UTR		0	0
hsa-miR-222-3p	NM_001304504	HMG20A	AGCTACATCTGGCTACTGGGT#ACCCCACACGGTGCTCAGTGGGTGCCAGCCCTCAGTGTGGCTT#(((((((((((((((((((((#.))))))))...)))))......)))))))).	1804	1847	1	-25.3	1	3.67138e-05	0.426	2.47432	1.72068	-3.93757	21	32	8	3UTR		0	0
hsa-miR-222-3p	NM_001304533	NKAIN3	AGCTACATCTGGCTACTGGGT#ACCTGCCAGATGCTAGCC#.((((((((((((....((((#)))))))))))).)))).	13574	13592	1	-21.6	1	0.000198998	0.426	0	0	-5.61866	16	18	12	3UTR		0	0
hsa-miR-222-3p	NM_001304550	THUMPD1	AGCTACATCTGGCTACTGGGT#ATCCAGTGGCTTCTCAGAGGAAGCG#.(((.(.((((((((((((((#))))))))))....)))).).))).	2198	2223	1	-22	0	6.8655e-05	0.559	0	0	-9.45605	18	25	10	3UTR		0	0
hsa-miR-222-3p	NM_001304732	MRLN	AGCTACATCTGGCTACTGGGT#TAGCCAGGTGTGGTG#.((((((((((((((......#)))))))))))))).	738	753	1	-23	1	4.48129e-05	0.544	0	0	-4.02637	14	15	14	3UTR		0	0
hsa-miR-222-3p	NM_001304782	CRTAM	AGCTACATCTGGCTACTGGGT#CCCGGAGCTAGGGCAGCA#.(((.(.(((((((.(((((.#))))))))))))).))).	807	825	1	-21.5	0	0.000916674	0.471	0.394409	0.76753	-10.1915	16	18	13	3UTR		0	0
hsa-miR-222-3p	NM_001304794	DUSP18	AGCTACATCTGGCTACTGGGT#ACCCAGAGCCAGAGCCTTAAGCA#.(((...(((((((.((((((#)))))))))))))......))).	1600	1623	1	-24.8	0	0.00423996	0.5	0	0	-12.0925	16	23	13	3UTR		0	0
hsa-miR-222-3p	NM_001304797	CCDC134	AGCTACATCTGGCTACTGGGT#GCCCAGTGGTTGAAAGGATGA#.....((((((((((((((((#)))))))))))....))))).	2916	2937	1	-21.2	0	0.00177201	0.515	0	0	-13.6656	16	21	11	3UTR		0	0
hsa-miR-222-3p	NM_001304834	OGFOD2	AGCTACATCTGGCTACTGGGT#TCCAGTAGCCAAGGGAAGCC#.(((.(.(((((((((((((.#))))))))))).))).))).	1914	1934	1	-22.8	0	0.00103214	0.397	0	0	-9.45605	17	20	11	3UTR		0	0
hsa-miR-222-3p	NM_001304996	TMEM170A	AGCTACATCTGGCTACTGGGT#CCAGTAGTTAGTGGGCC#.(((.((.(((((((((((..#)))))))))))))))).	3038	3055	1	-21.1	0	0.000438916	0.632	0	0	-10.226	16	17	16	3UTR		0	0
hsa-miR-222-3p	NM_001305009	LNPK	AGCTACATCTGGCTACTGGGT#TGAGGGGCCAGGTGTGGTG#.(((((((((((((.((.(..#).)).))))))))))))).	5623	5642	1	-23.6	1	2.31507e-06	0.529	1.22577	0.953181	-4.52877	16	19	13	3UTR		0	0
hsa-miR-222-3p	NM_001305019	ZNF747	AGCTACATCTGGCTACTGGGT#ACCTGGTGTTAGATTTGTAGCC#.((((((((((((.(((((((#)))))))))))))..)))))).	2656	2678	1	-22.1	1	0.000844348	0.441	-0.0555419	0.115349	-4.65016	19	22	13	3UTR		0	0
hsa-miR-222-3p	NM_001305134	TMEFF2	AGCTACATCTGGCTACTGGGT#ACTCAGTGGCTAGGTT#......(((((((((((((((#))))))))))))))).	2006	2022	1	-22.3	0	0.0040721	0.574	0	0	-15.5666	15	16	15	3UTR		0	0
hsa-miR-222-3p	NM_001305545	RNF43	AGCTACATCTGGCTACTGGGT#CCAGTAGCATAGGTGAGCC#.(((.((((((((((((((..#)))))))).))))))))).	2726	2745	1	-25.2	0	0.00188508	0.5	1.472	1.90931	-7.91236	17	19	9	3UTR		0	0
hsa-miR-222-3p	NM_001305878	KAT6A	AGCTACATCTGGCTACTGGGT#GCTCAGTTTTAAGCTGGATAGTAGTTG#(((((((((((((((((((((#)))))))....)))))))).)))))).	3119	3146	1	-23.4	1	0.000154026	0.618	0	0	-3.93757	21	27	8	3UTR		0	0
hsa-miR-222-3p	NM_001306093	ZADH2	AGCTACATCTGGCTACTGGGT#GCTGAGTAGCTAGTGTGACACAGCA#.((((((.(((((((((.(((#))).)))))))))))).....))).	5760	5785	1	-21.7	1	0.00049596	0.5	-0.179245	-0.171047	-6.10696	18	25	12	3UTR		1	0
hsa-miR-222-3p	NM_001306147	SEPTIN11	AGCTACATCTGGCTACTGGGT#ATCCAGGCCAGGTGTGGTG#.((((((((((((..((((((#)))))))))))))))))).	4224	4243	1	-26.7	1	1.17227e-05	0.515	0	0	-5.38561	18	19	18	3UTR	MIRT046824	0	0
hsa-miR-222-3p	NM_001306198	GPX8	AGCTACATCTGGCTACTGGGT#TCTGGAAGCCAGAGGAGCC#.(((...(((((((.(((((.#))))).)))))))..))).	298	317	1	-19.7	0	0.000554269	0.485	0	0	-12.0925	15	19	7	3UTR		0	0
hsa-miR-222-3p	NM_001306208	TCF4	AGCTACATCTGGCTACTGGGT#ACCTGTGTAGCCGAAGTAGTG#.(((((.((.(((((((((((#))))).)))))))).))))).	3241	3262	1	-21.2	0	0.00141571	0.559	1.24387	1.44516	-6.57952	18	21	8	3UTR		1	0
hsa-miR-222-3p	NM_001306210	TGFBR1	AGCTACATCTGGCTACTGGGT#GCTCCTGTGGCAGTGGAGTTGTGCCAGAAACAGTGGCCAGTTGTATCGCC#.((((((.(((((((((((((#.))).....)))))))))).))))..)).	4624	4674	1	-23.7	1	0.00103206	0.5	0	0	-6.10696	19	29	10	3UTR		0	0
hsa-miR-222-3p	NM_001306219	TCF12	AGCTACATCTGGCTACTGGGT#ACCCAGTAGTCACCAAGGCA#.(((.....((((((((((((#))))))))))))....))).	2795	2815	1	-22.7	0	0.00875015	0.588	0	0	-14.727	15	20	12	3UTR		1	1
hsa-miR-222-3p	NM_001307939	ARID3B	AGCTACATCTGGCTACTGGGT#ACCCAGAGCCCGATGAGG#..((.((((.((((.((((((#)))))))))).)))))).	3945	3963	1	-23	0	0.000174495	0.324	0	0	-11.054	16	18	10	3UTR		0	0
hsa-miR-222-3p	NM_001307986	ST8SIA5	AGCTACATCTGGCTACTGGGT#GCACCAGTGGCCAGGGTGTGCC#.((.(((((((((((((((((#)).)))))))))))).))))).	7959	7981	1	-27.2	0	2.69996e-06	0.426	0	0	-6.82535	19	22	12	3UTR		0	0
hsa-miR-222-3p	NM_001307990	MAP4K2	AGCTACATCTGGCTACTGGGT#GCCCTTTAAAAATATATCCTGGGGGGCCAGGTGTGGTG#.(((((((((((((.(((((.#.)))))..))))))))))))).	4688	4726	1	-27.7	1	5.49962e-12	0.485	0	0	-4.52877	18	22	13	3UTR		0	0
hsa-miR-222-3p	NM_001308	CPN1	AGCTACATCTGGCTACTGGGT#ATCTATTGAAAGGTGATGTGGTGGCCGGGTGTGGTG#.(((((((((((((((((.((#.)).))))))))))))))))).	1802	1838	1	-28	1	0.000391938	0.482	0	0	-3.79332	19	22	17	3UTR		0	0
hsa-miR-222-3p	NM_001308006	LIPG	AGCTACATCTGGCTACTGGGT#GCCCAGGCTGGAGTGTGGTG#.((((((((((((..((((((#)))))))))))).)))))).	9244	9264	1	-22.8	1	3.81252e-06	0.368	0	0	-5.38561	18	20	12	3UTR		0	0
hsa-miR-222-3p	NM_001308013	LOXHD1	AGCTACATCTGGCTACTGGGT#ACCCAGTGGCAAGTGGAGA#..((.((.((.((((((((((#)))))))))).)))).)).	3616	3635	1	-20.7	0	3.68734e-05	0.562	0	0	-14.2144	16	19	10	3UTR		0	0
hsa-miR-222-3p	NM_001308020	PIK3C3	AGCTACATCTGGCTACTGGGT#CCAGTAGATGAGATGTTAAGTTA#((((((((((.((((((((..#))))))).).))))))..)))).	6277	6300	1	-21.2	1	0.0804418	0.559	1.45962	1.87386	-6.76235	18	23	7	3UTR		0	0
hsa-miR-222-3p	NM_001308045	SENP5	AGCTACATCTGGCTACTGGGT#CCCAAGTAGCTGGGATTACAGGTGTGTGCC#.(((((((((((((((((((.#)))).)))))........)))))))).)).	4529	4559	1	-22.9	1	0.000178656	0.471	0.0975794	0.117568	-3.79332	19	30	8	3UTR		0	0
hsa-miR-222-3p	NM_001308047	PRUNE2	AGCTACATCTGGCTACTGGGT#ATCCAGTGTTCAGTGTAGTG#.((((((.((((.((((((((#)))))))).)))))))))).	11501	11521	1	-21.4	1	0.000995751	0.559	0	0	-7.39609	18	20	10	3UTR		0	0
hsa-miR-222-3p	NM_001308081	DTWD2	AGCTACATCTGGCTACTGGGT#ACTCCATCTCCATACAAAATTAAAAAAAAAATAATTAGCCAGATGTGGTG#.((((((((((((((......#.)))))))))))))).	2131	2181	1	-23.8	1	0.000483601	0.647	0	0	-4.02637	14	16	14	3UTR		0	0
hsa-miR-222-3p	NM_001308112	KLHL28	AGCTACATCTGGCTACTGGGT#AGTGGCTTTTAATGTAGCTC#((((((((..(((((((....#)))))))....)))))))).	5518	5538	1	-18.9	1	0.0021525	0.706	0	0	-6.23647	15	20	8	3UTR		0	0
hsa-miR-222-3p	NM_001308123	ZNF24	AGCTACATCTGGCTACTGGGT#GCCCAGTAGCCACTGAGCA#.(((.((..((((((((((((#)))))))))))).))))).	5195	5214	1	-27.1	0	7.40304e-05	0.544	3.99879	4.26793	-11.2824	17	19	12	3UTR		0	0
hsa-miR-222-3p	NM_001308130	ZCCHC10	AGCTACATCTGGCTACTGGGT#TCCAGTAGCAGTAGCA#.(((((.....(((((((((.#))))))))).))))).	304	320	1	-20.1	0	0.00363183	0.559	7.91223	7.16154	-12.7743	14	16	9	3UTR		0	0
hsa-miR-222-3p	NM_001308133	FANCM	AGCTACATCTGGCTACTGGGT#ACCCAGTAACTAGGAAAGTAGA#..((((.(((((.((((((((#)))))))).)))))...)))).	6642	6664	1	-21.3	0	0.029541	0.647	0	0	-7.78982	17	22	8	3UTR		0	0
hsa-miR-222-3p	NM_001308158	TGFA	AGCTACATCTGGCTACTGGGT#GCCCAGAGGAGGAGTTTGGCCAGGTGGACTGTGGCA#.((((((((((((((((((((#))))))..........)))))))).....)))))).	709	745	1	-26.1	1	0.000452919	0.485	3.40783	3.22805	-3.79332	20	36	8	3UTR		0	0
hsa-miR-222-3p	NM_001308189	CPEB4	AGCTACATCTGGCTACTGGGT#ACTCAGTAAACAGGTGTGA#...((((((((..((((((((#))))))))..)))))))).	5502	5521	1	-21.8	0	0.00506725	0.603	0	0	-11.1505	16	19	8	3UTR		0	0
hsa-miR-222-3p	NM_001308214	ZNF346	AGCTACATCTGGCTACTGGGT#CTCAAAATAAATAAATAATAAATTTTAAAAGAAGGTAGCCAGGTGTGGTG#.((((((((((((((((....#.)))))))))))))))).	3293	3343	1	-27.3	1	0.000154688	0.588	0	0	-3.79332	16	18	16	3UTR		0	0
hsa-miR-222-3p	NM_001308263	RNMT	AGCTACATCTGGCTACTGGGT#ACCCTCACCATTTGCAAGTGGCAGGAGCTGAGAATGCCAGTACGAGAGTGTAGCC#.(((((((((.(.((((((..#.))))))).))).)))))).	3670	3725	1	-22	1	0.0243204	0.471	0.144836	-0.136471	-7.90723	16	20	7	3UTR		0	0
hsa-miR-222-3p	NM_001308269	ZNF121	AGCTACATCTGGCTACTGGGT#GCCCAGGCTGGAGTGTAGTA#.((((((((((((..((((((#)))))))))))).)))))).	4340	4360	1	-23.6	1	6.63426e-05	0.5	0.348456	0.912252	-5.38561	18	20	12	3UTR		0	0
hsa-miR-222-3p	NM_001308278	SLC14A1	AGCTACATCTGGCTACTGGGT#ACTCCATCTCTTAAAAAATAAAAATAGTAACATTAGCCAGGTGTAGCA#.((((((((((((((.((...#.)).)))))))))))))).	2826	2874	1	-27.5	1	0.000620278	0.588	0	0	-4.02637	16	19	14	3UTR		0	0
hsa-miR-222-3p	NM_001308295	NMT2	AGCTACATCTGGCTACTGGGT#ACTCAGATACCACAAAGTAGATGCCTTGGCTGGGTGTGGTG#.((((((((((((((..((((#.)))))))))))))))))).	3034	3075	1	-22.9	1	1.96075e-06	0.456	0	0	-4.02637	18	20	18	3UTR		0	0
hsa-miR-222-3p	NM_001308316	TSPAN2	AGCTACATCTGGCTACTGGGT#CCCAGTAGTTGAGAAATGTGA#...(((((((((((((((((.#)))))))))).)))..)))).	2405	2426	1	-19.6	0	0.0922757	0.603	1.12073	1.10752	-6.51454	17	21	10	3UTR		0	0
hsa-miR-222-3p	NM_001308339	DENND5B	AGCTACATCTGGCTACTGGGT#ACCCATGGAGCCGGGTGCGGTGGCTC#((((((((((((((.((((((#))))).).))))))))...)))))).	5700	5726	1	-25.3	1	5.31065e-07	0.426	2.5778	2.76783	-4.67302	20	26	8	3UTR		0	0
hsa-miR-222-3p	NM_001308379	ZMYND10	AGCTACATCTGGCTACTGGGT#GGCCAGGGCCGGATGTGGG#..((((((((((((.((((.(#).)))))))))))))))).	1700	1719	1	-26.6	1	1.39786e-05	0.382	-0.0696487	-0.867551	-5.69245	17	19	16	3UTR		0	0
hsa-miR-222-3p	NM_001308384	SLC38A7	AGCTACATCTGGCTACTGGGT#ACCCTGTCCTGAGTAGGGGTTGTGCTCATTACCCCAGGCCAGTGGTAGCTT#((((((..(((((..(((((.#.))))))))))..)))))).	1864	1915	1	-25.6	0	0.000467978	0.412	0	0	-9.38719	16	20	10	3UTR		0	0
hsa-miR-222-3p	NM_001309193	EPHB2	AGCTACATCTGGCTACTGGGT#ACTCCAGAGCCAGGTGCCTTCCCTCTGACATTTGGGACATAGCTT#((((((((((((((.((((((#)).))))))))))))).......................))))).	9892	9937	1	-23.4	1	0.00099847	0.397	0	0	-4.67302	20	45	13	3UTR		0	0
hsa-miR-222-3p	NM_001311160	THY1	AGCTACATCTGGCTACTGGGT#GTGGCCAGGTGGAGGCC#.(((.(((((((((((.....#)))))))))))..))).	5332	5349	1	-22.9	0	8.76712e-09	0.397	0	0	-7.91236	14	17	11	3UTR		0	0
hsa-miR-222-3p	NM_001311197	RLN3	AGCTACATCTGGCTACTGGGT#TCCAGCAGCTGCTGCAAGTGGGGGTGTAGCA#.(((((((((((((.(((((.#))))).))))...........))))))))).	541	572	1	-23	1	0.00017825	0.5	0.715127	1.659	-4.52877	18	31	9	3UTR		0	0
hsa-miR-222-3p	NM_001312673	PCYT1A	AGCTACATCTGGCTACTGGGT#CCAGTGTCATTGTGGCTG#(((((((..((((.(((((..#))))))))).))))))).	1804	1822	1	-21.4	1	0.000632146	0.485	0	0	-8.16444	16	18	9	3UTR		0	0
hsa-miR-222-3p	NM_001313959	AFF1	AGCTACATCTGGCTACTGGGT#CTCAGTAGCCACGCTAGTC#.((((....(((((((((((.#)))))))))))...)))).	4154	4173	1	-20.7	0	0.0120018	0.632	0	0	-10.608	15	19	11	3UTR		0	0
hsa-miR-222-3p	NM_001313965	TFRC	AGCTACATCTGGCTACTGGGT#CCAGTTTCAGGTGTTTAGTTG#((((((((((((..(((((..#))))).))))))))..)))).	2905	2926	1	-18.4	1	0.00059634	0.632	0	0	-6.08354	17	21	8	3UTR		0	0
hsa-miR-222-3p	NM_001314048	IL33	AGCTACATCTGGCTACTGGGT#GCCAGAAATCTTCTAACCTACCAGAGCCTAGATGAGA#..((.(((((((((.((((..#.)))))))).))))))).	1639	1676	1	-20.4	0	0.0673131	0.618	0	0	-9.81149	15	18	8	3UTR		0	0
hsa-miR-222-3p	NM_001314057	MBNL1	AGCTACATCTGGCTACTGGGT#GCAAAAGTGGCACAGAGTTAGCA#.((((..((((((((((..((#))...)))))).))))..)))).	3944	3967	1	-19.5	0	0.00382958	0.559	0	0	-7.23797	16	23	6	3UTR		0	0
hsa-miR-222-3p	NM_001314077	PROS1	AGCTACATCTGGCTACTGGGT#CAGTTTTATCACGTTTGAATCTACCATTCATAGCCAGATGTGT#...((((((((((((.(((((#.))))))))))))))))).	3279	3322	1	-21.9	0	0.0104964	0.662	-0.155912	-0.242547	-6.74759	17	19	17	3UTR		0	0
hsa-miR-222-3p	NM_001315	MAPK14	AGCTACATCTGGCTACTGGGT#CCCAGTAGTCAGAAGCA#.(((...(((((((((((((.#)))))))))))))))).	2288	2305	1	-26.3	0	0.000117934	0.559	2.78899	3.80322	-11.357	16	17	16	3UTR		0	0
hsa-miR-222-3p	NM_001315494	MYMX	AGCTACATCTGGCTACTGGGT#GCCCAGTGGACAGAAGATATAGTGAGGGTTGTGCA#.((.(((((((.(((((((((#))))))))).))))...............))))).	405	440	1	-21.2	0	0.0237727	0.456	2.18864	0.696065	-10.1722	18	35	9	3UTR		0	0
hsa-miR-222-3p	NM_001315507	PCM1	AGCTACATCTGGCTACTGGGT#GCCTAAAATAATGAGCTGGCCAGACTGTGGA#..(((((((((((((((((((#)))).........)).)))))))).))))).	8520	8551	1	-20.4	1	0.00154912	0.618	0	0	-4.957	19	31	8	3UTR		0	0
hsa-miR-222-3p	NM_001316318	PKM	AGCTACATCTGGCTACTGGGT#GCCCCTGGAGCCAGATGGCA#.((..(((((((((.((((((#))))..))))))))))))).	2158	2178	1	-22.6	0	2.99728e-05	0.412	0	0	-11.6798	17	20	13	3UTR	MIRT046680	0	0
hsa-miR-222-3p	NM_001316321	CCDC57	AGCTACATCTGGCTACTGGGT#GCCCGGTGGGGGCTGTGGCC#.((((((.((..(((((((((#))))))))).)).)))))).	3828	3848	1	-24.1	1	2.313e-08	0.25	0	0	-12.2785	17	20	9	3UTR		0	0
hsa-miR-222-3p	NM_001316957	AAMDC	AGCTACATCTGGCTACTGGGT#AGCCAGTGGCCAGGAGAGA#..((.(.((((((((((((.(#).)))))))))))).))).	5050	5069	1	-23.4	0	0.00561282	0.471	0	0	-10.6197	16	19	12	3UTR		0	0
hsa-miR-222-3p	NM_001317027	ZNF418	AGCTACATCTGGCTACTGGGT#GCCCAGGCTGGAGTGGCA#.(((((.((((((..((((((#))))))))))))))))).	3115	3133	1	-24.1	0	6.57163e-05	0.412	1.4963	1.35926	-6.9293	17	18	17	3UTR		0	0
hsa-miR-222-3p	NM_001317093	NAA60	AGCTACATCTGGCTACTGGGT#GCCCAGTGTTGAACAGATTGTAGCG#.((((((((((..((((((((#)))))))).....))))).))))).	2534	2559	1	-24.7	1	0.00102253	0.559	0.673532	0.386256	-8.42926	18	25	8	3UTR		0	0
hsa-miR-222-3p	NM_001317107	OR4E1	AGCTACATCTGGCTACTGGGT#AGCACAGGTGTGGCA#.(((((((((((((.......#))).)))))))))).	2823	2838	1	-20.5	1	0.00168956	0.721	0	0	-4.76182	13	15	10	3UTR		0	0
hsa-miR-222-3p	NM_001317333	ARIH2	AGCTACATCTGGCTACTGGGT#CCCAGTGGCCAAACTCGGCTC#((((.....(((((((((((.#))))))))))).....)))).	4316	4337	1	-24.7	0	1.32012e-05	0.382	0	0	-14.8713	15	21	11	3UTR		0	0
hsa-miR-222-3p	NM_001317382	HSPA4L	AGCTACATCTGGCTACTGGGT#AGTAGCCGGGCGTGGTG#.(((((.((((((((((....#)))))))))).))))).	5249	5266	1	-22.8	0	2.30285e-06	0.5	0	0	-5.33701	15	17	10	3UTR		0	0
hsa-miR-222-3p	NM_001317384	AQP4	AGCTACATCTGGCTACTGGGT#TCTAGTAGCTAGCAGAGAGCC#.(((....((((((((((((.#)))))))))))).....))).	3118	3139	1	-20.5	0	0.00054087	0.647	0	0	-13.6706	15	21	12	3UTR		0	0
hsa-miR-222-3p	NM_001317791	THAP6	AGCTACATCTGGCTACTGGGT#GGCCGGGTGGTGGCTC#((((((((((((((.......#))))))))).))))).	2165	2181	1	-20	1	3.00596e-05	0.559	0	0	-4.90607	14	16	9	3UTR		0	0
hsa-miR-222-3p	NM_001317851	HEMK1	AGCTACATCTGGCTACTGGGT#ACCGAGAGGCAGATGTTGCA#.((.(((((((.((.((.(((#))).)))).))))))).)).	10686	10706	1	-23.1	0	0.000268683	0.456	0	0	-10.9076	16	20	7	3UTR		0	0
hsa-miR-222-3p	NM_001317896	SMIM14	AGCTACATCTGGCTACTGGGT#ACTCCATCTCCACTAAAAATACAAAAGTAGCCTGGTGTGGTG#.((((((((.(((((((..((#.))...))))))).)))))))).	4634	4676	1	-22.9	1	3.21829e-05	0.515	0	0	-5.03583	17	23	8	3UTR		0	0
hsa-miR-222-3p	NM_001317919	BCL2L1	AGCTACATCTGGCTACTGGGT#AGCCAGGCTGCCAAGGCCAGAGTGGCC#.(((((.(((((((....(((#.)))..)))))))))))).	2129	2156	1	-21.7	0	6.41673e-08	0.309	1.25775	0.274831	-6.30551	15	19	12	3UTR		0	0
hsa-miR-222-3p	NM_001317944	BSPRY	AGCTACATCTGGCTACTGGGT#GCCCAGCCCAGCTGGGTGTAGTG#.(((((((((((((.((((((#))))))...))))))))))))).	962	985	1	-28.2	1	7.47436e-05	0.338	0	0	-4.52877	19	23	13	3UTR		0	0
hsa-miR-222-3p	NM_001317946	SMARCB1	AGCTACATCTGGCTACTGGGT#GCCCACCTGTCAGGGTGGCTG#((((((.((((((...(((((#)))))...)))))))))))).	3502	3523	1	-23.5	0	2.54886e-06	0.485	0	0	-7.3066	17	21	12	3UTR		0	0
hsa-miR-222-3p	NM_001317997	C9orf64	AGCTACATCTGGCTACTGGGT#CCTAGGCCAGATGTGGTG#.((((((((((((..(((((.#))))))))))))))))).	1328	1346	1	-26.5	1	8.85245e-05	0.588	0.359103	0.259974	-5.38561	17	18	17	3UTR		0	0
hsa-miR-222-3p	NM_001318067	MAPK10	AGCTACATCTGGCTACTGGGT#ACCCTTGAAGATGTAGCTT#((((((((((.......((((#))))....)))))))))).	2210	2229	1	-19.1	1	0.00208482	0.529	0.331334	-0.0835783	-13.2236	14	19	10	3UTR		1	1
hsa-miR-222-3p	NM_001318095	IL6	AGCTACATCTGGCTACTGGGT#TTCAGAGCCAGATCATTTCTTGGAAAGTGTAGG#..((((((((((((.(((((.#))))))))))))...............))))).	791	824	1	-18.9	1	0.000910845	0.632	2.62041	3.00618	-5.69245	17	33	12	3UTR		0	0
hsa-miR-222-3p	NM_001318122	AK1	AGCTACATCTGGCTACTGGGT#GCCCAGTGGGTAGTGAATTGGCTT#(((((((.(((.(((((((((#))))))))).)))))...))))).	1245	1269	1	-23.5	1	0.00736326	0.368	0	0	-9.59801	19	24	9	3UTR		0	0
hsa-miR-222-3p	NM_001318160	CPSF4	AGCTACATCTGGCTACTGGGT#ATCCAGGGAGGGAGGCAGCTGCTGGGGAGGGGCTTGGCTAGGTAGTTCTGTGTGGCG#.(((((((..(((((((.(((#.))).)))))))..))))))).	1146	1203	1	-20	1	0.00469992	0.441	2.15928	1.48171	-6.09222	17	22	7	3UTR		0	0
hsa-miR-222-3p	NM_001318230	TESK1	AGCTACATCTGGCTACTGGGT#CCAGTTCCAGATGGGCTG#((((.(((((((..(((((..#))))).))))))))))).	2236	2254	1	-23.3	0	1.734e-05	0.368	0	0	-10.2026	16	18	11	3UTR		0	0
hsa-miR-222-3p	NM_001318234	SNPH	AGCTACATCTGGCTACTGGGT#CCCAGGAACCACCTTCTGGAGCCTAGCGGCCAGACGTGGCTT#((((((.(((((((.((((((#.)))))).))))))).)))))).	5069	5111	1	-30.1	0	9.93691e-07	0.382	0	0	-6.21671	19	23	7	3UTR		0	0
hsa-miR-222-3p	NM_001318334	CCDC157	AGCTACATCTGGCTACTGGGT#CCCAGTTCTGGCAGTCAGAAGTCCAGGTTCTGTGTGGCTG#((((((((((((((((((((.#))))))......))))))).............))))))).	4106	4146	1	-23.7	1	9.38582e-06	0.426	0	0	-3.93757	20	40	7	3UTR		0	0
hsa-miR-222-3p	NM_001318508	FCF1	AGCTACATCTGGCTACTGGGT#GGCCAGTGGTCATGTGGTTT#(((((((..((((((((((.(#).))))))))))))))))).	2757	2777	1	-22	1	0.00307319	0.529	0	0	-7.3076	18	20	17	3UTR		0	0
hsa-miR-222-3p	NM_001318512	TOLLIP	AGCTACATCTGGCTACTGGGT#GCCTGGGCGCTGCGTGTAGCA#.(((((((.((((..((((((#))))))..)))).))))))).	1814	1835	1	-22.4	1	2.78604e-05	0.456	0	0	-6.442	17	21	7	3UTR		0	0
hsa-miR-222-3p	NM_001318782	LYRM4	AGCTACATCTGGCTACTGGGT#GCTGTGTGCCAGGCATTGTAGTA#.((((((((((((.((..(((#)))..))))))))...)))))).	727	750	1	-18.2	1	0.00184433	0.662	2.84295	1.04147	-4.65016	17	23	8	3UTR		0	0
hsa-miR-222-3p	NM_001318794	COX4I1	AGCTACATCTGGCTACTGGGT#ACCTGGTGGCTGGTGTGT#...((((((.(((((((((((#))))))))))))))))).	612	630	1	-21.7	0	0.000120652	0.412	1.44219	1.87744	-7.75705	17	18	17	3UTR		0	0
hsa-miR-222-3p	NM_001318806	TBC1D7	AGCTACATCTGGCTACTGGGT#GCCCTGGCCAGTAGAGCA#.(((....(((((((..((((#)))))))))))...))).	2170	2188	1	-20.2	0	0.000905294	0.544	0	0	-13.9037	14	18	11	3UTR		0	0
hsa-miR-222-3p	NM_001318864	IL17RD	AGCTACATCTGGCTACTGGGT#AGCCAGTAGTTAGATTGCTT#(((...(((((((((((((.(#).))))))))))))).))).	5944	5964	1	-21.6	0	0.00380174	0.574	0	0	-12.9896	17	20	13	3UTR		0	0
hsa-miR-222-3p	NM_001318907	TPD52L1	AGCTACATCTGGCTACTGGGT#TAGCCAGGTGCGGCG#.(((.((((((((((......#)))))))))).))).	1171	1186	1	-20.9	0	9.00698e-05	0.559	-0.387915	0.213752	-8.14541	13	15	10	3UTR		0	0
hsa-miR-222-3p	NM_001318915	LSAMP	AGCTACATCTGGCTACTGGGT#CCTAGAGGCTCAGGTTAGCA#.((((.((((((((.(((((.#))))).))).))))))))).	8441	8461	1	-20.9	0	2.42459e-05	0.588	0	0	-6.42973	17	20	9	3UTR		0	0
hsa-miR-222-3p	NM_001319035	TEP1	AGCTACATCTGGCTACTGGGT#ACAAAAAGTTAGCCAGGTGTGGCG#.((((((((((((((((....#.))).))))))))))))).	8334	8358	1	-26.4	1	6.4422e-06	0.5	0	0	-3.79332	16	19	13	3UTR		0	0
hsa-miR-222-3p	NM_001319074	RAX2	AGCTACATCTGGCTACTGGGT#CCAGGCCAGGTGCGGTGGCTC#(((((((((((((..((((..#)))))))))))...)))))).	2119	2140	1	-22.4	1	3.66213e-06	0.5	0.107189	0.493241	-5.52986	17	21	11	3UTR		0	0
hsa-miR-222-3p	NM_001319142	AK2	AGCTACATCTGGCTACTGGGT#ACCTGCAAAGCAGCATGGTGTAGTTG#(((((((((..(((.((((((#))))....)).)))..))))))))).	2523	2549	1	-19.2	1	0.00179043	0.559	1.78	0.669423	-8.7403	18	26	9	3UTR		0	0
hsa-miR-222-3p	NM_001319161	CYP4B1	AGCTACATCTGGCTACTGGGT#ACCCTCCCCAGGCTGGGTGTGGA#..(((((((((((..(((((.#.)))))))))))))))).	1583	1606	1	-23.8	1	2.23758e-06	0.279	0	0	-6.54929	16	18	16	3UTR		0	0
hsa-miR-222-3p	NM_001319206	MEF2A	AGCTACATCTGGCTACTGGGT#CCCATACGTCCAGTGTGGCA#.((((((.(((((...((((.#))))...).)))))))))).	4588	4608	1	-20.3	1	4.2337e-06	0.559	0	0	-7.9323	15	20	10	3UTR		0	0
hsa-miR-222-3p	NM_001319218	ALDH4A1	AGCTACATCTGGCTACTGGGT#CCAGCTGGGCTGGGTGTGGG#..((((((((((((.((((..#))))...)))))))))))).	2806	2826	1	-22.8	1	0.000157533	0.412	0	0	-5.69245	16	20	12	3UTR		0	0
hsa-miR-222-3p	NM_001319305	ABHD18	AGCTACATCTGGCTACTGGGT#CCCTAGGCCGGGTGCAGTGGCTC#(((((((((((((..(((((.#.))))))))))))...)))))).	4347	4370	1	-22.4	1	1.24064e-05	0.485	0	0	-5.52986	18	23	12	3UTR		0	0
hsa-miR-222-3p	NM_001319667	SLC19A2	AGCTACATCTGGCTACTGGGT#TAGCCAGATGCTTGGCC#.((((((((((((((......#))))))))))..)))).	1452	1469	1	-20	1	2.92407e-06	0.441	0.542642	0.225379	-4.02637	14	17	10	3UTR		0	0
hsa-miR-222-3p	NM_001319674	GMEB1	AGCTACATCTGGCTACTGGGT#TAGCCGGGTGTGGTG#.((((((((((((((......#)))))))))))))).	2458	2473	1	-22.3	1	0.00030426	0.544	0	0	-4.02637	14	15	14	3UTR		0	0
hsa-miR-222-3p	NM_001320042	ISCU	AGCTACATCTGGCTACTGGGT#GCCTCACTTTGAATATTGACTCCTAAATAAAAGTGGTCAAACTCTCGATCACTAGAGGGTGATGTGGCA#.((((((((((((((((....#.)))))))).....................)))))))).	2210	2279	1	-19.6	1	5.02517e-06	0.544	0.0411018	-0.234612	-3.79332	16	39	8	3UTR		0	0
hsa-miR-222-3p	NM_001320219	U2SURP	AGCTACATCTGGCTACTGGGT#CCCAGTGTTCAAGTAGCTT#((((((...(((.(((((((.#))))))).))).)))))).	3640	3659	1	-19.9	0	0.00983474	0.647	0	0	-10.1404	16	19	7	3UTR		0	0
hsa-miR-222-3p	NM_001320306	IMP4	AGCTACATCTGGCTACTGGGT#TTCAGCAGGCAGATGTGGGTA#(.(((((((((.((.(((((.#))))).)).))))))))).).	1253	1274	1	-22.1	1	0.000743097	0.382	0	0	-9.1835	17	21	9	3UTR		0	0
hsa-miR-222-3p	NM_001320466	ZDHHC23	AGCTACATCTGGCTACTGGGT#GCCTTGGTTCTCTCCAGGGGCCAGATGAGTTT#((((.(((((((((.(((((.#.))))).))))))))))))).	4007	4039	1	-26	0	0.000540799	0.544	0	0	-8.79206	18	21	13	3UTR		0	0
hsa-miR-222-3p	NM_001320542	PHAF1	AGCTACATCTGGCTACTGGGT#GCCTTATAGCCAGGTTTGTGTGGCG#.((((((((((((((..((((#))))..)))))))....))))))).	2542	2567	1	-24.6	1	5.95867e-05	0.485	3.05032	2.6334	-4.02637	18	25	7	3UTR		0	0
hsa-miR-222-3p	NM_001320547	WDR6	AGCTACATCTGGCTACTGGGT#GCCTCTGTGGCCTTAAATGTGGCTC#((((((((..((((((.((((#))))..))))))....)))))))).	3608	3633	1	-23.4	1	2.29223e-06	0.412	0	0	-6.23647	18	25	8	3UTR	MIRT046727	0	0
hsa-miR-222-3p	NM_001320619	FAS	AGCTACATCTGGCTACTGGGT#ACCTAGTGGCCCCAAGCA#.(((......(((((((((((#)))))))))))...))).	3143	3161	1	-20.2	0	0.000803374	0.485	0	0	-15.9695	14	18	11	3UTR		0	0
hsa-miR-222-3p	NM_001320683	PTPN20	AGCTACATCTGGCTACTGGGT#GGTGGCTGGAGAGAGCTG#((((...((((((((((....#))))))))))...)))).	1298	1316	1	-19.4	0	0.000137458	0.618	0	0	-11.5013	14	18	10	3UTR		0	0
hsa-miR-222-3p	NM_001320700	ANXA4	AGCTACATCTGGCTACTGGGT#TAGCCGGGTGTGGTG#.((((((((((((((......#)))))))))))))).	2109	2124	1	-22.3	1	6.81649e-05	0.529	0	0	-4.02637	14	15	14	3UTR		0	0
hsa-miR-222-3p	NM_001320768	CYYR1	AGCTACATCTGGCTACTGGGT#GCGTGTGGTCAGACCCAATTACACTGTGGCTA#((((((((((((((((.(.((#)).))))))))))...........))))))).	2583	2615	1	-19.9	1	0.00305991	0.515	0	0	-3.93757	19	32	10	3UTR		0	0
hsa-miR-222-3p	NM_001320917	CHRM5	AGCTACATCTGGCTACTGGGT#GCCCAGGAGTTAGAGGTTGCA#.((.((.(((((((.((((((#)))))).))))))).)).)).	4747	4768	1	-22.8	0	0.00126287	0.485	0	0	-9.10448	17	21	7	3UTR		0	0
hsa-miR-222-3p	NM_001321075	DLG4	AGCTACATCTGGCTACTGGGT#CCAGTAGCCACGTATTGCC#.((...((.((((((((((..#)))))))))).))...)).	5126	5145	1	-20.9	0	0.00614465	0.471	0	0	-13.9017	14	19	10	3UTR		0	0
hsa-miR-222-3p	NM_025201	PLEKHO2	AGCTACATCTGGCTACTGGGT#GCCTGGTGGGTAGGCAAGTAGCTC#((((((.((((.(((((((((#))))))))).))))...)))))).	3434	3458	1	-24.1	0	0.00117479	0.397	4.66081	5.50578	-8.82806	19	24	9	3UTR		0	0
hsa-miR-222-3p	NM_025205	MED28	AGCTACATCTGGCTACTGGGT#ACCTCCAGGCCAGATGGAGTC#.(((.(((((((((...((((#))))...))))))))).))).	10244	10265	1	-21.8	0	0.000272574	0.574	0	0	-8.88086	16	21	9	3UTR		0	0
hsa-miR-222-3p	NM_025212	CXXC4	AGCTACATCTGGCTACTGGGT#TCCACTAGCCAGGTGATTTAACCCACTAAATCCATTAGCTT#(((((((((((((((.((((.#)))).))))))))))....................))))).	3154	3195	1	-22.6	1	0.000971217	0.618	0	0	-4.17062	19	41	10	3UTR		0	0
hsa-miR-222-3p	NM_025219	DNAJC5	AGCTACATCTGGCTACTGGGT#CCCAGTATTCAGAGCTGTGAACCCCTGTGGCG#.(((((((((((.(((((((.#))))))).)))))............)))))).	4259	4291	1	-23.1	1	7.29785e-06	0.471	0	0	-5.08246	18	32	7	3UTR		0	0
hsa-miR-222-3p	NM_025248	SRCIN1	AGCTACATCTGGCTACTGGGT#ACCCTGTAGGGCCCATGTTGGTGTAGCA#.(((((((((((((((.((((#)))).))))...)))....)))))))).	6841	6869	1	-23	1	0.00029976	0.441	1.41657	1.34835	-3.79332	19	28	8	3UTR		0	0
hsa-miR-222-3p	NM_030579	CYB5B	AGCTACATCTGGCTACTGGGT#CCCAGTACCCAGGGCTT#((((....((((.(((((((.#))))))).)))))))).	2835	2852	1	-20.2	0	0.000158202	0.471	0.171078	0.574183	-15.104	15	17	8	3UTR		0	0
hsa-miR-222-3p	NM_030581	WDR59	AGCTACATCTGGCTACTGGGT#TAGCCGGGTGTGGTG#.((((((((((((((......#)))))))))))))).	4340	4355	1	-22.3	1	0.000302309	0.588	0	0	-4.02637	14	15	14	3UTR		0	0
hsa-miR-222-3p	NM_030639	BHLHB9	AGCTACATCTGGCTACTGGGT#GCTCATGGCCAAATGTGCGCA#.(((((((.((((((.(((((#))))))))))).))))).)).	2566	2587	1	-20.5	1	0.00172226	0.471	-0.431669	-0.0304554	-5.08276	18	21	11	3UTR		0	0
hsa-miR-222-3p	NM_030640	DUSP16	AGCTACATCTGGCTACTGGGT#GGCCGGGTGAGCTA#((((.(((((((((.......#))))))))))))).	6365	6379	1	-19.8	0	0.00357707	0.559	1.44708	1.66591	-9.02511	13	14	13	3UTR		0	0
hsa-miR-222-3p	NM_030641	APOL6	AGCTACATCTGGCTACTGGGT#ACAAAAATTAGCCAGGTGTAGTG#.((((((((((((((......#.)))))))))))))).	2861	2884	1	-23.5	1	0.000186529	0.588	0.0228236	-0.0973171	-4.02637	14	16	14	3UTR		0	0
hsa-miR-222-3p	NM_030806	C1orf21	AGCTACATCTGGCTACTGGGT#GCCTAGTGGCCAGTGGGTGGGGCA#.(((.((((((((((((((((#)))))))))))))...))).))).	3614	3638	1	-28.2	0	2.81247e-05	0.471	0	0	-7.91236	19	24	13	3UTR		0	0
hsa-miR-222-3p	NM_030891	LRRC3	AGCTACATCTGGCTACTGGGT#ACCGCAGTGGCCAGGAGCTG#((((...((((((((((((((#))).))))))))))))))).	5612	5632	1	-25.9	0	1.08817e-06	0.353	0	0	-11.5013	18	20	15	3UTR		0	0
hsa-miR-222-3p	NM_030915	LBH	AGCTACATCTGGCTACTGGGT#GCCTAGTGGAGAGCAGACGTGGCTT#((((((.((((.(((((((((#)))))))))....)))).)))))).	1610	1635	1	-23.7	0	7.1656e-05	0.515	0	0	-8.82806	19	25	9	3UTR		0	0
hsa-miR-222-3p	NM_030954	RNF170	AGCTACATCTGGCTACTGGGT#GCCCAGGAGTCAGTGTTAGCA#.((((((.((((((.((((((#)))))).))))))))).))).	2305	2326	1	-25	1	0.000385696	0.544	0	0	-6.84241	18	21	9	3UTR		0	0
hsa-miR-222-3p	NM_030956	TLR10	AGCTACATCTGGCTACTGGGT#GTGGCCAGGTGCAGTGGCTC#((((((((((((((((.....#))))))))))...)))))).	3306	3326	1	-22.9	1	1.09723e-05	0.529	0	0	-3.93757	16	20	10	3UTR		0	0
hsa-miR-222-3p	NM_030958	SLCO5A1	AGCTACATCTGGCTACTGGGT#ACCCAGGAGCAGGAGGCAAGCCCAAGCCTCGGGTGGTAGCC#.(((((((((((((..(((((#.)))))))))..))))).)))).	7458	7499	1	-21.9	1	0.000344447	0.5	0	0	-4.76182	18	23	9	3UTR		0	0
hsa-miR-222-3p	NM_030968	C1QTNF1	AGCTACATCTGGCTACTGGGT#CCTGGTACATCCATGTGTGGCTC#((((((((.(((.(((((((.#)))))))...))).)))))))).	1990	2013	1	-21.6	1	0.000288988	0.368	0	0	-6.28309	18	23	8	3UTR		0	0
hsa-miR-222-3p	NM_030972	ZNF611	AGCTACATCTGGCTACTGGGT#GCCTTTATTGACATTCAAGTGTTTATGTTAAGAGGATGGGGCCAGGTGTGGTG#.(((((((((((((.......#.))))))))))))).	3199	3252	1	-22.3	1	6.19538e-05	0.441	-0.642194	-0.785306	-4.76182	13	15	13	3UTR		0	0
hsa-miR-222-3p	NM_031157	HNRNPA1	AGCTACATCTGGCTACTGGGT#CCCAGTAGTGACAGTGGATATAACTGTGTAGTC#.(((((((((((((((((((.#)))))))))..)))...........))))))).	3526	3559	1	-22.6	1	0.000797207	0.618	0	0	-3.79332	19	33	9	3UTR		0	0
hsa-miR-222-3p	NM_031207	HYI	AGCTACATCTGGCTACTGGGT#AGCCAGTGCCAGGGTTGCTG#(((.((.((((((.(((((.(#).))))))))))))).))).	1118	1138	1	-22.2	0	6.17898e-05	0.441	0	0	-9.37012	17	20	13	3UTR		0	0
hsa-miR-222-3p	NM_031301	APH1B	AGCTACATCTGGCTACTGGGT#CAGTGGCAGGACGGATGGGCG#.(((.(((((((((((((...#)))))))....))))))))).	2193	2214	1	-20.2	0	0.00807737	0.397	0	0	-7.91236	16	21	9	3UTR		0	0
hsa-miR-222-3p	NM_031369	HNRNPD	AGCTACATCTGGCTACTGGGT#CAGTGTCATGATGTAGTA#.((((((((((((.((((...#)))))))).)))))))).	1622	1640	1	-20.5	1	0.0111135	0.647	0	0	-4.65016	16	18	8	3UTR	MIRT046797	0	0
hsa-miR-222-3p	NM_031417	MARK4	AGCTACATCTGGCTACTGGGT#GCCCAGAAGTGGGAGTATGTGGTA#.(((((((((.(((.((((((#)))))).))).)))...)))))).	3858	3882	1	-23.5	1	0.0667929	0.529	0	0	-7.35355	18	24	6	3UTR		0	0
hsa-miR-222-3p	NM_031422	CHST9	AGCTACATCTGGCTACTGGGT#TCCATAGCCAGTCTAACATAGGTAATATTATGTAGCC#.((((((((((((((.((((.#)))))))))))..................))))))).	5158	5195	1	-21.7	1	0.00694093	0.618	0	0	-4.02637	18	37	11	3UTR		0	0
hsa-miR-222-3p	NM_031459	SESN2	AGCTACATCTGGCTACTGGGT#TCCAGTGGCCCTGCCGCAGATGTCTCCCAAAAAGTTGAGCC#.(((((((((((((((((((.#)))))))))).......))))))..............))).	2644	2685	1	-22	1	0.0245439	0.441	0	0	-3.79332	19	41	10	3UTR		0	0
hsa-miR-222-3p	NM_031464	RPS6KL1	AGCTACATCTGGCTACTGGGT#CCCAGTGGGCCTGTGTGGG#..((((((..((((((((((.#)))))))).)).)))))).	3014	3033	1	-23.5	1	7.28376e-05	0.324	0	0	-7.2559	16	19	8	3UTR		0	0
hsa-miR-222-3p	NM_031471	FERMT3	AGCTACATCTGGCTACTGGGT#ACAAGGAAGACCAGATGTAGCTA#((((((((((((((.((..((#))..)).)).)))))))))))).	2385	2408	1	-24.9	1	0.00198596	0.515	0	0	-4.67302	18	23	12	3UTR		0	0
hsa-miR-222-3p	NM_031473	IFT81	AGCTACATCTGGCTACTGGGT#CCAGGAGTTGGATTTAGCA#.((((.((((((((.((((..#)))).)))))))).)))).	2098	2117	1	-20.3	0	0.000755057	0.588	0	0	-6.42973	16	19	8	3UTR		0	0
hsa-miR-222-3p	NM_031478	TLCD3B	AGCTACATCTGGCTACTGGGT#CCAGGAGTCAGAATGTGGG#..((((((((((((.((((..#)))).))))))).))))).	1872	1891	1	-22.3	1	0.00403825	0.382	0	0	-5.69245	16	19	7	3UTR		0	0
hsa-miR-222-3p	NM_031498	GNGT2	AGCTACATCTGGCTACTGGGT#CCTAGGAATAAAGCATTTCCACGCCAGAGTAGTTT#((((((.((((((...((((.#.)))).)))))))))))).	882	917	1	-19.8	0	4.50069e-05	0.441	-0.0917795	0.281356	-7.3066	16	19	12	3UTR		0	0
hsa-miR-222-3p	NM_031500	PCDHA4	AGCTACATCTGGCTACTGGGT#TAGCTAGGTGTGGTG#.((((((((((((((......#)))))))))))))).	6783	6798	1	-20.7	1	0.00338534	0.632	0	0	-4.02637	14	15	14	3UTR		1	1
hsa-miR-222-3p	NM_031924	RSPH3	AGCTACATCTGGCTACTGGGT#CAGATAGTAAATATATTGAAATTGTCATTCCTGGCCGGGTGTGGTG#.((((((((((((((..(((.#.))))))))))))))))).	5310	5356	1	-23.6	1	0.000112521	0.544	0	0	-4.02637	17	19	17	3UTR		0	0
hsa-miR-222-3p	NM_031959	KRTAP3-2	AGCTACATCTGGCTACTGGGT#TTCAGTATTCACTTGCCTCAGTAGTTTGCCAGATGTTAAGGTA#.((((((((((((((((((((#.))).)))))....)))))))))...))).	402	445	1	-24.1	1	0.00106335	0.588	0	0	-3.79332	20	30	9	3UTR		0	0
hsa-miR-222-3p	NM_031990	PTBP1	AGCTACATCTGGCTACTGGGT#ACCCAGTTTCCAGAGAGCA#.(((.(.(((((..(((((((#)))))))..))))))))).	2522	2541	1	-23.3	0	0.0164346	0.382	0	0	-11.602	16	19	9	3UTR		0	0
hsa-miR-222-3p	NM_032012	TMEM245	AGCTACATCTGGCTACTGGGT#TCCAGGTGGTTGAAGTGAAAAATCTCAGGTGTAGCA#.(((((((((((((((((((.#))))).))))...............)))))))))).	3443	3479	1	-22.8	1	0.000294214	0.618	0	0	-3.79332	19	36	10	3UTR	MIRT046663	0	0
hsa-miR-222-3p	NM_032042	FAM172A	AGCTACATCTGGCTACTGGGT#ATCCAGCTAAGATGTGGCC#.((((((((((((...(((((#))))))))).)))))))).	2641	2660	1	-20.1	1	0.0060677	0.632	0	0	-5.61866	17	19	9	3UTR		0	0
hsa-miR-222-3p	NM_032044	REG4	AGCTACATCTGGCTACTGGGT#GCCCAGTAGTGGCTTCTAGCTC#(((((....(.((((((((((#)))))))))).)....))))).	790	812	1	-22.3	0	0.000290127	0.5	0	0	-13.577	16	22	10	3UTR		0	0
hsa-miR-222-3p	NM_032086	PCDHGA6	AGCTACATCTGGCTACTGGGT#ACTCTGTCTCTACCAAAAAGAAAAAAAAGTAGCCAGATGTGTGGCG#.((((((((((((((((....#.)))))))))))))..))).	3529	3575	1	-26	1	7.3069e-06	0.544	0	0	-3.79332	16	20	13	3UTR		0	0
hsa-miR-222-3p	NM_032125	TMEM222	AGCTACATCTGGCTACTGGGT#CCCAGCCCCAGGTGTGGA#..((((((((((...(((((.#)))))..)))))))))).	1377	1395	1	-23.8	1	5.4626e-05	0.353	0	0	-7.83842	15	18	10	3UTR		0	0
hsa-miR-222-3p	NM_032151	PCBD2	AGCTACATCTGGCTACTGGGT#ATCACAGGCATGAGCCACCGCGCTTGGCCAGAAGTGGCA#.(((((.((((((((.(((((#.))).))..)))))))).))))).	1275	1314	1	-23.8	0	1.36876e-05	0.5	0	0	-5.57006	18	24	8	3UTR		0	0
hsa-miR-222-3p	NM_032153	ZIC4	AGCTACATCTGGCTACTGGGT#ACTCAAGAGCCCAAGGCCAAGGGGATGTGGG#..((((((((((((..(((((#.))))).)))))....))))))).	2385	2416	1	-22.3	1	2.26375e-06	0.485	0	0	-5.9255	17	24	7	3UTR		0	0
hsa-miR-222-3p	NM_032177	PHAX	AGCTACATCTGGCTACTGGGT#ACAAAAACTAGCCAGGTGTGGTTC#(((((((((((((((......#.))))))))))))))).	1797	1821	1	-23.4	1	0.000219277	0.559	0	0	-4.17062	15	17	15	3UTR	MIRT046788	0	0
hsa-miR-222-3p	NM_032178	SLC7A6OS	AGCTACATCTGGCTACTGGGT#GCCTGGTGCCAGGGACAGAAGAGGATGCAGCC#.(((.((((((((.(((((((#)))))))))))............)))).))).	3732	3764	1	-19.7	0	0.013414	0.529	0	0	-8.7692	18	32	11	3UTR		0	0
hsa-miR-222-3p	NM_032199	ARID5B	AGCTACATCTGGCTACTGGGT#TCCAGCTGGCAAGATGCTAGCC#.(((((((((.(((((((((.#))))).)))).))))).)))).	5765	5787	1	-22.6	1	8.03104e-06	0.559	1.87305	2.31624	-6.6181	18	22	5	3UTR		0	0
hsa-miR-222-3p	NM_032208	ANTXR1	AGCTACATCTGGCTACTGGGT#ACCCAACAGTCAGATGAGA#..((.(((((((((..(((((#)))))..))))))))))).	3732	3751	1	-21.6	0	0.018435	0.559	0	0	-10.0445	16	19	11	3UTR		0	0
hsa-miR-222-3p	NM_032242	PLXNA1	AGCTACATCTGGCTACTGGGT#GCCCAGTGGCCTTCATGGGAGAAGGGCTG#((((...((((((((((((((#)))))))))))......)))....)))).	6223	6252	1	-25.8	0	1.98603e-05	0.338	0	0	-11.5013	18	29	11	3UTR		0	0
hsa-miR-222-3p	NM_032264	NBPF3	AGCTACATCTGGCTACTGGGT#CCAGTGGCCACCTGTGCTC#(((.(((..((((((((((..#))))))))))..)))))).	2398	2417	1	-24.1	0	0.00104524	0.485	0	0	-10.3396	16	19	10	3UTR		0	1
hsa-miR-222-3p	NM_032271	TRAF7	AGCTACATCTGGCTACTGGGT#ATCCAGGCCAGGCTGTGGTTT#(((((((((((((..((((((#)))))))))))).))))))).	2132	2153	1	-23.1	1	4.02169e-05	0.441	0	0	-5.52986	19	21	12	3UTR		0	0
hsa-miR-222-3p	NM_032283	ZDHHC18	AGCTACATCTGGCTACTGGGT#GCCCAGGGCTGGGGGCTGCTT#(((....(((((((.((((((#)))))))))))))....))).	4959	4980	1	-21	0	2.85621e-06	0.515	0	0	-15.2687	16	21	13	3UTR		0	0
hsa-miR-222-3p	NM_032285	MRI1	AGCTACATCTGGCTACTGGGT#TAGCCGGGTGTGGTG#.((((((((((((((......#)))))))))))))).	1434	1449	1	-22.3	1	4.79431e-05	0.515	0	0	-4.02637	14	15	14	3UTR		0	0
hsa-miR-222-3p	NM_032312	YIPF4	AGCTACATCTGGCTACTGGGT#GCCCAGGCTGGAGTGTGTGGCG#.((((((((((((..((((((#))))))))))))...)))))).	5089	5111	1	-23.6	1	1.97812e-06	0.412	0	0	-5.38561	18	22	12	3UTR		0	0
hsa-miR-222-3p	NM_032317	DNAJC30	AGCTACATCTGGCTACTGGGT#TCCAGAGTCTGTCTTCTTGCTTCCAGATGTGGTC#.(((((((((((((.(((((.#)))))))...............))))))))))).	994	1028	1	-21.4	1	0.0012338	0.544	0	0	-4.52877	18	34	11	3UTR		0	0
hsa-miR-222-3p	NM_032321	C2orf88	AGCTACATCTGGCTACTGGGT#TCCAGGTCATGAAGAGTAGTTTAGGTTGAGTGACAAAAGCCTAGGTGTGGTTG#((((((((((((((.......#.)))).)))))))))).	2422	2475	1	-19.2	1	0.000271946	0.618	0	0	-4.90607	14	17	10	3UTR		0	0
hsa-miR-222-3p	NM_032324	NTPCR	AGCTACATCTGGCTACTGGGT#GCCCAGTGCCAGGGGCTGGGCTTATCAGGAATAATGGTGTAGCA#.((((((((((((.(((((((#))))))))))))........................))))))).	1495	1539	1	-27.8	1	0.0108864	0.456	0	0	-4.65016	19	44	12	3UTR		0	0
hsa-miR-222-3p	NM_032333	PRXL2A	AGCTACATCTGGCTACTGGGT#ACCTGAGGTCAGGTGTGGTG#.(((((((((((((..(((((#))))).))))))))))))).	2529	2549	1	-22.1	1	1.31195e-05	0.485	0	0	-4.76182	18	20	13	3UTR		0	0
hsa-miR-222-3p	NM_032341	DDI2	AGCTACATCTGGCTACTGGGT#TAGCCGGGTGTGGTG#.((((((((((((((......#)))))))))))))).	6736	6751	1	-22.3	1	0.000120725	0.529	0	0	-4.02637	14	15	14	3UTR		0	0
hsa-miR-222-3p	NM_032382	COG8	AGCTACATCTGGCTACTGGGT#AGTGGCCAGGTGCAGTG#.(((.((((((((((((....#)))))))))))).))).	2808	2825	1	-22.8	0	0.000559193	0.5	0	0	-7.91236	15	17	12	3UTR		0	0
hsa-miR-222-3p	NM_032408	BAZ1B	AGCTACATCTGGCTACTGGGT#TCCAGTGGTCAGTGTCGGTG#.((((((.((((((((((((.#))))))))))))))).))).	5489	5509	1	-23	1	0.00145116	0.412	0	0	-6.10696	18	20	15	3UTR		0	0
hsa-miR-222-3p	NM_032410	HOOK3	AGCTACATCTGGCTACTGGGT#ACTCAGGAGCCAGAGACTGCA#.((....(((((((.((((((#)))))).)))))))....)).	4447	4468	1	-23.1	0	0.000452714	0.441	0	0	-15.1245	15	21	7	3UTR		1	0
hsa-miR-222-3p	NM_032414	PROK1	AGCTACATCTGGCTACTGGGT#CCCAGTCAGCCTGTGGCTT#(((((((...((((((((((.#)))))).))))))))))).	1002	1021	1	-24.6	1	4.38277e-05	0.382	0	0	-8.55011	17	19	11	3UTR		0	0
hsa-miR-222-3p	NM_032415	CARD11	AGCTACATCTGGCTACTGGGT#ACCCGGACAGCCAGGTGA#.....(((((((((.((((((#))))))..))))))))).	4155	4173	1	-23.8	0	6.99912e-05	0.338	0	0	-14.401	15	18	9	3UTR		0	0
hsa-miR-222-3p	NM_032423	ZNF528	AGCTACATCTGGCTACTGGGT#GCCCAGGCTGGAGTGTAGTG#.((((((((((((..((((((#)))))))))))).)))))).	3248	3268	1	-23.1	1	0.000124418	0.426	0	0	-5.38561	18	20	12	3UTR		0	0
hsa-miR-222-3p	NM_032440	LCOR	AGCTACATCTGGCTACTGGGT#TCCAGTAGGCAGATA#......(((((.((((((((.#)))))))).))))).	5298	5313	1	-20.9	0	0.0148255	0.691	0	0	-18.9134	13	15	8	3UTR		0	0
hsa-miR-222-3p	NM_032453	ZNF527	AGCTACATCTGGCTACTGGGT#ACAAAATTAGCCGGGTGTGGTG#.((((((((((((((......#.)))))))))))))).	3533	3555	1	-22.5	1	0.000499189	0.515	0	0	-4.02637	14	16	14	3UTR		0	0
hsa-miR-222-3p	NM_032458	PHF6	AGCTACATCTGGCTACTGGGT#GCCACTAGCAACCAGAATAGCACTTTACCTTTTGGTTGGCTAGATAAGTGGCTG#(((((((((((((((((((((#.))))...))).))))))))..)))))).	3610	3664	1	-22.4	1	8.73801e-05	0.588	0	0	-3.93757	21	29	8	3UTR		0	0
hsa-miR-222-3p	NM_032466	ASPH	AGCTACATCTGGCTACTGGGT#ACCTGAATTTATGTGTGTTTTTCCGACAGTGGTTAATAATTATATTGGTGATGTAGCA#.(((((((((((((((((((.#.))..)))))))))..............)))))))).	1457	1515	1	-20.9	1	0.0017694	0.647	0	0	-3.79332	19	37	9	3UTR		1	0
hsa-miR-222-3p	NM_032490	GON7	AGCTACATCTGGCTACTGGGT#AGAGCCAGATGGGGTA#.(((.(((((((((.((....#))))))))))).))).	943	959	1	-19.3	0	0.000387958	0.647	0	0	-8.64781	14	16	11	3UTR		0	0
hsa-miR-222-3p	NM_032510	PARD6G	AGCTACATCTGGCTACTGGGT#TAGCCAGGTGTGGTG#.((((((((((((((......#)))))))))))))).	1912	1927	1	-23	1	0.000105866	0.544	0	0	-4.02637	14	15	14	3UTR		0	0
hsa-miR-222-3p	NM_032521	PARD6B	AGCTACATCTGGCTACTGGGT#GCCTTCTGAGTAGCTAAGATTACAGGTGTGCGCC#.((((((((((((((((((((#))))....))))))........)))))))).)).	2657	2691	1	-20.2	1	0.000733934	0.574	0	0	-3.79332	20	34	8	3UTR		0	0
hsa-miR-222-3p	NM_032522	ZBTB37	AGCTACATCTGGCTACTGGGT#TAGCCGGGTGTGGTG#.((((((((((((((......#)))))))))))))).	9610	9625	1	-22.3	1	0.000122494	0.5	0	0	-4.02637	14	15	14	3UTR	MIRT533058	1	0
hsa-miR-222-3p	NM_032564	DGAT2	AGCTACATCTGGCTACTGGGT#GCCCTGTTCTAGGTGGTGGCTA#((((((((((((..((.((((#)))).)).))))))).))))).	1571	1593	1	-21.5	1	0.000762515	0.471	0	0	-6.08354	18	22	7	3UTR		0	0
hsa-miR-222-3p	NM_032584	ZNF347	AGCTACATCTGGCTACTGGGT#TAGCCAGGTGTGGTG#.((((((((((((((......#)))))))))))))).	5867	5882	1	-23	1	8.26901e-05	0.529	0	0	-4.02637	14	15	14	3UTR		0	0
hsa-miR-222-3p	NM_032647	CBX2	AGCTACATCTGGCTACTGGGT#GCCTCAGTCCCGGGTGTGGCTT#((((((((((((..(((((((#))).)))).)))))))))))).	1057	1079	1	-26.3	1	6.1631e-06	0.313	0	0	-6.08354	19	22	12	3UTR	MIRT046777	0	0
hsa-miR-222-3p	NM_032725	BUD13	AGCTACATCTGGCTACTGGGT#GGTGGCTGGGCTGTGGTA#.((((((((((((((((....#)))))))))).)))))).	1901	1919	1	-20.3	1	0.000452332	0.412	0	0	-3.79332	16	18	10	3UTR		0	0
hsa-miR-222-3p	NM_032740	SFT2D3	AGCTACATCTGGCTACTGGGT#ATCCAGTGGTAGATGTAGCTT#((((((((((.((((((((((#)))))))))))))))))))).	1067	1088	1	-29.2	1	0.00965692	0.647	0	0	-6.76235	20	21	20	3UTR		0	0
hsa-miR-222-3p	NM_032756	HPDL	AGCTACATCTGGCTACTGGGT#GCCCAGGGCTGGGTGCAGCC#.(((.(((((((((.((((((#))))))))))))))).))).	1374	1394	1	-26.1	0	5.88058e-08	0.338	0	0	-8.64781	18	20	15	3UTR		0	0
hsa-miR-222-3p	NM_032782	HAVCR2	AGCTACATCTGGCTACTGGGT#ACCATGTTGGCCAGTGTGGTC#.((((((.((((((((..(((#)))..)).)))))))))))).	1601	1622	1	-22.3	1	4.12876e-06	0.5	0	0	-6.10696	17	21	12	3UTR		0	0
hsa-miR-222-3p	NM_032786	ZC3H10	AGCTACATCTGGCTACTGGGT#GCCTCAGCCTCCAGAGTAGCTG#((((((.(((((...((((((#))).)))...))))))))))).	4956	4978	1	-22.4	0	9.20812e-08	0.5	0	0	-8.36268	17	22	11	3UTR		0	0
hsa-miR-222-3p	NM_032788	ZNF514	AGCTACATCTGGCTACTGGGT#AGCCAGAAGGTAGCA#.(((((.(((((((.......#)))))))..))))).	5690	5705	1	-20.1	0	0.000100825	0.588	0	0	-6.30551	12	15	7	3UTR		0	0
hsa-miR-222-3p	NM_032795	RPUSD4	AGCTACATCTGGCTACTGGGT#GCCCAGGGCCAGGCAGACTGGGGCA#.(((.(((((((((.((((((#))))))))))))).....)).))).	1433	1458	1	-23.8	0	3.95105e-05	0.471	0	0	-8.64781	18	25	13	3UTR		0	0
hsa-miR-222-3p	NM_032804	ADO	AGCTACATCTGGCTACTGGGT#GCCCAGTAGCCACATCTGGTTT#(((((.((.((((((((((((#)))))))))))).)).))))).	1787	1809	1	-26.2	0	8.72534e-05	0.559	0	0	-6.89492	19	22	12	3UTR		0	0
hsa-miR-222-3p	NM_032815	NFATC2IP	AGCTACATCTGGCTACTGGGT#TTCGGTGGCCGGGGTGGGTG#(.((((.(((((((((((((.#))))))))))))))))).).	3282	3302	1	-23.7	0	8.75007e-09	0.412	0	0	-6.64494	18	20	17	3UTR		0	0
hsa-miR-222-3p	NM_032818	ARHGEF39	AGCTACATCTGGCTACTGGGT#ACCTGGGAGCCAGAGGTTGCA#.((.((.(((((((.((((((#)))))).))))))).)).)).	3079	3100	1	-23.7	0	4.08147e-05	0.382	0	0	-9.10448	17	21	7	3UTR		0	0
hsa-miR-222-3p	NM_032859	ABHD13	AGCTACATCTGGCTACTGGGT#TAGCTAGATGTGGA#..(((((((((((((......#))))))))))))).	1615	1629	1	-20.1	1	0.0454012	0.632	0	0	-5.19005	13	14	13	3UTR		0	0
hsa-miR-222-3p	NM_032862	TIGD5	AGCTACATCTGGCTACTGGGT#CAGGGGCCGGGTGGGCTG#((((.(((((((((.(((...#))).))))))))))))).	2507	2525	1	-23	0	6.38414e-08	0.309	0	0	-8.79206	16	18	13	3UTR		0	0
hsa-miR-222-3p	NM_032871	RELT	AGCTACATCTGGCTACTGGGT#GCCCAAGGGCCGCATGTGGCC#.(((((((.(((((..(((((#)))))..))))).))))))).	3424	3445	1	-24.9	1	9.7454e-09	0.382	0	0	-5.81821	17	21	7	3UTR		0	0
hsa-miR-222-3p	NM_032875	FBXL20	AGCTACATCTGGCTACTGGGT#GTAGCCAGGTGAAGCA#.(((.(((((((((((.....#))))))))))).))).	3322	3338	1	-24.4	0	0.00558137	0.559	0	0	-7.91236	14	16	11	3UTR		0	0
hsa-miR-222-3p	NM_032882	PNMA6A	AGCTACATCTGGCTACTGGGT#TCCAGTGCCAGGGGCACGTGCTGTGAGCTT#(((((((((((((.((((((.#)))))))))))).........))).)))).	1731	1761	1	-21.1	1	0.000241096	0.324	0	0	-4.79441	19	30	12	3UTR		0	0
hsa-miR-222-3p	NM_032918	RERG	AGCTACATCTGGCTACTGGGT#ACCCTGACTTTATTGAATGCTAGTAGAAGATGTAGA#..((((((((..(((((((..#.))))))).)))))))).	1693	1729	1	-20.8	1	0.0136708	0.662	0	0	-11.1286	15	18	8	3UTR		0	0
hsa-miR-222-3p	NM_032933	TMEM241	AGCTACATCTGGCTACTGGGT#GCCTCAGCATCCACAGTAGCTGATGTGCA#.((.(((((.((((((((((.#.)).))))))))))))))).	1583	1612	1	-23.3	0	0.000876905	0.5	0	0	-8.06785	17	20	15	3UTR		0	0
hsa-miR-222-3p	NM_032978	DTNA	AGCTACATCTGGCTACTGGGT#GCCCACGTCACCCAGATGTCAGCA#.(((((((((((..(((((((#))))).))...)))))))).))).	3595	3619	1	-23.6	1	3.3067e-05	0.441	0	0	-5.9393	18	24	8	3UTR		0	0
hsa-miR-222-3p	NM_032992	CASP6	AGCTACATCTGGCTACTGGGT#AGCCAGGCGTGGTTA#((((((.(((((((.......#))))))).)))))).	714	729	1	-18.7	0	1.81624e-05	0.515	0	0	-6.44976	13	15	7	3UTR		0	0
hsa-miR-222-3p	NM_033014	OGN	AGCTACATCTGGCTACTGGGT#ACCTAGAATGTCAGATGTTTTTCAGTTA#(((((((((((((..((((((#))))))...))))))))).....)))).	2657	2685	1	-20.2	1	0.00200285	0.603	0	0	-5.52986	19	28	9	3UTR		0	0
hsa-miR-222-3p	NM_033017	TRIM4	AGCTACATCTGGCTACTGGGT#GCTCAGTATTGGCCAGCTGGTAAATGGCA#.((((((.(((((((((((((#)))))))...)))))).)).....)))).	2526	2555	1	-21.1	1	6.28595e-05	0.588	0	0	-6.10696	19	29	7	3UTR		0	0
hsa-miR-222-3p	NM_033025	SYDE1	AGCTACATCTGGCTACTGGGT#GCCCAGTGGCTAAGGCGGTGCC#.((..(.((((((((((((((#)))))))))))).)).)..)).	2282	2304	1	-23.7	0	0.000122469	0.368	0	0	-12.4881	17	22	12	3UTR		0	0
hsa-miR-222-3p	NM_033081	DIDO1	AGCTACATCTGGCTACTGGGT#CCCGGAGGCCGGTGTGGG#..(((((.((((((.(((((.#))))).))))))))))).	7422	7440	1	-24.5	0	1.77219e-09	0.294	0	0	-8.00609	16	18	11	3UTR		0	0
hsa-miR-222-3p	NM_033083	EAF1	AGCTACATCTGGCTACTGGGT#CCGGTAGCCACTGTGCTG#(((.(((..((((((((((..#)))))))))).)))))).	1831	1849	1	-23	0	0.00011612	0.471	0	0	-10.3396	16	18	10	3UTR		0	0
hsa-miR-222-3p	NM_033100	CDHR1	AGCTACATCTGGCTACTGGGT#GCCCGGTAGCCAGCATGAGCC#.(((.((((((((((((((((#))))))))))))).)))))).	5233	5254	1	-31.4	0	0.000675564	0.368	0	0	-7.91236	19	21	13	3UTR		0	0
hsa-miR-222-3p	NM_033107	GTPBP10	AGCTACATCTGGCTACTGGGT#ACAGTAAAAAATAACCAGTGGCCAGGCATGGTGGCTC#((((((.((((((((((((..#.))))))))))))....)))))).	1789	1826	1	-28.6	0	5.16127e-08	0.5	0	0	-5.48126	18	24	12	3UTR		0	0
hsa-miR-222-3p	NM_033117	RBM18	AGCTACATCTGGCTACTGGGT#GCCCAGGCATTTACATGTGGCTG#((((((((.(((...((((((#))))))....))).)))))))).	4748	4771	1	-20.1	1	8.27479e-05	0.618	1.43241	0.852331	-7.87538	17	23	8	3UTR		0	1
hsa-miR-222-3p	NM_033135	PDGFD	AGCTACATCTGGCTACTGGGT#CCCAGTGTTAGATGAGTG#.(((.((((((((.((((((.#))))))))))))))))).	2935	2953	1	-22.7	0	0.00791614	0.588	0	0	-8.7692	17	18	17	3UTR		0	0
hsa-miR-222-3p	NM_033181	CNR1	AGCTACATCTGGCTACTGGGT#GCTCTAAGGCAGGATGTGGCTT#((((((((((.(((...((((#))))...))).)))))))))).	3442	3464	1	-21.8	1	3.55422e-05	0.515	0	0	-7.73085	17	22	10	3UTR		0	1
hsa-miR-222-3p	NM_033182	FBXO44	AGCTACATCTGGCTACTGGGT#TCCAGGTCGGGTGTGGACTG#(((((((((((((..(((((.#)))))))))))))))).)).	1485	1505	1	-21.9	1	9.92869e-05	0.338	3.62776	2.38842	-5.52986	18	20	16	3UTR		0	0
hsa-miR-222-3p	NM_033213	ZNF670	AGCTACATCTGGCTACTGGGT#CCCACCTTAGCCTCCTATGTAGCTG#((((((((..(((((.((((.#))))...)))))....)))))))).	2263	2288	1	-22.8	1	0.000270505	0.471	-0.768708	-0.0294135	-6.46952	17	25	8	3UTR		0	0
hsa-miR-222-3p	NM_033223	GABRG3	AGCTACATCTGGCTACTGGGT#CCCAAGTGGCTGGGACTACAGGTGTGCGCTA#((((((((((((((((((((.#)))).)))))........)))))))).))).	2837	2868	1	-23.9	1	0.000873621	0.515	4.36089	5.94935	-3.93757	20	31	8	3UTR		0	0
hsa-miR-222-3p	NM_033239	PML	AGCTACATCTGGCTACTGGGT#CCCAAGACCTGGCAGATGTGGCTG#(((((((((((.(..(((((.#)))).)....).))))))))))).	2980	3004	1	-24	1	0.000308005	0.508	0	0	-8.87667	17	24	11	3UTR		0	0
hsa-miR-222-3p	NM_033285	TP53INP1	AGCTACATCTGGCTACTGGGT#ACCTGGGGAGGTTAGATGTGTGTTT#((((((((((((((.((((((#))))))...))))))))))).))).	5046	5071	1	-19.8	1	0.012801	0.544	0	0	-4.67302	20	25	11	3UTR		0	0
hsa-miR-222-3p	NM_033305	VPS13A	AGCTACATCTGGCTACTGGGT#CCCAAGGTCAGTTTAGTGTGGCTG#((((((((((((((..((((.#)))).))))))....)))))))).	12270	12294	1	-22.2	1	5.31787e-05	0.588	0	0	-4.90607	18	24	8	3UTR		0	0
hsa-miR-222-3p	NM_033309	B3GNT9	AGCTACATCTGGCTACTGGGT#CCCACAACCTCTCCTGGGCCCAGGTGTGGCTG#((((((((((((...(((((.#.)))))..)))))))))))).	2015	2047	1	-25.9	1	8.80678e-09	0.397	0	0	-6.81899	17	21	12	3UTR		0	0
hsa-miR-222-3p	NM_033331	CDC14B	AGCTACATCTGGCTACTGGGT#ACTCAGTGGAGATGACTCCAGATGTGT#...((((((((((((((((((#)))))))))........))))))))).	5123	5150	1	-22.6	0	0.000208774	0.588	0	0	-6.51454	18	27	9	3UTR		0	0
hsa-miR-222-3p	NM_033375	MYO1C	AGCTACATCTGGCTACTGGGT#CCCAGAGCCAGGGAGCC#.(((.(.(((((((.(((((.#)))))))))))))))).	4338	4355	1	-23.8	0	9.53199e-05	0.441	0.0145613	0.221806	-10.1915	16	17	16	3UTR		0	0
hsa-miR-222-3p	NM_033406	FBXO3	AGCTACATCTGGCTACTGGGT#GCTTGGTGTGCTTGACCCAAGGAGGCCAGTGTAGCTG#(((((((.((((((.((((((#.))))).)..))))))))))))).	4729	4766	1	-27.9	1	9.02433e-06	0.412	0	0	-6.98666	19	24	13	3UTR		0	0
hsa-miR-222-3p	NM_033411	RWDD2A	AGCTACATCTGGCTACTGGGT#ACCAAATTAAAAAGGCTAGTGGCTGTGTAGCA#.(((((((..(((((((((.(#.).)))))))))))))))).	1164	1196	1	-23.3	1	0.000251588	0.588	2.17063	4.01567	-6.09222	17	20	16	3UTR		0	0
hsa-miR-222-3p	NM_033421	SNX21	AGCTACATCTGGCTACTGGGT#TCACAGTAGCCAAATGAAGCA#.(((.(((.(((((((((((.#)).))))))))).))).))).	2595	2616	1	-22.7	0	0.0323782	0.529	0	0	-8.96875	17	21	9	3UTR		0	0
hsa-miR-222-3p	NM_033426	CIPC	AGCTACATCTGGCTACTGGGT#TTCAGTGGTTCCTGGGATGTAGTA#.(((((((((((((((((((.#))))))))))....))))))))).	2231	2255	1	-22.2	1	5.14763e-05	0.632	0.99408	1.36134	-3.79332	19	24	10	3UTR		0	0
hsa-miR-222-3p	NM_033481	FBXO9	AGCTACATCTGGCTACTGGGT#AGTTGGCCAGGTGTGGTG#.((((((((((((((((....#))).))))))))))))).	3146	3164	1	-23.4	1	3.09182e-05	0.529	0.0251303	0.0515152	-3.79332	16	18	13	3UTR		0	0
hsa-miR-222-3p	NM_033551	LARP1	AGCTACATCTGGCTACTGGGT#CCCAGTGGTTGGTATGTGGG#..((((((((((((((((((.#)))))))))))).)))))).	5671	5691	1	-25.9	1	1.39076e-06	0.441	0	0	-4.957	18	20	12	3UTR		0	0
hsa-miR-222-3p	NM_033624	FBXO21	AGCTACATCTGGCTACTGGGT#GGTGGGAAGCCGGATGTGGA#..((((((((((((.((.(.(#).).)).)))))))))))).	5699	5719	1	-22.2	1	0.00674562	0.412	0	0	-5.69245	16	20	12	3UTR	MIRT046784	0	0
hsa-miR-222-3p	NM_033642	FGF13	AGCTACATCTGGCTACTGGGT#ATTCAGTCTTGCTAGGTTGTGGTA#.((((((((((((.(((((((#)))))))...))))))).))))).	11621	11645	1	-20.3	1	0.00091415	0.676	0	0	-4.65016	19	24	7	3UTR		0	0
hsa-miR-222-3p	NM_052836	CDH23	AGCTACATCTGGCTACTGGGT#TAGCCGGGTGTGGTG#.((((((((((((((......#)))))))))))))).	2550	2565	1	-22.3	1	4.89282e-05	0.5	0.364088	0.478372	-4.02637	14	15	14	3UTR		0	0
hsa-miR-222-3p	NM_052862	RCSD1	AGCTACATCTGGCTACTGGGT#GCCCAGAGCTAACCTGTAGCTC#(((((((..(((((.((((((#)))))))))))...))))))).	5331	5353	1	-24.7	1	1.7606e-05	0.618	0	0	-8.04305	18	22	11	3UTR		0	0
hsa-miR-222-3p	NM_052864	TIFA	AGCTACATCTGGCTACTGGGT#ACCCTCAATGCATATTGGCTCCATGGCCACCTGTAGCTC#(((((((..((((((.(((((#.)).)))))))))..))))))).	3367	3406	1	-22.8	1	0.000496913	0.515	0	0	-7.54065	18	23	9	3UTR		0	0
hsa-miR-222-3p	NM_052874	STX1B	AGCTACATCTGGCTACTGGGT#GCCCAGTGCTGGTGTGGCC#.((((((((.(((.(((((((#)))))))))))))))))).	2506	2525	1	-27	1	2.01727e-06	0.353	0	0	-5.89267	18	19	18	3UTR		1	0
hsa-miR-222-3p	NM_052898	XKR4	AGCTACATCTGGCTACTGGGT#CCCAGGAACCTGGCCAGGGGTGCTA#(((.((.(((((((((((((.#))))).....)))))))).))))).	4108	4133	1	-23.3	0	0.000141794	0.456	3.24603	3.39522	-8.51328	18	25	8	3UTR		0	0
hsa-miR-222-3p	NM_052909	PLEKHG4B	AGCTACATCTGGCTACTGGGT#ACCCAGAGCCAGCGTCTGTGCTAGAATCACAGAATTCAAACTGTGGCTG#(((((((.((((((.((((((#)))))))))))).............................))))))).	6015	6064	1	-25.7	1	0.000317815	0.515	2.7011	2.64681	-6.98666	19	49	12	3UTR		0	0
hsa-miR-222-3p	NM_052916	RNF157	AGCTACATCTGGCTACTGGGT#GCCCAGGGGGTCCTTCGTTTCTGTGTGGCTGCAGAGGCCAGGAGTGCAGTGACTGTCTCACTGCCTAGTGGTTGTGGCTC#(((((((....((((((((((#.))))))))))))))))).	3806	3886	1	-22.3	1	0.00178814	0.397	0.99217	0.543942	-11.3749	17	19	17	3UTR		0	0
hsa-miR-222-3p	NM_052950	WDFY2	AGCTACATCTGGCTACTGGGT#GCCAGGGTGCCACTAACCCAGCAGGTGTGGCA#.((((((((((....((((((#.)))))))))))))))).	5970	6002	1	-24.5	1	6.07611e-05	0.397	0	0	-10.0215	16	18	16	3UTR		0	0
hsa-miR-222-3p	NM_052972	LRG1	AGCTACATCTGGCTACTGGGT#GCCTTTGGCCGGGTGCGGGGGCTC#((((.((((((((((..((((#)))).))))))))))....)))).	1134	1158	1	-21.3	0	2.77317e-07	0.426	0	0	-8.28966	18	24	10	3UTR		0	0
hsa-miR-222-3p	NM_052995	CLRN1	AGCTACATCTGGCTACTGGGT#ACCGAGTTTCCAGATGCTGGTTT#((((((((((((..(((.(((#))).)))..))))))).))))).	1022	1045	1	-22.8	1	0.00012639	0.544	-0.0459972	1.62472	-6.08354	18	23	7	3UTR		0	1
hsa-miR-222-3p	NM_053044	HTRA3	AGCTACATCTGGCTACTGGGT#CCCGGTGCCGGGGAGGGAAGCC#.(((...((((((.((((((.#))))))))))))......))).	1768	1790	1	-20.7	0	3.46338e-05	0.426	0	0	-12.2138	15	22	12	3UTR		0	0
hsa-miR-222-3p	NM_053279	FAM167A	AGCTACATCTGGCTACTGGGT#CCCAGTGGCTGGCAGCCAGTGTCTCTGGTGAGCC#.(((.(((((((((((((((.#))))))))))))...............)))))).	1736	1770	1	-22.6	0	8.17177e-06	0.471	0	0	-7.91236	18	34	12	3UTR		1	0
hsa-miR-222-3p	NM_053285	TEKT1	AGCTACATCTGGCTACTGGGT#CCCAGAGGATGTGGCTG#(((((((((...((.(((((.#)))))))))))))))).	2990	3007	1	-21.4	1	0.000429607	0.456	0	0	-12.0871	16	17	16	3UTR		0	0
hsa-miR-222-3p	NM_054013	MGAT4B	AGCTACATCTGGCTACTGGGT#ACCCTGTGGCCAGCCCTGAAGCC#.(((.((.((((((((.((((#)))).))))))))...)).))).	2475	2498	1	-24.4	0	0.000463895	0.353	-1.04464	-0.694998	-10.226	17	23	8	3UTR	MIRT046626	0	0
hsa-miR-222-3p	NM_054024	MIA2	AGCTACATCTGGCTACTGGGT#ACTCAGGAATAATAGGAACTAGAGCTGGGTGTGGTG#.(((((((((((((.((((..#.))))))))))))))))).	2378	2414	1	-23.5	1	0.000619613	0.515	0	0	-4.52877	17	19	17	3UTR		0	0
hsa-miR-222-3p	NM_058166	TRIM6	AGCTACATCTGGCTACTGGGT#ACCCAGTGGTGAGAGTAAGCA#.(((((.(((.((((((((((#)))))))))).)))))).)).	2054	2075	1	-26.4	0	0.000111926	0.515	0	0	-8.16179	18	21	10	3UTR		0	0
hsa-miR-222-3p	NM_058182	SMIM11A	AGCTACATCTGGCTACTGGGT#ATCCTGTCTCTACTAAAAATATAAAAATTAGCCAGGTGTAGTG#.((((((((((((((......#.)))))))))))))).	580	623	1	-23.5	1	0.00187281	0.544	0	0	-4.02637	14	16	14	3UTR		0	0
hsa-miR-222-3p	NM_078476	BTN2A1	AGCTACATCTGGCTACTGGGT#CCCTTTGCCGGGTGGGCG#.(((.((((((((....(((.#)))...))))))))))).	1783	1801	1	-21.4	0	4.40796e-06	0.441	0	0	-9.7377	14	18	11	3UTR		0	0
hsa-miR-222-3p	NM_080424	SP110	AGCTACATCTGGCTACTGGGT#ACCCAGGCCGGAGTACAGTAGCG#.(((((.((((((..((((((#)))))))))))).....))))).	3290	3313	1	-23.5	0	0.00449739	0.441	0	0	-6.9293	17	23	12	3UTR		0	0
hsa-miR-222-3p	NM_080538	COLQ	AGCTACATCTGGCTACTGGGT#GCCCAGCCCAGCCTGACGTGGATGTGGCTG#((((((((((((((.((((((#))))))...))))......)))))))))).	2188	2218	1	-28.3	1	0.000571962	0.441	3.35751	4.65486	-4.67302	20	30	10	3UTR		0	0
hsa-miR-222-3p	NM_080550	SYNRG	AGCTACATCTGGCTACTGGGT#CCCTTTAGCCGGGCGTGGTG#.(((((.((((((((..(((.#)))..)))))))).))))).	6912	6932	1	-24.5	0	4.78419e-05	0.426	0	0	-5.57006	16	20	8	3UTR		0	0
hsa-miR-222-3p	NM_080603	ZSWIM1	AGCTACATCTGGCTACTGGGT#ACAAATTAGCCAGGTGTGGTG#.((((((((((((((......#.)))))))))))))).	2359	2380	1	-23.2	1	0.000205231	0.485	0	0	-4.02637	14	16	14	3UTR		0	0
hsa-miR-222-3p	NM_080626	BRI3BP	AGCTACATCTGGCTACTGGGT#TAGCCAGGTGTGGTG#.((((((((((((((......#)))))))))))))).	4855	4870	1	-23	1	0.000822692	0.603	0	0	-4.02637	14	15	14	3UTR		0	0
hsa-miR-222-3p	NM_080652	TMEM41A	AGCTACATCTGGCTACTGGGT#ACCAGCCCTGGTGTAGCA#.((((((((.((((....(((#)))))))..)))))))).	1054	1072	1	-19.6	1	6.97184e-06	0.559	0	0	-6.00433	15	18	8	3UTR		0	0
hsa-miR-222-3p	NM_080676	MACROD2	AGCTACATCTGGCTACTGGGT#CCCAGGGTCACAGTGGCTT#((((((...(((((.(((((.#))))))))))..)))))).	1807	1826	1	-20.3	0	2.70203e-05	0.515	4.58805	4.99581	-9.58674	16	19	10	3UTR		0	0
hsa-miR-222-3p	NM_080704	TRPV1	AGCTACATCTGGCTACTGGGT#ACCCAGGCTGGAATGCAGTGGCA#.(((((.((((((..((((((#)))))))))))).....))))).	3137	3160	1	-20.4	0	4.89449e-05	0.456	2.43522	2.99491	-6.9293	17	23	12	3UTR		0	0
hsa-miR-222-3p	NM_080738	EDARADD	AGCTACATCTGGCTACTGGGT#ACCCAGTGGCTAGAA#.......((((((((((((((#)))))))))))))).	1328	1343	1	-25	0	0.00061185	0.544	0	0	-17.1102	14	15	14	3UTR		0	0
hsa-miR-222-3p	NM_080819	GPR78	AGCTACATCTGGCTACTGGGT#ACCCGGTGGAGAGGTGTGTGTG#.(((((((((..(((((((((#)))))))))..))))))).)).	2798	2820	1	-23.6	1	0.0369332	0.426	0	0	-9.9649	18	22	9	3UTR		0	0
hsa-miR-222-3p	NM_080821	FAM210B	AGCTACATCTGGCTACTGGGT#TAGCCGGGTGTGGTG#.((((((((((((((......#)))))))))))))).	1814	1829	1	-22.3	1	5.41905e-06	0.471	0.130684	0.113946	-4.02637	14	15	14	3UTR		0	0
hsa-miR-222-3p	NM_080876	DUSP19	AGCTACATCTGGCTACTGGGT#CCCTTCAAGTGTTGTTTCTCCAAGTAGTCATAAATGTAGCA#.(((((((.(((((((((((.#.)))).)))))))...))))))).	4341	4382	1	-23.1	1	0.123489	0.706	0	0	-4.84971	18	24	7	3UTR		0	0
hsa-miR-222-3p	NM_130386	COLEC12	AGCTACATCTGGCTACTGGGT#TAGCCGGGTGTAGTG#.((((((((((((((......#)))))))))))))).	3802	3817	1	-22.6	1	0.000116341	0.559	0	0	-4.02637	14	15	14	3UTR		0	0
hsa-miR-222-3p	NM_130439	MXI1	AGCTACATCTGGCTACTGGGT#GCCCAGTATCAGAACTTGCTA#(((....(((((.((((((((#)))))))))))))....))).	2961	2982	1	-21.2	0	0.00155769	0.574	0.371553	1.31203	-15.8224	16	21	13	3UTR		0	0
hsa-miR-222-3p	NM_130446	KLHL6	AGCTACATCTGGCTACTGGGT#CCAGTGGCCATGGCTT#(((((....((((((((((..#))))))))))))))).	4497	4513	1	-22.4	0	5.49503e-07	0.5	0.77473	0.389773	-10.7522	15	16	15	3UTR		0	0
hsa-miR-222-3p	NM_130786	A1BG	AGCTACATCTGGCTACTGGGT#CCCAGTCCAGGGTGGTA#.(((((.(((((..((((((.#)))))))))))))))).	2468	2485	1	-21.8	0	3.42187e-05	0.397	0	0	-7.48298	16	17	16	3UTR		0	0
hsa-miR-222-3p	NM_130848	DCANP1	AGCTACATCTGGCTACTGGGT#CCCGGTGGCCTTTCCAGAGCTG#((((......((((((((((.#)))))))))).......)))).	1739	1761	1	-23.7	0	0.000201178	0.412	0	0	-16.1138	14	22	10	3UTR		0	0
hsa-miR-222-3p	NM_130901	OTUD7A	AGCTACATCTGGCTACTGGGT#GCCCTGGTGGTCACTGTGGCC#.((((((..((((((((((((#)))).)))))))).)))))).	3712	3733	1	-23.7	1	2.01639e-07	0.441	0	0	-7.16335	18	21	8	3UTR		0	0
hsa-miR-222-3p	NM_133170	PTPRT	AGCTACATCTGGCTACTGGGT#GCTCTGGGTGGTGAGATGTGGACTC#((((((((((.((((((.((.#.)).)))))).)))))))).)).	10901	10926	1	-24.3	1	0.000265559	0.559	0	0	-6.76235	18	23	8	3UTR		0	0
hsa-miR-222-3p	NM_133264	WIPF2	AGCTACATCTGGCTACTGGGT#CCCAGTGCTAGGTGAGG#..((.((((((((.((((((.#)))))))))))))))).	3331	3348	1	-23.5	0	7.05871e-05	0.412	0	0	-9.93288	16	17	16	3UTR		0	0
hsa-miR-222-3p	NM_133274	FCAR	AGCTACATCTGGCTACTGGGT#ACAAGGAAGCCTCGGCAGATGTGGCTG#((((((((((.(((...((((#.)))).))))))))))))).	711	738	1	-22.4	1	2.17692e-05	0.441	0	0	-7.73085	17	20	13	3UTR		0	0
hsa-miR-222-3p	NM_133334	NSD2	AGCTACATCTGGCTACTGGGT#TCCAGTGGTCAATGTAGA#..((((((.(((((((((((.#))))))))))))))))).	2202	2220	1	-23.6	1	0.0222004	0.647	0.258575	0.81441	-6.01339	17	18	17	3UTR		0	0
hsa-miR-222-3p	NM_133368	RSPRY1	AGCTACATCTGGCTACTGGGT#AGCCATGGCCAGATTTTATGCTAAAAATGGTAGTTT#(((((((((((((((.(((.(#).))))))))))))...............)))))).	2117	2153	1	-19.4	1	0.000201394	0.691	0	0	-4.17062	19	36	12	3UTR		0	0
hsa-miR-222-3p	NM_133371	MYOZ3	AGCTACATCTGGCTACTGGGT#CCAGGGCCGGGTGTCGTGGCTC#((((((((((((((.((((..#))))))))))))))...)))).	1238	1260	1	-24.9	1	2.13861e-05	0.441	0	0	-4.67302	18	22	14	3UTR		0	0
hsa-miR-222-3p	NM_133452	RAVER1	AGCTACATCTGGCTACTGGGT#GCCCAGTGCCAGAAACCAGCA#.(((...((((((.(((((((#)))))))))))))....))).	3247	3268	1	-25.4	0	0.000548325	0.382	0	0	-12.2138	16	21	13	3UTR		0	0
hsa-miR-222-3p	NM_133454	SGSM1	AGCTACATCTGGCTACTGGGT#CCCAGGCTAGGTTCAGCTA#((((..(((((((..(((((.#))))))))))))..)))).	6217	6236	1	-21	0	0.000412046	0.529	0	0	-11.5499	16	19	12	3UTR		0	0
hsa-miR-222-3p	NM_133455	EMID1	AGCTACATCTGGCTACTGGGT#CCAGGAGGTAGATGTGTGCTG#(((((((((((.((.((((..#)))).)).)))))))).))).	2076	2097	1	-22.9	1	5.67604e-06	0.471	0.312124	1.10174	-8.01983	17	21	8	3UTR		0	0
hsa-miR-222-3p	NM_133464	ZNF483	AGCTACATCTGGCTACTGGGT#CCCAGTAGCTGAGATTACTGGTG#.((((.((((((((((((((.#)))))))))).))))...)))).	10807	10830	1	-23.1	0	0.000499615	0.485	0	0	-5.69428	18	23	10	3UTR		0	0
hsa-miR-222-3p	NM_133473	ZNF431	AGCTACATCTGGCTACTGGGT#GGCAGCCAGGTGTGGCTC#((((((((((((((.((....#)).)))))))))))))).	5817	5835	1	-25.4	1	1.16689e-06	0.485	0	0	-4.67302	16	18	14	3UTR		0	0
hsa-miR-222-3p	NM_133493	CD109	AGCTACATCTGGCTACTGGGT#GCCCAGTGGTCTCAGTAGA#..((((....(((((((((((#)))))))))))...)))).	4833	4852	1	-22.8	0	0.00042493	0.515	0	0	-11.1132	15	19	11	3UTR		0	0
hsa-miR-222-3p	NM_133494	NEK7	AGCTACATCTGGCTACTGGGT#CCCTTTAGCCGATGTAACTGCTG#(((((((((.(((((..(((.#)))..)))))))))))...))).	2784	2807	1	-21.9	1	0.00336466	0.647	4.22085	3.63026	-5.41313	17	23	11	3UTR		0	0
hsa-miR-222-3p	NM_133496	SLC30A7	AGCTACATCTGGCTACTGGGT#GCCCAGGCTGGAGTGTAGTG#.((((((((((((..((((((#)))))))))))).)))))).	4239	4259	1	-23.1	1	5.49705e-08	0.441	0	0	-5.38561	18	20	12	3UTR		0	0
hsa-miR-222-3p	NM_133498	SPACA4	AGCTACATCTGGCTACTGGGT#GCCCGGTGCTAGGGGAAGCA#.(((.(.((((((.(((((((#))))))))))))).).))).	758	778	1	-23.2	0	9.07726e-06	0.324	0	0	-10.3129	17	20	13	3UTR		0	0
hsa-miR-222-3p	NM_133504	DCN	AGCTACATCTGGCTACTGGGT#TCCAGTAGTCAAGCTA#((((.....(((((((((((.#))))))))))))))).	2914	2930	1	-19.5	0	0.00374701	0.618	3.65156	4.23797	-14.8713	15	16	15	3UTR		0	0
hsa-miR-222-3p	NM_133629	RAD51D	AGCTACATCTGGCTACTGGGT#CCCACATTGGCTGGGTGTGGTG#.((((((((((((((.((((.#))))...)))))))))))))).	3035	3057	1	-24.7	1	3.79991e-07	0.515	0	0	-4.02637	18	22	14	3UTR		0	0
hsa-miR-222-3p	NM_133645	MTO1	AGCTACATCTGGCTACTGGGT#TAGCCGGGTGTGGTG#.((((((((((((((......#)))))))))))))).	9365	9380	1	-22.3	1	0.000134384	0.471	0	0	-4.02637	14	15	14	3UTR		0	0
hsa-miR-222-3p	NM_133646	MAP3K20	AGCTACATCTGGCTACTGGGT#GCCCAGTGCCAGGAATAGTA#.((((..((((((.(((((((#)))))))))))))..)))).	5268	5288	1	-24.8	0	0.00610349	0.485	0.452661	0.155532	-8.09481	17	20	13	3UTR		0	0
hsa-miR-222-3p	NM_134260	RORA	AGCTACATCTGGCTACTGGGT#GCCTGACTTCACACCAAGTAGCCATCCTAGATGGGCG#.(((.((((((((((((.(((#.))).)))))))).....))))))).	7624	7661	1	-22.2	0	2.78608e-05	0.456	0	0	-7.91236	18	26	8	3UTR		0	0
hsa-miR-222-3p	NM_134442	CREB1	AGCTACATCTGGCTACTGGGT#ACCTTGTAGCCAAGAACATATGTGGCC#.(((((((((((((((.((((#)))).))))))).)).....)))))).	3932	3959	1	-23.8	1	0.000296414	0.706	0	0	-3.79332	19	27	7	3UTR		1	0
hsa-miR-222-3p	NM_134445	CD99L2	AGCTACATCTGGCTACTGGGT#GCCTGTGGTGGAGGGTGGTCAGTTGTAGCC#.((((((.(((((((((((((#)))).........))))))))).)))))).	2148	2178	1	-24.4	1	0.00123115	0.412	0.917747	1.16566	-6.10696	19	30	9	3UTR		0	0
hsa-miR-222-3p	NM_138290	RUNDC3B	AGCTACATCTGGCTACTGGGT#ACCTTAGTGGCCAGAG#.......((((((((((((((#)))).)))))))))).	2170	2186	1	-21.2	0	0.00484663	0.662	3.46475	3.56775	-17.1102	14	16	10	3UTR		0	0
hsa-miR-222-3p	NM_138345	VWA5B2	AGCTACATCTGGCTACTGGGT#GCCCAGGGCTGGCCTCTTGGTGCTGGGAAAGTGTAGGCTG#((((((((((((((.((((((#))))))))))))..................)))))).)).	3961	4001	1	-20.8	1	0.000123288	0.368	0	0	-4.67302	20	40	12	3UTR		0	0
hsa-miR-222-3p	NM_138374	ZNF845	AGCTACATCTGGCTACTGGGT#ACCTCTTCTCTGCTAAAAGTAAAAAAAGTCAGCCAGGTGTGGTG#.((((((((((((((((....#.))).))))))))))))).	5802	5846	1	-24.1	1	0.000114864	0.5	0	0	-3.79332	16	19	13	3UTR		0	0
hsa-miR-222-3p	NM_138382	RIPPLY1	AGCTACATCTGGCTACTGGGT#GCCCTTTGACTCCCTAGCCTTCCCAGGTGGCCATGTAGTC#.((((((..(((((((((((.#.))))).)))))))))))).	918	958	1	-24.3	1	0.000128265	0.426	0.366408	1.95166	-7.16335	17	20	12	3UTR		0	0
hsa-miR-222-3p	NM_138399	TMEM44	AGCTACATCTGGCTACTGGGT#ACCTGGCTGAGCCAGATGAGA#..((.(((((((((.((((((#))))))...))))))))))).	1934	1955	1	-22.4	0	0.000499753	0.338	1.96647	2.68297	-9.81149	17	21	11	3UTR		0	0
hsa-miR-222-3p	NM_138413	HOGA1	AGCTACATCTGGCTACTGGGT#GCCCAGTGGCTTGTCAGATTGGTA#.((((.(((((((((((((((#))))))))))....))))))))).	2243	2267	1	-24.7	0	0.00016679	0.544	0	0	-5.69428	19	24	10	3UTR		0	0
hsa-miR-222-3p	NM_138415	PHF21B	AGCTACATCTGGCTACTGGGT#ACCTAGGAGCCAGGTGGGGTA#.(((.(((((((((.((((((#)))))).))))))))).))).	2262	2283	1	-26.8	0	0.000857168	0.368	0	0	-8.64781	18	21	9	3UTR		0	0
hsa-miR-222-3p	NM_138460	CMTM5	AGCTACATCTGGCTACTGGGT#GCCTGGTGCTCCAGGATGTGGCTT#((((((((((((.((((((((#))))))))..)))).)))))))).	833	857	1	-25	1	1.78397e-06	0.426	3.28835	3.204	-5.22671	20	24	8	3UTR		0	0
hsa-miR-222-3p	NM_138494	ZNF655	AGCTACATCTGGCTACTGGGT#ACCCCGTCTCTACTAAAAATACAAAAGTTAGCCGGGTGTGGTG#.((((((((((((((((((((#)))).....................))).))))))))))))).	3425	3468	1	-24.9	1	1.33222e-05	0.485	0	0	-3.79332	20	43	13	3UTR		0	0
hsa-miR-222-3p	NM_138570	SLC38A10	AGCTACATCTGGCTACTGGGT#ACTCGGAGTATTTAAAGCCAGCCAGGTGTGGG#..((((((((((((.((((((#)))))).............)))))))))))).	2802	2834	1	-22.8	1	2.76706e-05	0.5	0	0	-5.69245	18	32	12	3UTR		0	0
hsa-miR-222-3p	NM_138571	HINT3	AGCTACATCTGGCTACTGGGT#AGTAGGCCGGGTGTGGTG#.((((((((((((((((....#))))).))))))))))).	2548	2566	1	-23	1	3.76704e-05	0.544	4.03144	5.16598	-3.79332	16	18	11	3UTR		0	0
hsa-miR-222-3p	NM_138572	TAF8	AGCTACATCTGGCTACTGGGT#TAGCCGGGTGTGGTTA#(((((((((((((((......#))))))))))))))).	2379	2395	1	-23.1	1	7.1243e-05	0.559	0.38291	0.185226	-4.17062	15	16	15	3UTR		0	0
hsa-miR-222-3p	NM_138637	STEAP3	AGCTACATCTGGCTACTGGGT#GCCCGGTGGTGGGAGGATGGAGGGATTGGGCTGAAGCTG#((((.(((((.((((((((((#)))))))))).))).................)).)))).	2370	2409	1	-23.2	0	0.00346054	0.353	0	0	-10.8814	19	39	10	3UTR		0	0
hsa-miR-222-3p	NM_138716	MSR1	AGCTACATCTGGCTACTGGGT#CCCAGGGCCATAGTGTAGA#..((((((.(((((.(((((.#))))))))))..)))))).	2227	2246	1	-22.6	1	0.000366416	0.515	0	0	-6.74884	16	19	10	3UTR		0	0
hsa-miR-222-3p	NM_138736	GNAO1	AGCTACATCTGGCTACTGGGT#CCCAGAGCCGGGAAGCA#.(((...(((((((.(((((.#)))))))))))).))).	3299	3316	1	-23	0	1.4785e-05	0.353	0	0	-12.0925	15	17	12	3UTR		0	0
hsa-miR-222-3p	NM_138769	RHOT2	AGCTACATCTGGCTACTGGGT#GCCGGGGAGCACAGGTGTGGG#..((((((((((((.((.(((#))).)).))).))))))))).	2216	2237	1	-24.4	1	6.40778e-05	0.368	1.03729	0.722945	-5.69245	17	21	9	3UTR		0	0
hsa-miR-222-3p	NM_138777	MRRF	AGCTACATCTGGCTACTGGGT#TAGCCAGGTGTGGTG#.((((((((((((((......#)))))))))))))).	9038	9053	1	-23	1	3.20065e-05	0.529	0	0	-4.02637	14	15	14	3UTR		0	0
hsa-miR-222-3p	NM_138782	FCHO2	AGCTACATCTGGCTACTGGGT#ACCTGGGAAAGTGATGTGGCTT#(((((((((......((((((#))))))......))))))))).	2492	2514	1	-19.7	1	0.00226874	0.515	4.14129	5.01856	-14.2331	15	22	9	3UTR		0	0
hsa-miR-222-3p	NM_138785	GINM1	AGCTACATCTGGCTACTGGGT#TAGCTGGGTGTGGCG#.((((((((((((((......#)))))))))))))).	1338	1353	1	-21.7	1	0.000196623	0.544	0	0	-4.02637	14	15	14	3UTR		0	0
hsa-miR-222-3p	NM_138788	TMEM45B	AGCTACATCTGGCTACTGGGT#TAGCCGGGTGTGGTG#.((((((((((((((......#)))))))))))))).	1873	1888	1	-22.3	1	4.5817e-05	0.471	0	0	-4.02637	14	15	14	3UTR		0	0
hsa-miR-222-3p	NM_138809	CMBL	AGCTACATCTGGCTACTGGGT#GCCTGATTCCTGAGTGTCCAACCTGTGGCCAGGTGTCCCTCTCGCAGGAAGCTT#((((((((((((((((.((((#.)))))))))))))))).............)))).	2595	2649	1	-25.3	1	0.00219326	0.426	0.363629	1.43982	-3.93757	20	35	16	3UTR		0	0
hsa-miR-222-3p	NM_138924	GAMT	AGCTACATCTGGCTACTGGGT#CCCAGTGCCCTGTGGTTC#(((((((...(((.((((((.#))))))))).))))))).	1502	1520	1	-21.6	1	3.43143e-05	0.368	0	0	-9.40695	16	18	9	3UTR		0	0
hsa-miR-222-3p	NM_138959	VANGL1	AGCTACATCTGGCTACTGGGT#TCCTAAAGCCAGGTGCAGCA#.(((.(((((((((..((((.#.)))).))))))))).))).	7202	7222	1	-23.1	0	0.00462507	0.559	0	0	-8.88086	16	20	9	3UTR	MIRT533273	0	0
hsa-miR-222-3p	NM_138964	PROKR1	AGCTACATCTGGCTACTGGGT#GCTCAATGCAGCTCAGGTGTGGCA#.(((((((((((((.((((((#)))))..).))).)))))))))).	2460	2484	1	-23.5	1	0.000168701	0.412	0	0	-4.52877	19	24	10	3UTR		0	0
hsa-miR-222-3p	NM_138967	SCAMP5	AGCTACATCTGGCTACTGGGT#CAGTTGTCAGATGTAAAGGCA#.((((((((((((.((((...#)))).)))))))))...))).	1959	1980	1	-21.2	1	0.00559196	0.456	0	0	-4.65016	16	21	9	3UTR		0	0
hsa-miR-222-3p	NM_139007	HFE	AGCTACATCTGGCTACTGGGT#ACCTGGTGGCCATAGGTAA#...(((...((((((((((((#))))))))))))...))).	4035	4054	1	-21	0	9.83473e-05	0.471	-0.651047	-0.332876	-11.4283	15	19	12	3UTR		0	0
hsa-miR-222-3p	NM_139029	CD151	AGCTACATCTGGCTACTGGGT#GCCTGGTGGTCAGATGCAGGTTG#((((.((((((((((((((((#))))))))))))))))..)))).	1141	1164	1	-26.6	0	0.00070978	0.368	0	0	-8.05661	20	23	16	3UTR		0	0
hsa-miR-222-3p	NM_139159	DPP9	AGCTACATCTGGCTACTGGGT#TAGCCGGGTGTGGTG#.((((((((((((((......#)))))))))))))).	3562	3577	1	-22.3	1	0.00020401	0.515	0.212729	0.185717	-4.02637	14	15	14	3UTR		0	0
hsa-miR-222-3p	NM_139162	MIEF2	AGCTACATCTGGCTACTGGGT#ATCTTGGCCGGGTGTGGTG#.((((((((((((((..((((#)))))))))))))))))).	2604	2623	1	-22.7	1	5.80279e-06	0.5	0	0	-4.02637	18	19	18	3UTR		0	0
hsa-miR-222-3p	NM_139245	PPM1L	AGCTACATCTGGCTACTGGGT#GCCCTTGGCCAATGTAGTTA#((((((((.((((((..((((#)))).)))))))))))))).	1325	1345	1	-23.4	1	0.00458508	0.574	4.51065	5.47935	-5.22701	18	20	14	3UTR		0	0
hsa-miR-222-3p	NM_139265	EHD4	AGCTACATCTGGCTACTGGGT#ACCCAGAGTTAGACATTGTTTTTGTAGA#..((((((((((((.((((((#))))))))))))).........))))).	2755	2783	1	-20.8	1	0.0174252	0.632	0	0	-5.69245	18	28	13	3UTR		0	0
hsa-miR-222-3p	NM_139312	YME1L1	AGCTACATCTGGCTACTGGGT#TAGCCAGGTGTGGG#..(((((((((((((......#))))))))))))).	3436	3450	1	-21.9	1	0.00167969	0.618	0	0	-5.19005	13	14	13	3UTR		0	0
hsa-miR-222-3p	NM_139316	AMPH	AGCTACATCTGGCTACTGGGT#CCCTGCCCAGGTGTGAGCA#.(((((((((((...(.(((.#))).).)))))))).))).	2381	2400	1	-19.6	1	7.44471e-05	0.515	2.10984	1.28876	-6.67474	15	19	8	3UTR		0	0
hsa-miR-222-3p	NM_144499	GNAT1	AGCTACATCTGGCTACTGGGT#ACCTGGTAGCCCTAGCTG#(((((.....(((((((((((#))))))))))).))))).	1203	1221	1	-21.1	0	0.000189807	0.397	0.0751326	2.43689	-11.9948	16	18	11	3UTR		0	0
hsa-miR-222-3p	NM_144570	JPT2	AGCTACATCTGGCTACTGGGT#TAGCCGGATGTGGTG#.((((((((((((((......#)))))))))))))).	3502	3517	1	-22.9	1	0.000772897	0.544	0	0	-4.02637	14	15	14	3UTR		0	0
hsa-miR-222-3p	NM_144575	CAPN13	AGCTACATCTGGCTACTGGGT#GCCCAGGCCCAGTTAAGCCTGTGGCC#.((((((...(((((((((((#.)))))))..)))))))))).	2364	2390	1	-24.4	1	0.000654193	0.382	2.93356	1.31981	-8.40586	17	21	10	3UTR		0	0
hsa-miR-222-3p	NM_144588	ZFYVE27	AGCTACATCTGGCTACTGGGT#TCAGGGTCAGTGTGGCTG#(((((((.((((((.((((..#))))))))))))))))).	1784	1802	1	-21.4	1	5.6115e-05	0.397	0.507094	0.858777	-6.98666	17	18	17	3UTR		0	0
hsa-miR-222-3p	NM_144593	RHEBL1	AGCTACATCTGGCTACTGGGT#GCACACTTTCCCCAGGCTCCAGTGGCCTGGATGTCAATGTTTACAAAGGGGCA#.((((((((((((((((((((#.)).))))))))).))))))...............))).	889	942	1	-25.4	1	0.000701186	0.441	-0.17062	0.326457	-3.79332	20	39	9	3UTR		0	0
hsa-miR-222-3p	NM_144601	CMTM3	AGCTACATCTGGCTACTGGGT#GCCTCACAAAAGAGCCAGAGTTCTGGACCCATGTTTGGAGCATTTGTAGCC#.(((((((((((((.((((((#))))......))))))))).........................)))))).	2178	2229	1	-19.2	1	0.000677589	0.529	3.52159	2.97798	-4.52877	19	51	9	3UTR		0	0
hsa-miR-222-3p	NM_144628	TBC1D20	AGCTACATCTGGCTACTGGGT#GCCCTGTATCAAATAAACAGCCATATGTGGTTA#((((((((.(((((((.((((#)))).))...........))))).)))))))).	3606	3639	1	-21.1	1	0.000407255	0.588	0	0	-4.99396	19	33	8	3UTR		0	0
hsa-miR-222-3p	NM_144693	ZNF558	AGCTACATCTGGCTACTGGGT#ACCCCTAGGCTGGGTGTGGTG#.(((((((((((((...((((#))))...))))))))))))).	4092	4113	1	-23.7	1	3.99478e-06	0.515	0	0	-4.76182	17	21	13	3UTR		0	0
hsa-miR-222-3p	NM_144701	IL23R	AGCTACATCTGGCTACTGGGT#ATCATTAGGCCAGGCGTGGTG#.(((((.(((((((.......#.))))))).))))).	2553	2574	1	-18.2	0	2.80094e-06	0.574	-0.0572451	0.865754	-6.30551	12	15	7	3UTR		0	0
hsa-miR-222-3p	NM_144707	PROM2	AGCTACATCTGGCTACTGGGT#ACCCAGGCTGGAGTGTAGTG#.((((((((((((..((((((#)))))))))))).)))))).	3406	3426	1	-22.8	1	0.000105652	0.397	0	0	-5.38561	18	20	12	3UTR		0	1
hsa-miR-222-3p	NM_144719	CCDC13	AGCTACATCTGGCTACTGGGT#GCCCAGTGTCGGCCTGGCCGGGTGGGCA#.(((.((((((((((((((((#)))))))........)))))))))))).	2239	2267	1	-27.2	0	6.82855e-07	0.397	0	0	-7.91236	19	28	12	3UTR		0	0
hsa-miR-222-3p	NM_144968	RIBC1	AGCTACATCTGGCTACTGGGT#GCAAGGAGCTCAGTGTGGCTG#(((((((.((((((.((..((#))..))))).)))))))))).	1402	1423	1	-19.6	1	0.000370659	0.529	0.470536	2.22976	-6.98666	17	21	10	3UTR		0	0
hsa-miR-222-3p	NM_144975	SLFN5	AGCTACATCTGGCTACTGGGT#CCCAGTTGGCCAGACCAAAGCC#.(((...(((((((((((((.#)))))).)))))))....))).	7494	7516	1	-24.5	0	0.00373659	0.529	0	0	-11.357	16	22	7	3UTR		0	0
hsa-miR-222-3p	NM_145037	NXPE3	AGCTACATCTGGCTACTGGGT#TAGCCAGGTGTGGTG#.((((((((((((((......#)))))))))))))).	7221	7236	1	-23	1	6.90673e-05	0.529	0.52085	0.117764	-4.02637	14	15	14	3UTR		0	0
hsa-miR-222-3p	NM_145055	C18orf25	AGCTACATCTGGCTACTGGGT#ACCCAGAGGCCAGAGCAAAGTA#.(((...(((((((.((((((#)))))).)))))))....))).	3482	3504	1	-24.2	0	0.00026236	0.544	0	0	-12.0925	16	22	7	3UTR	MIRT437678	1	0
hsa-miR-222-3p	NM_145071	CISH	AGCTACATCTGGCTACTGGGT#GCCCCCAGGCCGCATGTGGCTT#((((((((.(((((...((((#))))...))))).)))))))).	1092	1114	1	-23.7	1	6.7366e-06	0.485	-0.0267619	0.355114	-5.96246	17	22	8	3UTR		0	0
hsa-miR-222-3p	NM_145166	ZBTB47	AGCTACATCTGGCTACTGGGT#GCCTGGGCAGCAGGTGTGGCC#.(((((((((.(((.((((((#))))))..)))))))))))).	2853	2874	1	-23.8	1	8.21239e-06	0.353	0	0	-7.35355	18	21	12	3UTR		0	0
hsa-miR-222-3p	NM_145173	DIRAS1	AGCTACATCTGGCTACTGGGT#ACCCTCCTGTTCTGTCTGTACCCTCCAAAACCAAGAGCCGGAGGTGGCC#.(((((.(((((((.((.(((#.))).))))))))).))))).	941	990	1	-23.9	0	1.79074e-05	0.441	0	0	-6.07246	17	21	9	3UTR		0	0
hsa-miR-222-3p	NM_145174	DNAJB7	AGCTACATCTGGCTACTGGGT#TTTAGTGGGCAGATGG#.....((((((.((((((((.#)))))))).)))))).	2448	2464	1	-19.1	0	0.0384365	0.662	0	0	-17.0124	14	16	8	3UTR		0	0
hsa-miR-222-3p	NM_145175	LRATD1	AGCTACATCTGGCTACTGGGT#ACTGGGGGCCATTAAGAGTGGATGTAGCTA#((((((((((((((.((.(((#))).))))))).........))))))))).	2345	2375	1	-22.7	1	0.000839825	0.588	3.78825	2.57427	-4.67302	19	30	9	3UTR	MIRT497807	0	0
hsa-miR-222-3p	NM_145238	ZSCAN20	AGCTACATCTGGCTACTGGGT#GGCCAGTGTGGGCCAGGTGAGAAAATGGCC#.((((((((((((((((((.(#).)))))...)))))))))......)))).	6191	6221	1	-22.9	1	0.000403411	0.426	0	0	-3.79332	19	30	9	3UTR		0	0
hsa-miR-222-3p	NM_145251	STYX	AGCTACATCTGGCTACTGGGT#ACCCAGCATAGTGGGAGAGTGGA#..((((.(((.((((((((((#))))))..)))).)))..)))).	2586	2609	1	-20.9	0	0.0351943	0.676	0	0	-9.32546	17	23	6	3UTR		1	1
hsa-miR-222-3p	NM_145272	C17orf50	AGCTACATCTGGCTACTGGGT#GCCCAGTGGGCAGAGGCA#.(((...((((.(((((((((#))))))))).))))))).	927	945	1	-25.7	0	1.88438e-06	0.441	2.90148	1.18018	-14.7038	16	18	9	3UTR		0	0
hsa-miR-222-3p	NM_145314	UCMA	AGCTACATCTGGCTACTGGGT#GCCCTTCAGAGGGTCTCAGCTTGGGGTCTGCAGTGGCCAGCAGCTC#((((....((((((((((.(.#.).)))))))))).)))).	617	663	1	-20.7	0	0.000125015	0.441	-0.285299	-0.00178125	-13.8149	15	19	10	3UTR		0	0
hsa-miR-222-3p	NM_145639	APOL3	AGCTACATCTGGCTACTGGGT#CTCAGTCAGCCAGTGGCTT#((((((...(((((((((((.#)))))).))))))))))).	1692	1711	1	-21.6	0	7.07562e-05	0.456	-2.57509	-1.05907	-8.85129	17	19	11	3UTR		0	0
hsa-miR-222-3p	NM_145702	TIGD1	AGCTACATCTGGCTACTGGGT#ACCCAGGCCAGAGTGCA#.((.((.((((((..((((((#)))))))))))))))).	5267	5284	1	-22.6	0	0.000337018	0.426	0	0	-9.96132	16	17	16	3UTR		0	0
hsa-miR-222-3p	NM_145731	SYNGR1	AGCTACATCTGGCTACTGGGT#GCCTAGTGCCAGAAATGTCCAAGATGCCAGGGCA#.((((((((((((.(((((((#)))))))))))))..)))............))).	659	693	1	-21.6	1	0.000247087	0.412	3.23851	2.76419	-4.65016	19	34	13	3UTR		0	0
hsa-miR-222-3p	NM_145735	ARHGEF7	AGCTACATCTGGCTACTGGGT#GCCTGAAAAGACAGTTCTCCTGTGGCAGTGGCGATGTGGCA#.((((((((..(((((((...#.))))))))))))))).	5569	5610	1	-23.2	1	2.04633e-06	0.5	0.4862	0.991417	-7.86061	15	17	15	3UTR		1	1
hsa-miR-222-3p	NM_145753	PHLDB2	AGCTACATCTGGCTACTGGGT#CCAGTAGCCAATGTC#....((((.((((((((((..#)))))))))))))).	4918	4933	1	-21.6	0	0.00556923	0.603	-0.308685	0.0251676	-10.603	14	15	14	3UTR		0	0
hsa-miR-222-3p	NM_145793	GFRA1	AGCTACATCTGGCTACTGGGT#CTCAGGAGCCAGATGA#.....(((((((((.(((((.#))))).))))))))).	6103	6119	1	-22.8	0	0.00077538	0.574	0	0	-14.401	14	16	9	3UTR		0	0
hsa-miR-222-3p	NM_145865	ANKS4B	AGCTACATCTGGCTACTGGGT#ACAAAAATTAGCCAGGTGTGGTG#.((((((((((((((......#.)))))))))))))).	3340	3363	1	-23.2	1	0.000125827	0.529	0	0	-4.02637	14	16	14	3UTR		0	0
hsa-miR-222-3p	NM_145888	KLK10	AGCTACATCTGGCTACTGGGT#GCCCAGTGCTGGGTGCTGGG#..(((((((((((.(((((((#))))))))))))))).))).	2448	2468	1	-24.4	1	2.41849e-05	0.426	0	0	-5.81384	18	20	15	3UTR		0	0
hsa-miR-222-3p	NM_145910	NEK11	AGCTACATCTGGCTACTGGGT#CCCACCATTCAGATGTGGA#..((((((((((....((((.#))))....)))))))))).	1792	1811	1	-19.4	1	0.000334307	0.471	0	0	-8.07147	14	19	10	3UTR		0	0
hsa-miR-222-3p	NM_145912	NFAM1	AGCTACATCTGGCTACTGGGT#GCCCAGAGCTGGGGGTGGG#..((((.(((((((.((((((#))))))))))))).)))).	4194	4213	1	-23.7	0	0.000342365	0.353	0	0	-7.23614	17	19	13	3UTR		0	0
hsa-miR-222-3p	NM_145914	ZSCAN21	AGCTACATCTGGCTACTGGGT#CCCAGTAAGCCATGCCAGCA#.(((.....(((((((((((.#))))))).))))....))).	1825	1845	1	-20.5	0	0.0133928	0.5	3.58361	1.95091	-14.727	14	20	7	3UTR		0	0
hsa-miR-222-3p	NM_147134	NFX1	AGCTACATCTGGCTACTGGGT#ACTCGGGAGGCGGATGTTGCA#.((.(((((((.((.((((((#)))))).)).))))))).)).	3091	3112	1	-22.9	0	0.000103773	0.441	0	0	-10.9076	17	21	7	3UTR		0	0
hsa-miR-222-3p	NM_147187	TNFRSF10B	AGCTACATCTGGCTACTGGGT#GCCTCAGCCTCCGGAGTAGCTG#((((((.(((((...((((((#))).)))...))))))))))).	3446	3468	1	-21.7	0	3.23985e-06	0.353	0	0	-8.36268	17	22	11	3UTR		0	0
hsa-miR-222-3p	NM_147188	FBXO22	AGCTACATCTGGCTACTGGGT#ATGCAGATAGCCAGTGAGCA#.(((.((.((((((((((.((#)).))).)))))))))))).	9346	9366	1	-21.2	0	0.00913077	0.574	0	0	-10.226	17	20	12	3UTR		0	0
hsa-miR-222-3p	NM_147202	FAM219A	AGCTACATCTGGCTACTGGGT#ACCGGGAGTCAGAAGCCTGGGTTCTGGTTGTAGCTC#((((((((((((((.((.(((#))).)))))))))...............))))))).	1962	1998	1	-22.1	1	0.00013947	0.412	0	0	-4.67302	19	36	9	3UTR		0	0
hsa-miR-222-3p	NM_148175	PPIL2	AGCTACATCTGGCTACTGGGT#GCGCAGGGATAAAGCAGCTTGCAGGGCCATAGCCGGATGTGGA#..(((((((((((((.(((.(#.).)))))))))))))))).	3784	3827	1	-25.7	1	4.23239e-05	0.5	0	0	-5.19005	17	20	16	3UTR		0	0
hsa-miR-222-3p	NM_148903	GREB1	AGCTACATCTGGCTACTGGGT#TGGCCGGGTGTGGTG#.((((((((((((((......#)))))))))))))).	2306	2321	1	-22	1	8.53035e-05	0.515	0	0	-4.02637	14	15	14	3UTR		0	0
hsa-miR-222-3p	NM_148955	SNX1	AGCTACATCTGGCTACTGGGT#GGCCAAGATGTGGCTG#((((((((((((((.......#))))).))))))))).	6753	6769	1	-21.9	1	4.36293e-05	0.441	0	0	-4.90607	14	16	9	3UTR		0	0
hsa-miR-222-3p	NM_148976	PSMA1	AGCTACATCTGGCTACTGGGT#TCAGTCCAGATGTGAGTTT#((((((((((((..(((((..#))))))))))))).)))).	1305	1324	1	-18.4	1	0.00473928	0.618	0	0	-6.08354	17	19	13	3UTR		0	0
hsa-miR-222-3p	NM_152226	PPEF1	AGCTACATCTGGCTACTGGGT#ACCTAGTGGTGTTGTCGTGAGTGCCACCTAACCAGGAGGCCAGAGCGGTTT#((((.(.(((((((.((((..#.))))..)))))))).)))).	2474	2525	1	-20.4	0	0.000195874	0.485	0	0	-10.3357	16	21	8	3UTR		0	0
hsa-miR-222-3p	NM_152240	ZMAT3	AGCTACATCTGGCTACTGGGT#CTAGTAGCCTGACGGCTT#((((...((.(((((((((..#))))))))).)).)))).	1566	1584	1	-20.2	0	5.12219e-05	0.632	0	0	-12.7438	15	18	9	3UTR		0	0
hsa-miR-222-3p	NM_152265	BTF3L4	AGCTACATCTGGCTACTGGGT#ATCCAGTGTTAGGTCAGTAGCTC#(((((((((((((.(((((((#))))))))))))))..)))))).	2325	2348	1	-22.7	1	0.000350472	0.588	0.305837	0.417968	-4.79441	20	23	14	3UTR		0	0
hsa-miR-222-3p	NM_152287	ZNF276	AGCTACATCTGGCTACTGGGT#GCCCACAGGCCGGATGCAGTGGCTC#((((((((((((((..(((((#)))))..))))))))...)))))).	4019	4044	1	-26.9	1	2.74776e-06	0.471	0	0	-4.90607	19	25	8	3UTR		0	0
hsa-miR-222-3p	NM_152291	MUC7	AGCTACATCTGGCTACTGGGT#CCCACAAGCCAGATGCAGG#..((.(((((((((..((((.#))))..))))))))).)).	1430	1449	1	-23.5	0	0.000578929	0.544	0	0	-10.0445	15	19	9	3UTR		0	0
hsa-miR-222-3p	NM_152299	NCAPH2	AGCTACATCTGGCTACTGGGT#AGTGGTCCACGATGTAGTC#.((((((((((((((((....#))))).))).)))))))).	2295	2314	1	-20.7	1	0.000247175	0.441	0	0	-3.79332	16	19	8	3UTR		0	0
hsa-miR-222-3p	NM_152307	TRMT61A	AGCTACATCTGGCTACTGGGT#GCCCAGGCAGCCAGTGGCTG#((((((...(((((.((((((#))))))..))))))))))).	2067	2087	1	-25	0	2.37948e-08	0.338	-0.335093	0.175585	-9.58674	17	20	11	3UTR		0	0
hsa-miR-222-3p	NM_152318	NOPCHAP1	AGCTACATCTGGCTACTGGGT#ACCCAGTAGTCATTCAGGAGCA#.(((.....((((((((((((#))))))))))))......))).	16631	16653	1	-23.3	0	0.00430137	0.588	0	0	-14.727	15	22	12	3UTR		0	0
hsa-miR-222-3p	NM_152320	ZNF641	AGCTACATCTGGCTACTGGGT#CCCAGAGTTAGGTGCAAGTATAGCA#.(((((((((((((.(((((.#))))))))))))))......)))).	4285	4310	1	-22.5	1	9.05989e-05	0.515	0	0	-4.52877	18	25	14	3UTR		0	0
hsa-miR-222-3p	NM_152338	ZG16	AGCTACATCTGGCTACTGGGT#ACAAAAATTAGCCAGGTGTGGTG#.((((((((((((((......#.)))))))))))))).	1763	1786	1	-23.2	1	0.000118152	0.559	0	0	-4.02637	14	16	14	3UTR		0	0
hsa-miR-222-3p	NM_152352	FAM210A	AGCTACATCTGGCTACTGGGT#ACCCAGGCTAGAGTGCAGTGGCA#.(((((.((((((..((((((#)))))))))))).....))))).	3763	3786	1	-21.7	0	8.8375e-05	0.485	0	0	-6.9293	17	23	12	3UTR		0	0
hsa-miR-222-3p	NM_152400	FAM241A	AGCTACATCTGGCTACTGGGT#ACCCAGTAATGGGATGGCTG#(((..(((((.(.((((((((#)))))))).).)))))))).	6445	6465	1	-21.3	0	1.69201e-05	0.618	0	0	-15.2025	17	20	8	3UTR		0	0
hsa-miR-222-3p	NM_152412	ZNF572	AGCTACATCTGGCTACTGGGT#GCTCAGTAGCTCTGTGTGACCAGCG#.(((((((..(((((((((((#)))))))))))..))))....))).	2361	2386	1	-22	1	3.01755e-05	0.544	0	0	-6.09222	18	25	11	3UTR		0	0
hsa-miR-222-3p	NM_152424	AMER1	AGCTACATCTGGCTACTGGGT#GCCTAGTGCCAGACAGCTG#((((...((((((.(((((((#))))))))))))).)))).	6603	6622	1	-24.3	0	0.0029303	0.529	0	0	-12.3581	17	19	13	3UTR		0	0
hsa-miR-222-3p	NM_152426	APOBEC3D	AGCTACATCTGGCTACTGGGT#AGCCAGATGTGGTG#.(((((((((((((.......#))))))))))))).	2307	2321	1	-22.5	1	0.000601655	0.618	0.504181	0.0970073	-4.76182	13	14	13	3UTR		0	0
hsa-miR-222-3p	NM_152473	ERVV-1	AGCTACATCTGGCTACTGGGT#ACTCTTGAGGGGGAATACTGTTAGGGTAGGCAGGTAGCCAGACAAGAGCA#.(((...((((((((((..((#.)).))))))))))....))).	1882	1932	1	-21.1	0	0.00723653	0.471	1.14214	2.48149	-11.357	15	22	10	3UTR		0	0
hsa-miR-222-3p	NM_152484	ZNF569	AGCTACATCTGGCTACTGGGT#ACTTGGTTGCCTTTTGGGATGTGGG#..(((((((((((.(((((((#))))))).))).....)))))))).	3977	4002	1	-19.6	1	0.000303878	0.603	0	0	-5.81384	18	25	8	3UTR		0	0
hsa-miR-222-3p	NM_152489	UBE2U	AGCTACATCTGGCTACTGGGT#CCTGGTGGTGGTTTACATTCGGTGTAGCTT#((((((((((.(((((((((.#))))))))).).........))))))))).	2465	2495	1	-22.6	1	0.0153736	0.632	0	0	-6.76235	19	30	9	3UTR		0	0
hsa-miR-222-3p	NM_152543	C4orf45	AGCTACATCTGGCTACTGGGT#CCCAGGACAGATGTCTTGCA#.((.(((((((....(((((.#)))))..)))))))...)).	798	818	1	-20	0	7.07297e-05	0.544	0.121393	-0.106482	-13.0536	14	20	7	3UTR		0	0
hsa-miR-222-3p	NM_152564	VPS13B	AGCTACATCTGGCTACTGGGT#TCCAGTAGCTTAGAGCATGTTTGCTG#(((.((((((((((((((((.#))))))))))...)).))))..))).	13173	13199	1	-21.5	0	0.000130829	0.632	0	0	-6.9696	19	26	10	3UTR		0	0
hsa-miR-222-3p	NM_152570	LINGO2	AGCTACATCTGGCTACTGGGT#TCCAGGTGCTGGGTGTGGCG#.((((((((((((..(((((.#)))))..)))))))))))).	13214	13234	1	-26.9	1	0.000124752	0.632	0	0	-5.38561	17	20	12	3UTR		0	0
hsa-miR-222-3p	NM_152594	SPRED1	AGCTACATCTGGCTACTGGGT#GCCTAGCAGCCAGGTGG#.....(((((((((.((((((#)))))).))))))))).	5983	6000	1	-24.8	0	8.95381e-05	0.618	0	0	-14.401	15	17	9	3UTR		0	0
hsa-miR-222-3p	NM_152617	RNF168	AGCTACATCTGGCTACTGGGT#TCCAGATGAGGATGTGGCTG#((((((((((.....(((((.#)))))....)))))))))).	3804	3824	1	-21	1	0.00151145	0.471	0	0	-12.9906	15	20	10	3UTR		0	0
hsa-miR-222-3p	NM_152680	TMEM154	AGCTACATCTGGCTACTGGGT#TAGCCAGGTGTGGTA#.((((((((((((((......#)))))))))))))).	6159	6174	1	-23.5	1	5.26196e-05	0.574	0	0	-4.02637	14	15	14	3UTR		0	0
hsa-miR-222-3p	NM_152686	DNAJC18	AGCTACATCTGGCTACTGGGT#TAGCCAGGTGTGGTG#.((((((((((((((......#)))))))))))))).	2878	2893	1	-23	1	4.67021e-05	0.529	0	0	-4.02637	14	15	14	3UTR		0	0
hsa-miR-222-3p	NM_152707	SLC25A16	AGCTACATCTGGCTACTGGGT#TGGCCAGATGTGGTG#.((((((((((((((......#)))))))))))))).	3293	3308	1	-23.3	1	2.16779e-05	0.515	0	0	-4.02637	14	15	14	3UTR		0	0
hsa-miR-222-3p	NM_152733	BTBD9	AGCTACATCTGGCTACTGGGT#ACGATGGTGGCTTGATGTGGCTC#(((((((((.(((((((....#.))))))).))))))))).	3043	3066	1	-24	1	6.52594e-05	0.529	0	0	-5.18008	16	19	9	3UTR		0	0
hsa-miR-222-3p	NM_152769	CBARP	AGCTACATCTGGCTACTGGGT#ACCCAGACGGCCAGGTCCAAGCTT#((((..((((((((.((((((#))))))..))))))))...)))).	4079	4103	1	-24.5	0	0.000361438	0.515	0	0	-10.693	18	24	8	3UTR		0	0
hsa-miR-222-3p	NM_152770	CFAP299	AGCTACATCTGGCTACTGGGT#GCCCTGTAGCTGGAAGGCA#.(((...(((((((((.((((#)))).))))))))).))).	820	839	1	-22.7	0	0.000265276	0.706	0	0	-11.357	16	19	9	3UTR		0	0
hsa-miR-222-3p	NM_152780	MAP7D2	AGCTACATCTGGCTACTGGGT#TCTTGTGGCGAAATGTGGCTT#((((((((.(.(((((.(((.#))).))))).).)))))))).	3292	3313	1	-20.3	1	0.00048555	0.706	0	0	-7.81874	17	21	8	3UTR		0	0
hsa-miR-222-3p	NM_152785	GCSAM	AGCTACATCTGGCTACTGGGT#GCTCTAGGCCAGATGTT#....((((((((((...((((#))))..)))))))))).	1228	1245	1	-19.3	0	0.000633393	0.691	1.82905	2.61471	-10.5151	14	17	10	3UTR		0	0
hsa-miR-222-3p	NM_152834	TMEM18	AGCTACATCTGGCTACTGGGT#GCCCAGTGGCTCTTGGTTCCTGTCAAATGTGGACCTGTAGTTT#(((((((((((((((((((((#)))))))))))...................)))..))))))).	1363	1406	1	-24	1	0.000516256	0.544	0	0	-3.93757	21	43	11	3UTR		0	0
hsa-miR-222-3p	NM_152841	HPS4	AGCTACATCTGGCTACTGGGT#CCCAGTACCAGGCCAGCG#.(((...(((((.(((((((.#))))))))))))..))).	4008	4026	1	-21.1	0	0.00299404	0.529	3.02544	2.45434	-12.6461	15	18	12	3UTR		0	0
hsa-miR-222-3p	NM_152903	KBTBD6	AGCTACATCTGGCTACTGGGT#CAGTTGCTGGGTGTAGTG#.((((((((((((.((((...#)))).)))))))))))).	3840	3858	1	-22.8	1	0.000502775	0.559	0	0	-4.65016	16	18	12	3UTR		0	0
hsa-miR-222-3p	NM_152924	ABHD2	AGCTACATCTGGCTACTGGGT#TCCAGTAGCCAGTTTGTT#....(((.((((((((((((.#))))))))))))..))).	6648	6666	1	-23.6	0	0.0137111	0.676	0	0	-11.8602	15	18	12	3UTR		0	0
hsa-miR-222-3p	NM_153000	APCDD1	AGCTACATCTGGCTACTGGGT#TGGCCAGGTGTGATGGCTC#(((((((((((((((......#)))))))))))...)))).	3271	3290	1	-20.1	1	1.90377e-06	0.5	0.252089	0.243995	-4.17062	15	19	11	3UTR		0	0
hsa-miR-222-3p	NM_153035	TCEANC2	AGCTACATCTGGCTACTGGGT#GGCCAATGGTCTGGGATGTGGCA#.((((((((((((((.(((.(#).))).)))))..))))))))).	6331	6354	1	-22	1	7.74125e-05	0.559	0	0	-4.02637	18	23	9	3UTR		0	0
hsa-miR-222-3p	NM_153047	FYN	AGCTACATCTGGCTACTGGGT#ACACCAGTGGCCTCATTTTTGGCTT#(((((.((..(((((((((((#)).)))))))))..))...))))).	2474	2499	1	-21	0	0.000384402	0.647	0	0	-8.13743	18	25	9	3UTR		0	0
hsa-miR-222-3p	NM_153212	GJB4	AGCTACATCTGGCTACTGGGT#GCCCAGGGGCCAATGTGGG#..((((((.(((((.((((((#)))))).))))))))))).	1302	1321	1	-25.4	1	8.94813e-06	0.338	0	0	-6.74884	17	19	11	3UTR		0	0
hsa-miR-222-3p	NM_153216	POU5F2	AGCTACATCTGGCTACTGGGT#TCCATAGTCCACAACATGAAGTAGCCCAGATGTAGCTC#(((((((((((((((((....#.))))))).)))))))))).	5124	5162	1	-27.6	1	0.00934142	0.574	0	0	-3.93757	17	20	10	3UTR		0	0
hsa-miR-222-3p	NM_153228	ANKFN1	AGCTACATCTGGCTACTGGGT#CCCAGTGGAGGGTCAATAAATCACATGATGGCTT#((((((((.(((((((((((.#))))))))............))).))).))))).	2385	2419	1	-18.5	1	0.106409	0.542	0.365957	0.167644	-4.99396	19	34	8	3UTR		0	0
hsa-miR-222-3p	NM_153234	LIX1	AGCTACATCTGGCTACTGGGT#CCAGTAGCTCAAATGTAGTA#.(((((((.((((((((((..#)))))))).)).))))))).	1851	1871	1	-25.2	1	0.00104915	0.676	0	0	-4.84971	17	20	8	3UTR		0	0
hsa-miR-222-3p	NM_153266	TMEM151A	AGCTACATCTGGCTACTGGGT#GCCCAGCCAGGTTGGCTT#(((((.(((((((...(((((#))))))))))))))))).	1955	1973	1	-22	0	2.75979e-08	0.368	3.65099	3.41854	-7.66387	17	18	17	3UTR		0	0
hsa-miR-222-3p	NM_153320	SLC22A7	AGCTACATCTGGCTACTGGGT#GCCTAGGGCCGGAGTTGCTG#(((.((.(((((((.((((((#))))))))))))))).))).	1845	1865	1	-23.8	0	0.000152206	0.382	0.43997	0.156262	-9.24873	18	20	15	3UTR		0	0
hsa-miR-222-3p	NM_153345	TMEM139	AGCTACATCTGGCTACTGGGT#GCCCAGGGGCTAGAGAGCA#.(((.(.(((((((.((((((#)))))).))))))))))).	1472	1491	1	-24.5	0	1.26327e-07	0.382	-0.107047	-0.506906	-10.1915	17	19	11	3UTR		0	0
hsa-miR-222-3p	NM_153358	ZNF791	AGCTACATCTGGCTACTGGGT#ATCTAGAGCTGGACGTGGCC#.(((((.(((((((.((((((#))))))))))))).))))).	5934	5954	1	-22.4	0	0.000534158	0.515	0	0	-6.07246	18	20	13	3UTR		0	0
hsa-miR-222-3p	NM_153369	MFSD4B	AGCTACATCTGGCTACTGGGT#TAGTTAGCCAGGTGTGGTG#.(((((((((((((((((...#)))).))))))))))))).	6613	6632	1	-24.8	1	0.000173404	0.603	0	0	-3.79332	17	19	13	3UTR		0	0
hsa-miR-222-3p	NM_153442	GPR26	AGCTACATCTGGCTACTGGGT#CCAGTATCTGGGTGTGGG#..((((((((((.((((((..#)))))).)))))))))).	5320	5338	1	-22.6	1	2.47873e-05	0.426	0	0	-6.24613	16	18	10	3UTR		0	0
hsa-miR-222-3p	NM_153604	MYOCD	AGCTACATCTGGCTACTGGGT#ACCCAGGACTCGATGTGGTC#.((((((((.((...((((((#))))))..)).)))))))).	3739	3759	1	-21.5	1	0.000214033	0.529	0	0	-7.91725	16	20	8	3UTR		0	0
hsa-miR-222-3p	NM_153638	PANK2	AGCTACATCTGGCTACTGGGT#GCTCAGTAGCTAAGATGTCTGCC#.((.(((((((((((((((((#)))))))))))).)))))..)).	8082	8105	1	-26.1	0	0.0113271	0.515	0	0	-6.82535	19	23	12	3UTR		0	0
hsa-miR-222-3p	NM_153646	SLC24A4	AGCTACATCTGGCTACTGGGT#ACCTAGAGAGGAAAAAGGCTGTCAGCCAGATGCAGCC#.(((.(((((((((.((((((#)))))).................))))))))).))).	9756	9793	1	-23.2	0	0.010131	0.471	0	0	-8.64781	18	37	9	3UTR		0	0
hsa-miR-222-3p	NM_153686	LCORL	AGCTACATCTGGCTACTGGGT#CCCATGCCAGAGAAAGCA#.(((...((((((...((((.#)))).))))))...))).	1958	1976	1	-20.1	0	0.00035954	0.618	1.71147	-0.0166002	-13.1823	13	18	6	3UTR		0	0
hsa-miR-222-3p	NM_153689	C2orf69	AGCTACATCTGGCTACTGGGT#ACAATAGTGTAAAGGTGGTTTTTAAAAACATAGCCAGGTGTGGTG#.((((((((((((((......#.)))))))))))))).	1881	1926	1	-23.1	1	0.000123566	0.529	0.559641	-0.0294905	-4.02637	14	16	14	3UTR		0	0
hsa-miR-222-3p	NM_153705	POGLUT3	AGCTACATCTGGCTACTGGGT#CCCGGTGGCTTTATATATGTAGATGGATATAGCA#.(((((((((((((((((((.#))))))))))..........)))))....)))).	1648	1682	1	-23.4	1	0.00038124	0.588	0	0	-3.79332	19	34	10	3UTR		0	0
hsa-miR-222-3p	NM_153712	TTL	AGCTACATCTGGCTACTGGGT#GCCCAGGCTGGATTGCAGTGGCTA#(((((((((((((..((((((#)))))))))))))....)))))).	3535	3559	1	-23.6	1	2.4387e-06	0.485	0	0	-5.52986	19	24	13	3UTR		0	0
hsa-miR-222-3p	NM_153713	LIX1L	AGCTACATCTGGCTACTGGGT#CCAGTTTTTGGATGTAGTTT#((((((((((((..(((((..#)))))..)))))))))))).	1276	1296	1	-20.9	1	0.00261314	0.662	1.0882	0.143963	-6.08354	17	20	12	3UTR		0	0
hsa-miR-222-3p	NM_153714	C10orf67	AGCTACATCTGGCTACTGGGT#ACCCAGCCAGGTGTGTGTG#.((((((((((((...(((((#))))))))))))))).)).	2255	2274	1	-22.5	1	3.07499e-05	0.382	0.0645407	0.143952	-5.61866	17	19	15	3UTR		0	0
hsa-miR-222-3p	NM_153717	EVC	AGCTACATCTGGCTACTGGGT#CCCAGTAGCTGGGACTACAGACGTGTGCC#.((.((((((((((((((((.#))))))))))))..........)))))).	5446	5475	1	-23.2	0	0.0074784	0.471	0	0	-6.82535	18	29	12	3UTR		0	0
hsa-miR-222-3p	NM_153757	NAP1L5	AGCTACATCTGGCTACTGGGT#GCCTTGTGACGTCTTTCTGTCATGTAGCTTTTAGGGTGTAGCTG#((((((((((((((((..((.#.))..))))))....)))))))))).	1502	1546	1	-22.9	1	0.00230323	0.574	0	0	-3.93757	18	26	10	3UTR		1	1
hsa-miR-222-3p	NM_153809	TAF1L	AGCTACATCTGGCTACTGGGT#ACAAAAATTAGCCAGGTGTGGTG#.((((((((((((((......#.)))))))))))))).	5837	5860	1	-23.2	1	6.0369e-05	0.544	0.41667	2.3272	-4.02637	14	16	14	3UTR		0	0
hsa-miR-222-3p	NM_153831	PTK2	AGCTACATCTGGCTACTGGGT#ATCCAGGATCCAAAATGTGGCG#.(((((((.(((...((((((#))))))...)))..))))))).	3658	3680	1	-19.8	1	0.00821169	0.706	0	0	-7.73113	16	22	7	3UTR		0	0
hsa-miR-222-3p	NM_170601	SIAE	AGCTACATCTGGCTACTGGGT#ACCAGTTAACTTAGCTTCTCAGTTTACAGTGGCCAGTGTGGTG#.((((((.((((((((((...#.)))))))))))))))).	4919	4962	1	-26.2	1	0.00015608	0.5	0	0	-6.10696	16	18	16	3UTR		0	0
hsa-miR-222-3p	NM_170609	CRISP1	AGCTACATCTGGCTACTGGGT#CCTAAAGACATATAGGTCACATATTATTATTGCCAGATGAGCA#.(((.((((((((........#.))))))))))).	1492	1535	1	-19.2	0	0.00399823	0.662	-0.0468159	-0.0776993	-9.7377	11	13	11	3UTR		0	0
hsa-miR-222-3p	NM_170679	SKP1	AGCTACATCTGGCTACTGGGT#GGCCAGTAGCCAGAA#.......((((((((((((.(#).)))))))))))).	8631	8646	1	-23.5	0	0.000972732	0.618	0	0	-17.1102	13	15	12	3UTR		1	1
hsa-miR-222-3p	NM_170744	UNC5B	AGCTACATCTGGCTACTGGGT#CCCAGTTCACAGCCAGAGTTGCC#.((.((.(((((((((((((.#))))))....))))))))).)).	3350	3373	1	-24	0	0.00447067	0.397	0	0	-8.36903	17	23	9	3UTR		0	0
hsa-miR-222-3p	NM_171825	CAMK2A	AGCTACATCTGGCTACTGGGT#CCCAGTCAAGGGTGAGGGTGTGGCC#.(((((((((.(((((((((.#))))))....)))..))))))))).	3698	3723	1	-23.7	1	7.14638e-11	0.397	0	0	-6.6181	18	25	9	3UTR		0	0
hsa-miR-222-3p	NM_171846	LACTB	AGCTACATCTGGCTACTGGGT#TAGCCAGGTGTGGTG#.((((((((((((((......#)))))))))))))).	1839	1854	1	-23	1	4.96469e-05	0.485	0	0	-4.02637	14	15	14	3UTR		0	0
hsa-miR-222-3p	NM_172078	CAMK2B	AGCTACATCTGGCTACTGGGT#CCCTGAAGGGCTAGGTGTGGG#..((((((((((((...(((.#))).....)))))))))))).	2411	2432	1	-22.7	1	8.3284e-05	0.397	0.547772	0.452992	-5.9255	15	21	12	3UTR		0	0
hsa-miR-222-3p	NM_172106	KCNQ2	AGCTACATCTGGCTACTGGGT#CCCTGCAGGTGTGACCCCGCCTGCTCTTTCCTCCCCCGCCAGGTGTGGCC#.((((((((((((....(((.#.)))..)))))))))))).	4944	4994	1	-25.6	1	2.69144e-05	0.324	0.3649	0.0593866	-5.61866	15	19	12	3UTR		0	0
hsa-miR-222-3p	NM_172130	KCNAB2	AGCTACATCTGGCTACTGGGT#CCCAGTGTCAGGATGCAGTC#.(((.((((((((.((((((.#))))))))))).))).))).	3327	3347	1	-21.4	0	0.000585717	0.397	0	0	-8.7692	17	20	11	3UTR		0	0
hsa-miR-222-3p	NM_172250	MMAA	AGCTACATCTGGCTACTGGGT#ACCCTGGCATGGTGGCCTGTAGGGTAGTTT#((((((.((((((((((((((#))))......)))))))...))))))))).	1574	1604	1	-19.9	0	8.20637e-05	0.574	0	0	-5.48126	20	30	9	3UTR		0	0
hsa-miR-222-3p	NM_173065	IFNLR1	AGCTACATCTGGCTACTGGGT#TGGCCAGGTGAGCTG#((((.((((((((((......#)))))))))))))).	1462	1477	1	-21.3	0	0.000108114	0.382	-0.0722771	-0.463009	-8.28966	14	15	14	3UTR		0	0
hsa-miR-222-3p	NM_173078	SLITRK4	AGCTACATCTGGCTACTGGGT#AGTCACTGTGGTCAGATGGGCTG#((((.(((((((((((..(((#.)))))))))))))))))).	7550	7573	1	-21.3	0	3.98323e-05	0.588	0	0	-8.05661	18	20	18	3UTR		0	0
hsa-miR-222-3p	NM_173163	NFATC3	AGCTACATCTGGCTACTGGGT#CTCGGTTGACATTCCAGAGAAATGGCCAGACTTGCCCCTACCCTTTTGCCCCTGGTGTAGCTG#(((((((((.(((....((((#.))))....)))...))))))))).	5505	5568	1	-24	1	0.00101245	0.441	0	0	-7.00542	16	25	9	3UTR		1	1
hsa-miR-222-3p	NM_173216	ST6GAL1	AGCTACATCTGGCTACTGGGT#GCCTGTGGTCAGGAAATCAGGTCCAGCCTTCCCTGTAGCC#.(((((((((((((((.((((#)))))))))))))....................)))))).	2000	2040	1	-21.3	1	0.00163934	0.426	-0.052219	-0.144947	-3.79332	19	40	13	3UTR		0	0
hsa-miR-222-3p	NM_173344	ST3GAL1	AGCTACATCTGGCTACTGGGT#ACCCAGTAGCTGGGAAATTAGGTGGGGGTGCTTAAGGGAGGTTTGTAGG#..(((((((((((((((((((#)))))))))))))).............................))))).	3326	3375	1	-24.9	1	0.0233108	0.471	0	0	-4.957	19	49	14	3UTR		0	0
hsa-miR-222-3p	NM_173354	SIK1	AGCTACATCTGGCTACTGGGT#CCCTGTCAGCACAGGTGTGCA#.((.((((((((((((.(((.#))).)).))).))))))))).	3653	3674	1	-22	0	1.72013e-05	0.397	0	0	-6.82535	17	21	9	3UTR		0	0
hsa-miR-222-3p	NM_173463	CCDC149	AGCTACATCTGGCTACTGGGT#ACCCACCATCGGCCAGATGC#.....(((((((((..(((((#))))).....))))))))).	3704	3724	1	-20.7	0	9.41988e-05	0.456	3.90287	2.66269	-14.6341	14	20	9	3UTR		0	0
hsa-miR-222-3p	NM_173468	MOB1B	AGCTACATCTGGCTACTGGGT#CCTAGTAATTGCCAAATGAGCC#.(((.(((.(((((((((((.#)))))))...)))).)))))).	1641	1663	1	-20	0	0.0268346	0.559	4.28284	3.34979	-8.96875	17	22	7	3UTR		0	0
hsa-miR-222-3p	NM_173511	FAM117B	AGCTACATCTGGCTACTGGGT#ACCATGTGGTCAGAAAAGTTGTAGTC#.(((((((((((((((..(((#)))..))))))))).....)))))).	2763	2789	1	-22.7	1	0.0018634	0.618	0	0	-3.79332	18	26	9	3UTR		0	0
hsa-miR-222-3p	NM_173512	SLC38A11	AGCTACATCTGGCTACTGGGT#GCCCAGTCTTTGTCTAGGGTAGTGGCTT#(((((((((((((.(((((((#)))))))....)))..)))).)))))).	4756	4784	1	-20.8	1	4.01398e-05	0.574	0	0	-4.79441	20	28	7	3UTR		0	0
hsa-miR-222-3p	NM_173546	KLHDC8B	AGCTACATCTGGCTACTGGGT#ACCCAGGGAGTTTGGATGTGGA#..((((((((((((.((((((#))))))..)))).)))))))).	1927	1949	1	-21.8	1	0.000346155	0.516	0	0	-5.69245	18	22	8	3UTR		0	0
hsa-miR-222-3p	NM_173547	TRIM65	AGCTACATCTGGCTACTGGGT#GCCAAAGGAGCAGTCAGGGAGGGGCGGTGAGCCAGAGTAGTC#.(((((.(((((((((((...#.)))).)))))))))))).	1922	1964	1	-22.5	0	0.00991874	0.368	0	0	-5.33701	16	19	12	3UTR		0	0
hsa-miR-222-3p	NM_173564	NYAP1	AGCTACATCTGGCTACTGGGT#GCCAGAATTTGGTAGTCAGTGTGGCC#.((((((.(((((((((((((#.))))))))))))))))))).	3345	3371	1	-23.9	1	0.000108636	0.603	0	0	-6.10696	19	21	19	3UTR		0	0
hsa-miR-222-3p	NM_173569	UBN2	AGCTACATCTGGCTACTGGGT#GCTCATATTCCAGGTGTAGCTA#((((((((((((....(((((#)))))....)))))))))))).	14517	14539	1	-24.4	1	0.000903885	0.559	0	0	-7.05204	17	22	12	3UTR	MIRT464591	1	1
hsa-miR-222-3p	NM_173582	PGM2L1	AGCTACATCTGGCTACTGGGT#TAGCCGGGTGTGGTG#.((((((((((((((......#)))))))))))))).	7364	7379	1	-22.3	1	0.000112221	0.5	0	0	-4.02637	14	15	14	3UTR		0	0
hsa-miR-222-3p	NM_173598	KSR2	AGCTACATCTGGCTACTGGGT#GCCCTGGCTCAGATGTGGA#..(((((((((((((..((((#)))))))).))))))))).	15539	15558	1	-23.6	1	0.000892859	0.456	0	0	-5.19005	17	19	9	3UTR		0	0
hsa-miR-222-3p	NM_173642	RIMKLA	AGCTACATCTGGCTACTGGGT#ACCCCACACTTTCAGTGGTGGGATGTGA#...(((((((.(((((((((.#.))))))))).))))))).	6137	6165	1	-22.1	0	9.40108e-06	0.529	0	0	-9.33931	16	19	9	3UTR		0	0
hsa-miR-222-3p	NM_173653	SLC9A9	AGCTACATCTGGCTACTGGGT#GCCTATGGCTGGGTGTGCC#.((.(((((((((((.(((((#)))))))))))))))))).	2723	2742	1	-21.9	0	5.81399e-07	0.426	0	0	-7.0584	18	19	18	3UTR		0	0
hsa-miR-222-3p	NM_173802	ETFBKMT	AGCTACATCTGGCTACTGGGT#AGTAGCCATAAAAATCAATGAATGGATGTGGCTG#(((((((((((((((((....#))))))))................))))))))).	4749	4783	1	-23.3	1	0.000162144	0.574	0	0	-3.93757	17	34	9	3UTR		0	0
hsa-miR-222-3p	NM_173803	MPV17L	AGCTACATCTGGCTACTGGGT#TAGCCGGGTGTGGTG#.((((((((((((((......#)))))))))))))).	4832	4847	1	-22.3	1	5.8213e-05	0.5	0.350504	0.0251816	-4.02637	14	15	14	3UTR		0	0
hsa-miR-222-3p	NM_173808	NEGR1	AGCTACATCTGGCTACTGGGT#GCTCAGTAGCTATATGTATTTGCC#.(((((((.((((((((((((#)))))))))))).)))))...)).	3437	3461	1	-23.3	1	0.0252687	0.647	0	0	-4.84971	19	24	12	3UTR		0	0
hsa-miR-222-3p	NM_173834	YIPF6	AGCTACATCTGGCTACTGGGT#CCAGTTCAGGTGCAGCTC#((((.(((((((..(((((..#)))))))))))).)))).	1103	1121	1	-19.8	0	0.00145802	0.647	0	0	-10.2026	16	18	12	3UTR		0	0
hsa-miR-222-3p	NM_173844	MALT1	AGCTACATCTGGCTACTGGGT#CCCGGAGCCAGAGCTT#(((....(((((((.(((((.#))))))))))))))).	4195	4211	1	-21.6	0	5.89666e-05	0.456	0	0	-15.2687	15	16	15	3UTR		0	0
hsa-miR-222-3p	NM_174894	TRAPPC5	AGCTACATCTGGCTACTGGGT#AAACATTAGCCGGGTGTGGTG#.((((((((((((((.((..(#)..)).)))))))))))))).	2368	2389	1	-22.4	1	0.000121648	0.529	0	0	-4.02637	17	21	14	3UTR		0	0
hsa-miR-222-3p	NM_174934	SCN4B	AGCTACATCTGGCTACTGGGT#GCCCGTGGCTGTGGCCAGTGTCCCTTAGCC#.((((((.(((((((((((((#))))).....))))))))))).....))).	2584	2614	1	-21.8	1	0.00226213	0.338	0	0	-6.10696	19	30	11	3UTR		0	0
hsa-miR-222-3p	NM_174976	ZDHHC22	AGCTACATCTGGCTACTGGGT#CCCAGGTCTTTGCCAGATGATGGG#..(((((((((((..(((((.#)))))......)))))))).))).	1732	1756	1	-23.6	1	6.81351e-06	0.471	0.308681	0.141717	-6.54929	16	24	8	3UTR		0	0
hsa-miR-222-3p	NM_174981	POTED	AGCTACATCTGGCTACTGGGT#GCCCTGTAAGCAGGTGTGGCC#.((((((((((..(((.((((#)))).)))..)))))))))).	5504	5525	1	-26.2	1	0.00105637	0.353	0	0	-8.42926	17	21	10	3UTR		0	0
hsa-miR-222-3p	NM_175053	KRT74	AGCTACATCTGGCTACTGGGT#GCCTAGTCCAGATGTCGTGGCTC#((((((((((((..(((((((#)))))))))))))))...)))).	2708	2731	1	-23.6	1	0.00365086	0.485	0	0	-6.08354	19	23	15	3UTR		0	0
hsa-miR-222-3p	NM_175069	APTX	AGCTACATCTGGCTACTGGGT#ATTGAGTGGCCACAATGTAGA#..((((((.((((((((.(((#))).))))))))..)))))).	1264	1285	1	-20.6	1	3.06522e-05	0.647	0	0	-6.01339	17	21	8	3UTR		0	0
hsa-miR-222-3p	NM_175078	KRT77	AGCTACATCTGGCTACTGGGT#ACCTTTTTGGAAGATCGGTAGCCCAGGGTGAGCA#.(((.((((((((((((((..#.)))))))))..)))))))).	2098	2132	1	-22.7	0	0.00169039	0.456	1.39108	1.54871	-7.91236	17	21	9	3UTR		0	0
hsa-miR-222-3p	NM_175623	RAB3IP	AGCTACATCTGGCTACTGGGT#GCATCAGTAGTTAGGCATTGTGGCTC#(((((((((((((((((((((#)).))))))))))))...))))))).	3972	3998	1	-23.4	1	0.000356223	0.529	0	0	-3.93757	21	26	12	3UTR		0	0
hsa-miR-222-3p	NM_175726	IL5RA	AGCTACATCTGGCTACTGGGT#CCCAGGCTAGAGTGTAGTG#.((((((((((((..(((((.#))))))))))).)))))).	3510	3529	1	-23	1	0.00126052	0.515	0	0	-5.38561	17	19	11	3UTR		0	0
hsa-miR-222-3p	NM_175733	SYT9	AGCTACATCTGGCTACTGGGT#ACTCAGTAGCTAGCAGCC#.(((....(((((((((((((#))))))))))))).))).	2477	2495	1	-21.6	0	0.00255997	0.5	0	0	-13.6706	16	18	13	3UTR		0	0
hsa-miR-222-3p	NM_175737	KLB	AGCTACATCTGGCTACTGGGT#ACTGGGTAGTCAGTGATAGA#..(((((.(((((((((.(((#))).))))))))))).))).	3864	3884	1	-19.9	0	1.12537e-05	0.691	-0.452036	-0.253379	-7.27064	17	20	11	3UTR		0	0
hsa-miR-222-3p	NM_175738	RAB37	AGCTACATCTGGCTACTGGGT#GCCCAGGCTAGATGTGTCTT#((.((((((((((..((((((#)))))))))))))))).)).	2211	2231	1	-23.8	0	0.00074587	0.456	0	0	-7.0874	18	20	16	3UTR		0	0
hsa-miR-222-3p	NM_175748	UBR7	AGCTACATCTGGCTACTGGGT#GCCTCGCGCTCCCTTCATTCTCTTTAGCTGCAGTAGCCACCGTGTGGA#..((((((.((((((((((((#.))).)))))))))..)))))).	1427	1475	1	-23	1	0.000115988	0.456	0	0	-6.01339	18	23	9	3UTR	MIRT046609	0	0
hsa-miR-222-3p	NM_175857	KRTAP8-1	AGCTACATCTGGCTACTGGGT#CCCCGAGGTGTAGCA#.(((((((((.(.....(((.#)))).))))))))).	257	272	1	-18.1	1	0.000615634	0.456	0.153803	0.266019	-9.73257	13	15	9	3UTR		0	0
hsa-miR-222-3p	NM_175861	TMTC1	AGCTACATCTGGCTACTGGGT#GCTCAGCTGGCCTCATGGATGTGCA#.((.(((((((((((((((((#)))))).)))))....)))))))).	5442	5467	1	-22.9	0	0.000739451	0.485	0.197915	0.314712	-6.82535	19	25	8	3UTR		0	0
hsa-miR-222-3p	NM_175862	CD86	AGCTACATCTGGCTACTGGGT#CCTGGTGGTCAGGGAGGGGTTT#((((...(((((((((((((.#)))))))))))))....)))).	2119	2141	1	-21.2	0	0.0338171	0.5	0	0	-11.5013	17	22	13	3UTR		0	0
hsa-miR-222-3p	NM_175883	OR7D2	AGCTACATCTGGCTACTGGGT#ACCCAGTAGTGGAACTGCTG#(((....((..((((((((((#)))))))))).))...))).	2510	2530	1	-19.9	0	8.66071e-07	0.588	0	0	-18.6006	15	20	10	3UTR		0	0
hsa-miR-222-3p	NM_175887	PRR15	AGCTACATCTGGCTACTGGGT#ACTCTGTAGCCTCTCAAATGAAGAAGGTGGCTG#((((((.(((((((((.((((#)))).))))))..........)))..)))))).	1403	1436	1	-21.3	0	0.00084145	0.574	0	0	-5.48126	19	33	6	3UTR		0	0
hsa-miR-222-3p	NM_175922	PRR18	AGCTACATCTGGCTACTGGGT#GGTCAGCTGCCAGATGAGTTG#((((.((((((((..((((.(#).))))..)))))))))))).	2277	2298	1	-22	0	0.000715731	0.603	0	0	-9.6489	17	21	12	3UTR		0	0
hsa-miR-222-3p	NM_176792	MRPL43	AGCTACATCTGGCTACTGGGT#ACCTAGTGGCTGTGTAGA#..((((((..(((((((((((#))))))))))))))))).	1401	1419	1	-23.5	1	0.000639962	0.456	0	0	-7.2559	17	18	17	3UTR		0	0
hsa-miR-222-3p	NM_176815	DHFR2	AGCTACATCTGGCTACTGGGT#TGGCCAGGAGTGGTG#.(((((.((((((((......#)))))))).))))).	2277	2292	1	-18.6	0	5.79546e-05	0.471	6.83686	5.80849	-5.57006	13	15	8	3UTR		0	0
hsa-miR-222-3p	NM_176871	PDLIM2	AGCTACATCTGGCTACTGGGT#ACAAATGAATGCATGTGGCCAGTGCCAGGTGAGCTG#((((.((((((((.(((((.(#.).))))))))))))))))).	1522	1558	1	-27.3	0	3.86793e-07	0.441	0	0	-8.91345	18	21	17	3UTR		0	1
hsa-miR-222-3p	NM_176877	PATJ	AGCTACATCTGGCTACTGGGT#CCATGGCCGGGTGCAGTGGCTC#(((((((((((((((.(((..#))))))))))))...)))))).	7244	7266	1	-22.8	1	9.04794e-05	0.456	0	0	-4.17062	18	22	12	3UTR		0	0
hsa-miR-222-3p	NM_177398	LMX1A	AGCTACATCTGGCTACTGGGT#ACCCAGCAGCCATTGTAC#...((((..(((((.((((((#)))))).))))).)))).	3054	3072	1	-20.9	0	0.0350027	0.426	0	0	-10.62	15	18	6	3UTR		0	0
hsa-miR-222-3p	NM_177400	NKX6-2	AGCTACATCTGGCTACTGGGT#ACCCGGTCCAGGAACTCTGTAGTG#.(((((((((((..(((((((#)))))))))))).....)))))).	2701	2725	1	-20.8	1	0.00133958	0.603	0	0	-5.9393	18	24	12	3UTR		0	0
hsa-miR-222-3p	NM_177422	AGO3	AGCTACATCTGGCTACTGGGT#GCACAGTGATAATATTATTGTTGATATTAGCCAGATGTGGTG#.((((((((((((((......#.)))))))))))))).	15256	15298	1	-23.8	1	9.88994e-05	0.588	0	0	-4.02637	14	16	14	3UTR		0	0
hsa-miR-222-3p	NM_177456	MAGEC3	AGCTACATCTGGCTACTGGGT#GCCCAGGCCATAATTGACACCACAGATGATGCTA#(((..((((((((..((((((#))))))))))..............))))..))).	1617	1651	1	-18.8	0	0.0308167	0.441	0	0	-12.6809	17	34	10	3UTR		0	0
hsa-miR-222-3p	NM_177457	LYNX1	AGCTACATCTGGCTACTGGGT#GCCCAGGGCTAGCTGTTGCC#.((.(((.((((((.((((((#)))))))))))).))).)).	3566	3586	1	-23.4	0	5.19126e-05	0.397	0	0	-9.87443	17	20	12	3UTR		0	0
hsa-miR-222-3p	NM_177538	CYP20A1	AGCTACATCTGGCTACTGGGT#TAGCCAGATGTGGTG#.((((((((((((((......#)))))))))))))).	3078	3093	1	-23.6	1	0.00021235	0.662	0	0	-4.02637	14	15	14	3UTR		0	0
hsa-miR-222-3p	NM_177947	ARMCX3	AGCTACATCTGGCTACTGGGT#GCTGGGTGAAGCCAGTTGTGGA#..(((((.(((((((((.(((#))).)))..)))))).))))).	2348	2370	1	-22.1	0	6.31918e-05	0.647	1.58638	1.47152	-7.27064	17	22	6	3UTR		0	0
hsa-miR-222-3p	NM_177952	PPM1A	AGCTACATCTGGCTACTGGGT#ATTCAGTAGGCAGATT#......(((((.(((((((((#))))))))).))))).	2977	2993	1	-18.7	0	0.00589543	0.662	-0.0569884	0.279275	-18.9134	14	16	9	3UTR		0	0
hsa-miR-222-3p	NM_177968	PPM1B	AGCTACATCTGGCTACTGGGT#GCCTTTGGCCGGGTGCATTGGCTC#(((((((((((((((..((((#)))).))))))))))...))))).	3465	3489	1	-23.1	1	5.24418e-05	0.485	0	0	-4.17062	19	24	10	3UTR		0	0
hsa-miR-222-3p	NM_178123	SESTD1	AGCTACATCTGGCTACTGGGT#ACCTGGACAGGGAAGTCCCCCAAATGGTGGCCAGAAGAGCA#.(((.(.(((((((((((((.#.))))....))))))))).)))).	9410	9451	1	-24.5	0	0.0238567	0.471	0	0	-9.45605	17	24	9	3UTR		0	0
hsa-miR-222-3p	NM_178152	DCX	AGCTACATCTGGCTACTGGGT#ACCCAGTGGTGGTGGGGTAGCTC#((((((.(((.((((((((((#)))))))))).).)).)))))).	2972	2995	1	-26.2	0	6.81718e-05	0.426	0	0	-8.30604	19	23	10	3UTR		1	0
hsa-miR-222-3p	NM_178170	NEK8	AGCTACATCTGGCTACTGGGT#GCCCAGTTAGAAAATAAGTCTGGGCCGGCGGCGGTGGCTC#((((((..(((((((((((((#)))))))...............)))))).....)))))).	2739	2779	1	-24.1	0	5.99176e-06	0.397	2.19264	1.66085	-7.7949	19	40	7	3UTR		0	0
hsa-miR-222-3p	NM_178422	PAQR7	AGCTACATCTGGCTACTGGGT#GGCCAGAGTCAGATTTGAGCTG#((((..((((((((.((((.(#).))))))))))))...)))).	1723	1745	1	-21	0	0.00439423	0.441	0	0	-10.693	17	22	12	3UTR		0	0
hsa-miR-222-3p	NM_178427	ARNT	AGCTACATCTGGCTACTGGGT#TCCAGTCTGGTGCCAGGTAGTGGA#..(((((((((((.((((((.#)))))).....))))))).)))).	3888	3912	1	-20.8	1	2.84266e-05	0.603	0	0	-5.81384	17	24	7	3UTR		1	0
hsa-miR-222-3p	NM_178439	GMCL1	AGCTACATCTGGCTACTGGGT#AGCCAGGTGTGGTG#.(((((((((((((.......#))))))))))))).	3336	3350	1	-21.9	1	9.53321e-09	0.456	0	0	-4.76182	13	14	13	3UTR		0	0
hsa-miR-222-3p	NM_178495	ITPRIPL1	AGCTACATCTGGCTACTGGGT#CCCAAAGCCAGGTGCAGTGGCTC#((((((((((((((..((((.#)))).))))))))...)))))).	3750	3773	1	-24.1	1	1.08996e-05	0.515	0	0	-4.90607	18	23	8	3UTR		0	0
hsa-miR-222-3p	NM_178496	MB21D2	AGCTACATCTGGCTACTGGGT#GGCCAGTGACCAGAGTAGTTT#((((((.(((((.((((((.(#).)))))).))))))))))).	1994	2015	1	-22.8	0	0.0131576	0.588	0	0	-6.77039	18	21	11	3UTR		0	0
hsa-miR-222-3p	NM_178498	SLC5A12	AGCTACATCTGGCTACTGGGT#CCATTGGCCATGTGGCTT#(((((((..((((((.(((..#))).))))))))))))).	5882	5900	1	-21.3	1	0.000290699	0.691	0	0	-7.54065	16	18	13	3UTR		0	0
hsa-miR-222-3p	NM_178509	STXBP4	AGCTACATCTGGCTACTGGGT#GCTGTTCCACTCAACATCAGTAGCTAGGTGAGTA#.(((.((((((((((((((((#.)).))))))))))))))))).	8890	8924	1	-24.8	0	0.00339911	0.5	0	0	-7.91236	19	22	17	3UTR		0	0
hsa-miR-222-3p	NM_178526	SLC25A42	AGCTACATCTGGCTACTGGGT#GCCTGGTGCCAGGGTGAGCG#.(((...((((((.(((((((#)))))))))))))...))).	2403	2423	1	-23.3	0	2.95483e-05	0.382	0	0	-12.2138	16	20	13	3UTR		0	0
hsa-miR-222-3p	NM_178554	KY	AGCTACATCTGGCTACTGGGT#GCCCATGCCCGCTGTGGCTG#(((((((.(.(((...(((((#))))).))).).))))))).	2765	2785	1	-21.7	1	1.88161e-06	0.368	0	0	-9.31905	16	20	7	3UTR		0	0
hsa-miR-222-3p	NM_178557	NAT8L	AGCTACATCTGGCTACTGGGT#GCCCGGAACCCTTGCCAGGCCAATGTGTAGCTT#(((((((((((((..((((((#)))))).......)))))......)))))))).	3416	3449	1	-23.4	1	0.000612693	0.338	0	0	-5.52986	19	33	8	3UTR		0	0
hsa-miR-222-3p	NM_178578	PSMF1	AGCTACATCTGGCTACTGGGT#CCCAGAGTCAGGGAAGCC#.(((.(.(((((((.(((((.#))))))))))))).))).	2555	2573	1	-21.3	0	0.000288866	0.559	0	0	-10.1915	16	18	13	3UTR		0	0
hsa-miR-222-3p	NM_178582	HM13	AGCTACATCTGGCTACTGGGT#ACCTTGTCTACTAAAAATACAAAAAAGTAGCCGGGTGTGATGACGCACCCAGCTA#(((((((((((((((((....#.)))))))))))))............)))).	3028	3083	1	-23.3	1	0.000115937	0.471	0	0	-3.93757	17	31	13	3UTR		0	0
hsa-miR-222-3p	NM_178858	SFXN2	AGCTACATCTGGCTACTGGGT#CCAGAGCCAGTAGAGCTT#((((....((((((.((((..#))))))))))...)))).	4129	4147	1	-21.5	0	0.000625638	0.588	-0.062588	0.163216	-14.5503	14	18	10	3UTR		0	0
hsa-miR-222-3p	NM_180977	PPP2R5D	AGCTACATCTGGCTACTGGGT#CCCATTGGTCCCAGAGTAGCTG#((((((.((((((((.((((.#)))).)))..))))))))))).	2043	2065	1	-23.1	0	0.000460914	0.456	0.114386	1.28891	-5.71431	18	22	11	3UTR		0	0
hsa-miR-222-3p	NM_180989	GPR180	AGCTACATCTGGCTACTGGGT#CAGTAGTCAGAAGCAGCTG#((((.(.(((((((((((...#))))))))))).).)))).	6200	6219	1	-23	0	0.00604248	0.559	0	0	-9.6003	16	19	11	3UTR		0	0
hsa-miR-222-3p	NM_181078	IL21R	AGCTACATCTGGCTACTGGGT#GCCCCATCTCTACAAAAATTATTATTTTTTAAAAAAATTAGCCAGGTGTGGTG#.((((((((((((((......#.)))))))))))))).	4327	4380	1	-23.2	1	0.000607671	0.618	0	0	-4.02637	14	16	14	3UTR		0	0
hsa-miR-222-3p	NM_181309	IL22RA2	AGCTACATCTGGCTACTGGGT#CCTTTTGTGGAGAGGGCGATGAATTAAGAGTAGTGGGGTGGGTGGCG#.(((((((((.((((((....#.)))))).))))..))))).	2485	2532	1	-19.3	1	0.0446983	0.574	0	0	-6.6181	15	20	6	3UTR		0	0
hsa-miR-222-3p	NM_181342	FKBP7	AGCTACATCTGGCTACTGGGT#CCCAGTGGGCATTTTTTCCCCTTTCAGGATGTAGG#..(((((((((.((((((((.#)))))))).))................))))))).	1023	1058	1	-23.7	1	0.000794019	0.544	3.15109	4.14148	-8.3038	17	35	8	3UTR		0	0
hsa-miR-222-3p	NM_181357	DCAF11	AGCTACATCTGGCTACTGGGT#ACTCTGTCTCAAAAAAAAAATTAGCCAGATGTGGTG#.((((((((((((((......#.)))))))))))))).	3455	3491	1	-23.8	1	0.000415937	0.574	0	0	-4.02637	14	16	14	3UTR		0	0
hsa-miR-222-3p	NM_181425	FXN	AGCTACATCTGGCTACTGGGT#GCTCCTGGCCAGACACGGTGGCTC#((((((.((((((((..((((#)))).))))))))....)))))).	5551	5575	1	-20.8	0	0.000436928	0.471	0.208401	0.275116	-5.71431	18	24	8	3UTR		0	1
hsa-miR-222-3p	NM_181453	GCC2	AGCTACATCTGGCTACTGGGT#ATTTAGGCTTTAAAAATAATGTTTCAAGGCCAGGTGTGGTG#.(((((((((((((.......#.))))))))))))).	5483	5524	1	-22.2	1	6.97988e-05	0.588	0	0	-4.76182	13	15	13	3UTR		0	0
hsa-miR-222-3p	NM_181471	RFC2	AGCTACATCTGGCTACTGGGT#ACTCCAGTGGCTGGCCAGGCACGGTAGCTC#((((((..(((((((((((((#)).))))))))))).........)))))).	1195	1225	1	-23.1	0	2.80088e-05	0.426	0	0	-7.7949	19	30	11	3UTR		0	0
hsa-miR-222-3p	NM_181489	ZNF445	AGCTACATCTGGCTACTGGGT#CCCTGTCTCTACTAAAAATACAAAAGTAGCCAGGCGTGGTA#.(((((.(((((((((((((.#))).....................)))))))))).))))).	16712	16753	1	-24.8	0	3.05146e-05	0.5	0	0	-5.33701	18	41	10	3UTR		0	0
hsa-miR-222-3p	NM_181552	CUX1	AGCTACATCTGGCTACTGGGT#CCCAAGGCCGACAAGCCAGCTGTACAGGGCGAGATGTAGCA#.(((((((((.(((.(((...#.)))))).))))))))).	9239	9280	1	-24.5	1	0.00201165	0.353	0	0	-7.35355	15	18	9	3UTR		0	0
hsa-miR-222-3p	NM_181644	MFSD4A	AGCTACATCTGGCTACTGGGT#CCCGGAGAGCCAGTGGTTA#((((((...(((((.(((((.#)))))..))))))))))).	2531	2550	1	-20.5	0	0.000124199	0.529	0	0	-9.58674	16	19	11	3UTR		0	0
hsa-miR-222-3p	NM_181654	CPLX4	AGCTACATCTGGCTACTGGGT#CCTTGGATGCTTCTCAGCCAAGTGGCGGTAGCACAGATGTGGTG#.(((((((((((((((((...#.))))))).)))))))))).	1224	1268	1	-26.9	1	0.000995362	0.5	0	0	-3.79332	17	20	10	3UTR		0	0
hsa-miR-222-3p	NM_181659	NCOA3	AGCTACATCTGGCTACTGGGT#CCCAGCCTTCAGGTGTAGTA#.(((((((((((...(((((.#)))))...))))))))))).	4944	4964	1	-23.9	1	0.0059711	0.529	0	0	-6.67474	16	20	11	3UTR		0	0
hsa-miR-222-3p	NM_181689	NNAT	AGCTACATCTGGCTACTGGGT#CCCCAGCTAGATTGTAAGCTC#((((((((((((((...(((.#))).)))))))).))).))).	1058	1079	1	-19.5	1	0.000472955	0.515	0	0	-4.90607	17	21	8	3UTR		0	0
hsa-miR-222-3p	NM_181725	METTL2A	AGCTACATCTGGCTACTGGGT#ACCCAGTAGTCCCAATAATAGCTT#(((((.....(((((((((((#))))))))))).......))))).	3417	3441	1	-21.9	0	0.0878962	0.647	0	0	-11.9948	16	24	11	3UTR		0	0
hsa-miR-222-3p	NM_181746	CERS2	AGCTACATCTGGCTACTGGGT#TCCAGAGCCAGGGTTGTGCC#.((.((((((((((.(((((.#))))))))))))..))))).	1765	1785	1	-21.3	0	5.05905e-05	0.441	0.488646	0.539086	-7.5608	17	20	12	3UTR	MIRT006918	0	0
hsa-miR-222-3p	NM_181784	SPRED2	AGCTACATCTGGCTACTGGGT#ACCCAGTGTGCTTATGAGTCAGTTAGTAGA#..((((..(((((((((((((#))))))).........))))))...)))).	3605	3635	1	-19.7	0	0.00269686	0.603	1.69388	1.43021	-8.81432	17	30	7	3UTR		1	0
hsa-miR-222-3p	NM_181869	APAF1	AGCTACATCTGGCTACTGGGT#CCCGAGTAGCTGGGACTACAGGTGTGCGCA#.(((((((((((((((((((.#))).))))))........)))))))).)).	2379	2409	1	-23.4	1	0.000670336	0.5	3.20335	3.96662	-3.79332	19	30	8	3UTR		0	1
hsa-miR-222-3p	NM_181885	RXFP4	AGCTACATCTGGCTACTGGGT#TCAGAGCTGGATGTGACAAAGCTT#((((((((((((((.((((..#)))))))))))))).....)))).	1363	1387	1	-19.9	1	0.0211744	0.529	0.177827	0.639158	-4.67302	18	24	14	3UTR		0	0
hsa-miR-222-3p	NM_181900	STARD5	AGCTACATCTGGCTACTGGGT#CCAGTGTCAGTGTAGCC#.((((((.(((((.(((((..#)))))))))))))))).	2588	2605	1	-23.9	1	0.00747434	0.544	1.90189	2.79503	-6.9638	16	17	16	3UTR		0	0
hsa-miR-222-3p	NM_182500	C2orf50	AGCTACATCTGGCTACTGGGT#TAGCCAGGTGTGGTG#.((((((((((((((......#)))))))))))))).	3749	3764	1	-23	1	5.26593e-05	0.559	0	0	-4.02637	14	15	14	3UTR		0	0
hsa-miR-222-3p	NM_182502	TMPRSS11B	AGCTACATCTGGCTACTGGGT#ATCTTTTAAATTAATGTAAGAGATAGGAAGAGGCCAGGTGTAGTG#.(((((((((((((.((....#.)).))))))))))))).	1560	1605	1	-23.1	1	0.00420314	0.574	0.306193	0.861105	-4.52877	15	18	13	3UTR		0	0
hsa-miR-222-3p	NM_182503	ADAT2	AGCTACATCTGGCTACTGGGT#GCCCAGTCCAGGCAAGTGCTGACTTCTTAGAGAATGTGTGGCC#.(((((((((((..(((((((#)))))))))))........................))))))).	905	948	1	-22	1	0.00810729	0.456	2.23585	2.21859	-5.9393	18	43	11	3UTR		0	0
hsa-miR-222-3p	NM_182515	ZNF714	AGCTACATCTGGCTACTGGGT#GGCCAGGTGTGGTG#.(((((((((((((.......#))))))))))))).	8617	8631	1	-21.9	1	7.46509e-05	0.618	0	0	-4.76182	13	14	13	3UTR	MIRT046678	0	0
hsa-miR-222-3p	NM_182527	CABP7	AGCTACATCTGGCTACTGGGT#ACCCAGTGTAGGGAAACACAGCCAGACCACTGTGGTG#.((((((((((((((((((((#)))))))............)))))))....)))))).	2426	2463	1	-25.2	1	8.52751e-05	0.544	0	0	-3.79332	20	37	7	3UTR		0	0
hsa-miR-222-3p	NM_182531	ZNF778	AGCTACATCTGGCTACTGGGT#GCCTTAAGGAAAAAGATTGTGCCAGGTGTGGTG#.((((((((((((.((.....#.)))))))))))))).	8583	8616	1	-21.3	1	1.90052e-05	0.5	0	0	-4.65016	14	16	14	3UTR		0	0
hsa-miR-222-3p	NM_182554	C10orf53	AGCTACATCTGGCTACTGGGT#GCTCGAGGGCCAGTGTGGCA#.((((((.((((((.((((((#)))).)))))))))))))).	2115	2135	1	-23.3	1	1.64656e-08	0.574	0	0	-6.84241	18	20	14	3UTR		0	0
hsa-miR-222-3p	NM_182569	GDPD1	AGCTACATCTGGCTACTGGGT#ACCCGGGAGGCAGAGGCTGTAGTG#.((((((((((.((.((((((#)))))).)).))))...)))))).	1704	1728	1	-23.5	1	6.81799e-05	0.441	0	0	-7.87558	18	24	6	3UTR		0	0
hsa-miR-222-3p	NM_182588	RGPD4	AGCTACATCTGGCTACTGGGT#GGCCAGGTGTGGTG#.(((((((((((((.......#))))))))))))).	5843	5857	1	-21.9	1	8.10026e-05	0.588	0	0	-4.76182	13	14	13	3UTR		0	0
hsa-miR-222-3p	NM_182614	TMEM255B	AGCTACATCTGGCTACTGGGT#TCCGGGAGCCAGATGGCAGTG#.(((.(((((((((.(((((.#))))).)))))))))..))).	5461	5482	1	-24.4	0	0.000487829	0.368	0	0	-8.64781	17	21	9	3UTR		0	0
hsa-miR-222-3p	NM_182625	GEN1	AGCTACATCTGGCTACTGGGT#GCACAGAAAGTGTCCAGTGAGGCCGGGTGTGGG#..((((((((((((((((((.#.))))))..)))))))))))).	8532	8565	1	-27.4	1	5.60571e-05	0.382	-0.0128298	-0.105285	-4.957	18	22	12	3UTR		0	0
hsa-miR-222-3p	NM_182704	SELENOV	AGCTACATCTGGCTACTGGGT#TAGCCAGGTGTGGTG#.((((((((((((((......#)))))))))))))).	1685	1700	1	-23	1	0.000919597	0.628	0	0	-4.02637	14	15	14	3UTR		0	0
hsa-miR-222-3p	NM_182705	RFLNB	AGCTACATCTGGCTACTGGGT#ACCGGGTTTTACCGTGTTAAGTTATTCACTAGGGAGCCAGTCGTAGTTC#((((((..((((((.((((..#.))))..))))))..)))))).	3363	3412	1	-22.1	0	0.000773396	0.574	2.95284	3.88185	-8.53035	16	22	6	3UTR		0	0
hsa-miR-222-3p	NM_182749	N6AMT1	AGCTACATCTGGCTACTGGGT#ACCTAGTGAGCAAGAAGTAGG#..((((.(((.((((((((((#))))))).))).))).)))).	1061	1082	1	-20.4	0	0.00303496	0.632	3.50201	4.43502	-9.32546	17	21	7	3UTR		0	0
hsa-miR-222-3p	NM_182757	RNF144B	AGCTACATCTGGCTACTGGGT#ACCCAGGCCGGAGTGCAGTGGCA#.(((((.((((((..((((((#)))))))))))).....))))).	3841	3864	1	-23.3	0	3.36659e-05	0.441	0	0	-6.9293	17	23	12	3UTR		0	0
hsa-miR-222-3p	NM_182763	MCL1	AGCTACATCTGGCTACTGGGT#GGCCAGTAGCCAGGCAAGTC#.(((...((((((((((((.(#).))))))))))))..))).	1211	1231	1	-23.1	0	0.000103928	0.559	0	0	-11.357	16	20	12	3UTR		0	0
hsa-miR-222-3p	NM_182828	GDF7	AGCTACATCTGGCTACTGGGT#CCCAGAGCCAGGAGCTGGCTG#((((((.(((((((.(((((.#)))))))))))).).))))).	5926	5947	1	-27	0	2.26365e-07	0.338	0	0	-6.21671	18	21	12	3UTR		0	0
hsa-miR-222-3p	NM_182898	CREB5	AGCTACATCTGGCTACTGGGT#CCAGCAGCCAGTAGA#..((((...(((((.((((..#)))).))))))))).	7882	7897	1	-17.6	0	0.0205859	0.559	0	0	-10.6062	13	15	9	3UTR		0	0
hsa-miR-222-3p	NM_182918	ERG	AGCTACATCTGGCTACTGGGT#GCCTTCTGCACAGATGTGGCA#.((((((((((((....((((#))))...)).)))))))))).	4620	4641	1	-24	1	6.9584e-05	0.397	0	0	-5.61866	16	21	10	3UTR		0	0
hsa-miR-222-3p	NM_182962	BIRC3	AGCTACATCTGGCTACTGGGT#ACATGAAGCCAGGTGTGGTG#.(((((((((((((.......#.))))))))))))).	2364	2384	1	-22.2	1	4.22128e-05	0.471	0	0	-4.76182	13	15	13	3UTR		0	0
hsa-miR-222-3p	NM_183237	RNF7	AGCTACATCTGGCTACTGGGT#CCCGAGTAGCTGGGATTACAGGTGTGTGCC#.(((((((((((((((((((.#))).))))))........)))))))).)).	1200	1230	1	-22.9	1	0.000179808	0.5	1.13791	0.534631	-3.79332	19	30	8	3UTR		0	0
hsa-miR-222-3p	NM_183238	ZNF605	AGCTACATCTGGCTACTGGGT#GCATTACTGGCCAGATGTGGTG#.((((((((((((((......#.)))))))))))))).	8269	8291	1	-23.5	1	1.6786e-05	0.559	0	0	-4.02637	14	16	14	3UTR		0	0
hsa-miR-222-3p	NM_183353	RLIM	AGCTACATCTGGCTACTGGGT#TAGCCAGGTGTGGTG#.((((((((((((((......#)))))))))))))).	8860	8875	1	-23	1	0.000135312	0.5	0	0	-4.02637	14	15	14	3UTR		0	0
hsa-miR-222-3p	NM_183377	ASIC2	AGCTACATCTGGCTACTGGGT#CCCAGTGCTGGAAAGAAGCA#.(((...((((((.((((((.#))))))))))))....))).	2959	2979	1	-20.4	0	0.000105711	0.441	0	0	-12.2138	15	20	12	3UTR		0	0
hsa-miR-222-3p	NM_197956	NAIF1	AGCTACATCTGGCTACTGGGT#ACCCTGGCCGGGCGAGGTGGCTC#((((((.((((((((..((((#))))))))))))....)))))).	2336	2359	1	-21.6	0	2.29843e-06	0.382	0	0	-5.71431	18	23	12	3UTR		0	0
hsa-miR-222-3p	NM_197964	FMC1	AGCTACATCTGGCTACTGGGT#GCCTTAGCCAGGCACGGTGGCTC#((((((.((((((((..((((#))))))))))))....)))))).	636	659	1	-21.2	0	0.000228034	0.471	0	0	-5.71431	18	23	12	3UTR		0	0
hsa-miR-222-3p	NM_198080	MSRB3	AGCTACATCTGGCTACTGGGT#GCCAAGAGCCAGAATTTCCCTTTGTAGCA#.(((((((((((((.((.(((#))).))))))))).........)))))).	2464	2493	1	-22.9	1	0.0585095	0.559	0	0	-4.52877	18	29	9	3UTR		0	0
hsa-miR-222-3p	NM_198098	AQP1	AGCTACATCTGGCTACTGGGT#GGCCAGGGGCCAGGAGTGGG#..((((.(((((((.((((.(#).)))).))))))).)))).	2574	2594	1	-23.7	0	0.000331103	0.368	0	0	-7.23614	16	20	7	3UTR		0	0
hsa-miR-222-3p	NM_198156	VHL	AGCTACATCTGGCTACTGGGT#CCTAGTAAGTCAGGACAGCTT#((((...(((((((((((((.#))))))).))))))..)))).	845	866	1	-19.7	0	0.00528023	0.603	0.679717	0.493942	-11.5013	17	21	7	3UTR		0	0
hsa-miR-222-3p	NM_198182	GRHL1	AGCTACATCTGGCTACTGGGT#CCCAGTCAGCCATGTCGCC#.((.(((..(((((((((((.#)))))).)))))))).)).	2074	2093	1	-21.6	0	0.00230253	0.441	0	0	-10.1954	16	19	8	3UTR		0	0
hsa-miR-222-3p	NM_198196	CD96	AGCTACATCTGGCTACTGGGT#ACCTAGTCAGCCAGACGTGCTC#(((.((.((((((((((((((#))))))).))))))).))))).	2800	2822	1	-25.6	0	0.00225849	0.588	0	0	-8.51328	19	22	7	3UTR		0	0
hsa-miR-222-3p	NM_198218	ING1	AGCTACATCTGGCTACTGGGT#CCCAGTAGCTAGGATTACAGGCA#.(((...(((((((((((((.#)))))))))))))......))).	2482	2505	1	-24.4	0	9.74521e-07	0.456	0.0241642	-0.0894065	-11.357	16	23	13	3UTR		0	0
hsa-miR-222-3p	NM_198279	BCLAF3	AGCTACATCTGGCTACTGGGT#GCCCATCCCCAGAAGTAGCA#.(((((.(((((....(((((#)))))...))))).))))).	5213	5233	1	-22.4	0	0.0360538	0.559	1.13582	2.24332	-8.45148	15	20	5	3UTR		0	0
hsa-miR-222-3p	NM_198395	G3BP1	AGCTACATCTGGCTACTGGGT#AGTGAGCCAGATGTGGTG#.((((((((((((((((....#))).))))))))))))).	6436	6454	1	-24.3	1	7.51109e-05	0.529	0.00573059	-0.0846385	-3.79332	16	18	13	3UTR		0	0
hsa-miR-222-3p	NM_198461	LONRF2	AGCTACATCTGGCTACTGGGT#GCCCAGTAGGCATCCAGCCATTTACTGCTTTAATAGGGTAGCA#.(((((..(((((((((((((#)))))))))....))))....................))))).	9634	9677	1	-23.1	0	0.00140001	0.544	0.0223983	0.0446118	-7.65065	18	43	9	3UTR		0	0
hsa-miR-222-3p	NM_198467	RSBN1L	AGCTACATCTGGCTACTGGGT#TCCAGTAGCATATATGTAGA#..((((((.(((((((((((.#))))))))).)).)))))).	4876	4896	1	-21.5	1	0.00903075	0.662	0.282772	0.641446	-6.01339	17	20	9	3UTR		1	1
hsa-miR-222-3p	NM_198484	ZNF621	AGCTACATCTGGCTACTGGGT#TCCAGGGAACACATGAACGATAATAAAGTGGCCAGGTGCAGTGGCTG#(((((((((((((((((....#.)))))))))))...)))))).	5897	5944	1	-25	1	2.44111e-06	0.471	0.151069	0.0688005	-3.93757	17	22	11	3UTR		0	0
hsa-miR-222-3p	NM_198511	LANCL3	AGCTACATCTGGCTACTGGGT#GCCTAGTAGTCAGATCACAAGTGAGTGTGGCTA#(((((((((((((((((((((#))))))))))))))...........))))))).	5904	5937	1	-29.7	1	1.27799e-05	0.529	0	0	-3.93757	21	33	14	3UTR		0	0
hsa-miR-222-3p	NM_198562	C3orf62	AGCTACATCTGGCTACTGGGT#GCCCCTAAAAAAGTACAGGAGTGGCCAGGCACAGTGGCTC#((((((.((((((((((((((#))))...............))))))))))....)))))).	1499	1539	1	-24.3	0	8.25569e-05	0.441	0	0	-5.48126	20	40	10	3UTR		0	0
hsa-miR-222-3p	NM_198563	STIMATE	AGCTACATCTGGCTACTGGGT#CCCACTGGCCAGAGCAGCTG#((((.(.((((((((.((((.#)))).))))))))).)))).	4315	4335	1	-24.6	0	3.55564e-05	0.441	0	0	-9.83335	17	20	9	3UTR		0	0
hsa-miR-222-3p	NM_198569	ADGRG6	AGCTACATCTGGCTACTGGGT#ACTCAGTAGCCACAGAAGCTA#((((.....((((((((((((#))))))))))))....)))).	4297	4318	1	-23.2	0	0.00134518	0.676	0	0	-14.8713	16	21	12	3UTR		0	0
hsa-miR-222-3p	NM_198581	ZC3H6	AGCTACATCTGGCTACTGGGT#ACCCGTTAAACAGGTGTGGCA#.((((((((((..((.(((((#))))).))..)))))))))).	8478	8499	1	-24.4	1	0.0105845	0.574	0	0	-8.66231	17	21	10	3UTR		1	0
hsa-miR-222-3p	NM_198596	SULF2	AGCTACATCTGGCTACTGGGT#GCTCTGTGGCCAGTGTAA#...((((.((((((((.((((#)))).)))))))))))).	3953	3971	1	-21.8	0	0.000560345	0.529	0	0	-8.82818	16	18	12	3UTR		0	0
hsa-miR-222-3p	NM_198692	KRTAP10-11	AGCTACATCTGGCTACTGGGT#TCAGTAGCCACAGAGCTG#((((.....((((((((((..#))))))))))...)))).	1039	1057	1	-20	0	8.15138e-06	0.426	0	0	-14.8713	14	18	10	3UTR		0	0
hsa-miR-222-3p	NM_198722	AMIGO3	AGCTACATCTGGCTACTGGGT#ACCCAGGCCCCTGTGGCTT#(((((((...(((..((((((#)))))))))..))))))).	2034	2053	1	-21.5	1	1.18373e-05	0.397	0	0	-10.1424	16	19	9	3UTR		0	0
hsa-miR-222-3p	NM_198841	FAM120AOS	AGCTACATCTGGCTACTGGGT#CCCAGGTCCCAGGTGTGGTG#.(((((((((((...(((((.#)))))...))))))))))).	3209	3229	1	-26.6	1	2.01249e-05	0.412	0	0	-6.67474	16	20	11	3UTR		0	0
hsa-miR-222-3p	NM_198859	PRICKLE2	AGCTACATCTGGCTACTGGGT#CTCAGTGGCCATCTGCCATGGTGAGGTGAGCG#.(((.(((((((((((((((.#))))))))))).............))))))).	4783	4815	1	-23.2	0	1.97292e-06	0.544	0	0	-7.91236	18	32	11	3UTR		0	1
hsa-miR-222-3p	NM_198903	GABRG2	AGCTACATCTGGCTACTGGGT#CTAGTGTTCAGAATGTAGCA#.(((((((((((.((((((..#)))))).))))).)))))).	3305	3325	1	-21.7	1	0.000160684	0.647	0.61464	0.126878	-5.08246	17	20	6	3UTR		0	0
hsa-miR-222-3p	NM_198925	SEMA4B	AGCTACATCTGGCTACTGGGT#GCGTTCTGCCTTGCCAGTCAGCCGAGGATGTAGTTG#(((((((((((((((((((..#.))))).))))..)))))))))).	3273	3309	1	-26.6	1	0.000249268	0.382	-0.252457	0.0978047	-3.93757	19	24	10	3UTR		0	0
hsa-miR-222-3p	NM_198968	DZIP1	AGCTACATCTGGCTACTGGGT#ACTGAGTGGCCATGGGCATGTGGA#..(((((((((((((((.(((#))).))))))))...).)))))).	7046	7070	1	-21.3	1	3.04336e-06	0.544	0	0	-4.957	18	24	8	3UTR		0	0
hsa-miR-222-3p	NM_199000	LHFPL3	AGCTACATCTGGCTACTGGGT#TGGGTATGCTCAAAGGAGTAAAACCCAATTCACAGAGATGTGGCTT#((((((((((......(((((#.)))))........)))))))))).	2550	2596	1	-20.2	1	0.000650728	0.632	0	0	-13.2236	15	25	10	3UTR		0	0
hsa-miR-222-3p	NM_199037	SCN1B	AGCTACATCTGGCTACTGGGT#TGTGGAGGCCAGGTGTAGTG#.(((((((((((((.(((.(.#).))).))))))))))))).	4717	4737	1	-23	1	0.000266039	0.485	0	0	-4.52877	17	20	13	3UTR		0	0
hsa-miR-222-3p	NM_199044	NSUN4	AGCTACATCTGGCTACTGGGT#ACAGGTAGCTAGGGAGCTCTTGGAGATGTAGCA#.(((((((((((((.((((.(#.).))))..)))).....))))))))).	1923	1956	1	-21.1	1	0.0162626	0.5	0	0	-4.52877	18	28	9	3UTR		1	0
hsa-miR-222-3p	NM_199047	TBPL2	AGCTACATCTGGCTACTGGGT#GCCCAGCACAGAAACAGCTG#((((...((((....((((((#))))))..))))...)))).	1176	1196	1	-17.5	0	0.000506307	0.618	2.12391	0.508765	-17.7295	14	20	6	3UTR		0	0
hsa-miR-222-3p	NM_199050	C2CD2	AGCTACATCTGGCTACTGGGT#ACTCAGTGGCCACCTGGTGCC#.((..((..((((((((((((#))))))))))))..))..)).	5119	5140	1	-23.1	0	2.37383e-06	0.456	0	0	-14.3144	16	21	12	3UTR		0	0
hsa-miR-222-3p	NM_199129	PEDS1	AGCTACATCTGGCTACTGGGT#TGTAAAAATGTGGCTGGGTGTGGTA#.(((((((((((((((.....#.))))))))))))))).	7035	7060	1	-23	1	3.08959e-07	0.515	0	0	-3.79332	15	17	15	3UTR		0	0
hsa-miR-222-3p	NM_199131	VAX1	AGCTACATCTGGCTACTGGGT#ACCCTGGTGCTTATGCGGTGGTGACGGGTGTAGA#..((((((((((((((((.((#.)).)))))))..))))))))).	1212	1246	1	-21.8	1	3.7255e-05	0.456	0	0	-4.957	18	23	9	3UTR		0	0
hsa-miR-222-3p	NM_199169	PMEPA1	AGCTACATCTGGCTACTGGGT#ACCGAGTTCCAGGTAGTGGTTT#((((((((((((..(((.(((#))).))).)))))).)))))).	1805	1827	1	-21.1	1	0.00100953	0.574	0	0	-6.08354	18	22	6	3UTR		0	1
hsa-miR-222-3p	NM_199184	DNPH1	AGCTACATCTGGCTACTGGGT#ATCCGGGGAGCAGCAGATGGCTCTCGGTTCCAGGTGTGGG#..((((((((((..((((((.#.)))))).)))))))))).	566	606	1	-22.9	1	4.60861e-06	0.353	0	0	-7.10297	16	19	10	3UTR		0	0
hsa-miR-222-3p	NM_199344	SFT2D2	AGCTACATCTGGCTACTGGGT#GCCCAGTGGCTATGGATT#......(((((((((((((((#)))))))))))..)))).	9505	9523	1	-21.4	0	5.01948e-06	0.515	0	0	-15.5666	15	18	11	3UTR		0	0
hsa-miR-222-3p	NM_199359	TPD52L2	AGCTACATCTGGCTACTGGGT#CCCACAGGTCAGGTGGAGG#..((.(((((((((..((((.#))))..))))))))).)).	1726	1745	1	-20.6	0	0.00108573	0.382	0	0	-10.0445	15	19	9	3UTR		0	0
hsa-miR-222-3p	NM_199438	PRDM10	AGCTACATCTGGCTACTGGGT#GTAGCCAGTGTGGA#..(((((.((((((((.....#))))))))))))).	5535	5549	1	-20.7	0	0.00112153	0.618	0	0	-7.27064	13	14	13	3UTR		0	0
hsa-miR-222-3p	NM_199461	NANOS1	AGCTACATCTGGCTACTGGGT#CCCATTTTCAGGCCGGGTGTGGTG#.(((((((((((((..((((.#))))......))))))))))))).	3197	3221	1	-24.2	1	1.9795e-05	0.5	0	0	-4.76182	17	24	13	3UTR		1	1
hsa-miR-222-3p	NM_201284	EGFR	AGCTACATCTGGCTACTGGGT#TCTAGAGCCAGCTGTGGG#..(((((.((((((.(((((.#))))))))))).))))).	2689	2707	1	-21.9	0	6.6901e-05	0.544	0	0	-8.00609	16	18	11	3UTR		1	0
hsa-miR-222-3p	NM_201432	GAS7	AGCTACATCTGGCTACTGGGT#TAGCCAGATGTGGTG#.((((((((((((((......#)))))))))))))).	4307	4322	1	-23.6	1	0.00015433	0.559	0	0	-4.02637	14	15	14	3UTR		0	0
hsa-miR-222-3p	NM_201436	H2AZ2	AGCTACATCTGGCTACTGGGT#TAGCCGGGTGTGGTG#.((((((((((((((......#)))))))))))))).	1527	1542	1	-22.3	1	0.000240724	0.544	0	0	-4.02637	14	15	14	3UTR		0	0
hsa-miR-222-3p	NM_201520	SLC25A35	AGCTACATCTGGCTACTGGGT#CCCGGTGGTCACGAGCATGCTC#(((....(((((((((((((.#))))))))))).))....))).	2597	2619	1	-22.4	0	0.00234708	0.426	0	0	-14.5333	16	22	11	3UTR		0	0
hsa-miR-222-3p	NM_201542	MED8	AGCTACATCTGGCTACTGGGT#CCCAGTAGCTTTGCCTGCTT#(((.......((((((((((.#))))))))))......))).	1813	1833	1	-20.6	0	0.00152003	0.559	0	0	-19.1458	13	20	10	3UTR		0	0
hsa-miR-222-3p	NM_201570	CACNB2	AGCTACATCTGGCTACTGGGT#ACTAAAAAGATAAAAAATTAGCCAGGTGTGGTG#.((((((((((((((......#.)))))))))))))).	4267	4300	1	-23.2	1	0.000154486	0.559	0	0	-4.02637	14	16	14	3UTR		0	0
hsa-miR-222-3p	NM_201595	GTF2A1	AGCTACATCTGGCTACTGGGT#GCTTGGTGGCCATTTGGGTA#.(((.((..((((((((((((#))))))))))))..))))).	4109	4129	1	-19.8	0	0.000151232	0.574	0	0	-11.2824	17	20	12	3UTR		0	1
hsa-miR-222-3p	NM_202001	ERCC1	AGCTACATCTGGCTACTGGGT#ACAAAAAAGTAGCCAGGTATGGTGGCA#.((((((((((((((((....#.)))))))))))...))))).	1759	1786	1	-24.5	1	8.32108e-06	0.588	0	0	-3.79332	16	21	11	3UTR		0	0
hsa-miR-222-3p	NM_202002	FOXM1	AGCTACATCTGGCTACTGGGT#TGGGTGCCCAGATGTGCGCTA#((((((((((((.((((.(..#).)))).))))))))).))).	3425	3446	1	-21.3	1	0.000561846	0.529	0	0	-5.22671	17	21	9	3UTR		0	0
hsa-miR-222-3p	NM_203283	RBPJ	AGCTACATCTGGCTACTGGGT#CCAGTTGGTAGATGGTGCC#.((..((((((.(.(((((..#))))).).))))))..)).	2740	2759	1	-19.7	0	0.000180174	0.574	0	0	-15.148	14	19	6	3UTR		0	0
hsa-miR-222-3p	NM_203305	FAM102A	AGCTACATCTGGCTACTGGGT#ACCCAGCAGGCTGGTGTTTACTTAGCCCTGTAGCTT#(((((((...(((((((((((#))))))................))))).))))))).	2292	2328	1	-22.4	1	0.0249101	0.603	0	0	-8.55011	18	36	7	3UTR		0	0
hsa-miR-222-3p	NM_203365	RAPH1	AGCTACATCTGGCTACTGGGT#CCTAGATTGTTAGATGGTCTAGCTA#(((((((((((((..(((((.#)))))...))))))))...))))).	2539	2564	1	-19.8	1	0.000133128	0.618	0	0	-5.52986	18	25	8	3UTR		0	0
hsa-miR-222-3p	NM_203390	RBM12B	AGCTACATCTGGCTACTGGGT#ACCCAGTGGCATTTGTCTTAAAGCC#.((((((....((((((((((#))))))))))...))).....))).	6167	6192	1	-20.9	1	0.0081402	0.662	0	0	-11.2306	16	25	10	3UTR		0	0
hsa-miR-222-3p	NM_203395	IYD	AGCTACATCTGGCTACTGGGT#CCAGGTTGGGAATGCTAGATGTAGTC#.((((((((((((..((((..#)))).........)))))))))))).	2090	2116	1	-23.2	1	0.00140083	0.471	0	0	-5.38561	16	26	12	3UTR		0	0
hsa-miR-222-3p	NM_203411	TMEM88	AGCTACATCTGGCTACTGGGT#ACCCAGTGCTGAGAAAAGCC#.(((...((((((.(((((((#)))))))))).)))..))).	636	656	1	-18.6	0	0.0027423	0.426	0	0	-12.2138	16	20	10	3UTR		0	0
hsa-miR-222-3p	NM_203436	ASCL4	AGCTACATCTGGCTACTGGGT#ATCCAGTGGCCACGTGGAAGCTT#((((.(((.((((((((((((#)))))))))))).)))..)))).	1690	1713	1	-26.8	0	0.00155959	0.574	0	0	-9.113	19	23	12	3UTR		0	0
hsa-miR-222-3p	NM_203444	ABCB9	AGCTACATCTGGCTACTGGGT#CCCAGTGCCTAGAACAGTGGCTG#((((((.((((((.((((((.#))))))))).)))...)))))).	2518	2541	1	-25.3	0	0.000161704	0.515	0	0	-6.3381	18	23	9	3UTR		0	0
hsa-miR-222-3p	NM_203463	CERS6	AGCTACATCTGGCTACTGGGT#CCCAGAGCCAGTGAAGG#..((.((.((((((.(((((.#))))))))))))).)).	5375	5392	1	-21.7	0	0.00443715	0.632	0	0	-12.1251	15	17	13	3UTR		0	0
hsa-miR-222-3p	NM_203506	GRB2	AGCTACATCTGGCTACTGGGT#ACTAAAAATAAGAAATTAGCCGGGTGTGGCA#.((((((((((((((......#.)))))))))))))).	1601	1632	1	-24.9	1	1.54571e-05	0.485	0	0	-4.02637	14	16	14	3UTR		0	0
hsa-miR-222-3p	NM_205842	NCKAP1	AGCTACATCTGGCTACTGGGT#ACCCAGTAGTAGGATTGCTGGATCAAATTCTATCCAGTAGCA#.(((((((((.((((((((((#)))))))))).)))).....................))))).	11124	11166	1	-24.5	1	0.00189802	0.632	0	0	-6.6181	19	42	10	3UTR		0	0
hsa-miR-222-3p	NM_205848	SYT6	AGCTACATCTGGCTACTGGGT#ACCCTTAGGCAGGTGAGTA#.(((.((((((.(((..((((#)))).))).))))))))).	3635	3654	1	-20.6	0	0.00551496	0.529	0	0	-11.4922	16	19	9	3UTR		0	0
hsa-miR-222-3p	NM_206824	VKORC1	AGCTACATCTGGCTACTGGGT#CCTAGAAGGCCCTAGATGTGGG#..((((((((((((.(((((.#)))))..))))..)))))))).	528	550	1	-21.9	1	4.80083e-09	0.412	0	0	-5.69245	17	22	8	3UTR		0	0
hsa-miR-222-3p	NM_206853	QKI	AGCTACATCTGGCTACTGGGT#GCTCAGTACCAGACGTGGCA#.(((((.(((((.((((((((#))))))))))))).))))).	8096	8116	1	-26.5	0	0.00270963	0.485	0	0	-6.62614	18	20	13	3UTR	MIRT046681	1	0
hsa-miR-222-3p	NM_206876	PPP1CB	AGCTACATCTGGCTACTGGGT#CCCAGTTAAACTAGATGTGA#...(((((((((..((((((.#))))))....))))))))).	1572	1592	1	-20.7	0	0.00247763	0.676	0	0	-8.66051	15	20	9	3UTR		0	0
hsa-miR-222-3p	NM_206907	PRKAA1	AGCTACATCTGGCTACTGGGT#GCTTGGTAGCCTGGGGCTAGATGTGGA#..((((((((((((.((((((#.)))))))))))))))))).	4982	5009	1	-26	1	0.000115348	0.515	4.48893	4.99563	-5.69245	18	20	18	3UTR		0	0
hsa-miR-222-3p	NM_206926	SELENON	AGCTACATCTGGCTACTGGGT#GCCCCCACGCCTCAGAGCCAGAGTGGTC#.(((((.(((((((.((((((#.))).))))))))))))))).	1736	1764	1	-25.5	0	7.01277e-05	0.368	0	0	-6.07246	18	21	15	3UTR		0	0
hsa-miR-222-3p	NM_207015	NAALADL2	AGCTACATCTGGCTACTGGGT#CCAGATGGTTAAGTGTAGCTC#((((((((.((((((((((..#)))).)))))).)))))))).	8495	8516	1	-22.5	1	0.000600356	0.632	0	0	-4.99396	18	21	8	3UTR		0	0
hsa-miR-222-3p	NM_207045	ENSA	AGCTACATCTGGCTACTGGGT#GCCTAGTCCAGGTTTAGCA#.((((.((((((..(((((((#))))))))))))).)))).	1406	1425	1	-22.1	0	0.00449469	0.515	0	0	-7.84025	17	19	13	3UTR		0	0
hsa-miR-222-3p	NM_207117	SLC25A47	AGCTACATCTGGCTACTGGGT#TCCAGGGAGTCAGGTGTGTGCTC#((((((((((((((.(((((.#)))))..))))))))))).))).	1341	1364	1	-25	1	6.22043e-06	0.397	0	0	-4.67302	19	23	11	3UTR		0	0
hsa-miR-222-3p	NM_207170	SYF2	AGCTACATCTGGCTACTGGGT#ACTCATGGCCAGTCCTGCTT#(((.....(((((((.(((((#))))))))))))....))).	1396	1416	1	-17.9	0	0.0708819	0.618	0	0	-17.08	15	20	12	3UTR		0	0
hsa-miR-222-3p	NM_207344	SPRYD4	AGCTACATCTGGCTACTGGGT#CCCAGTAGCTCAGTGCCACAGACCTTCAGCCCCACACAGCTGTAGCTA#(((((((.((((((((((((.#)))))))))...........................))).))))))).	1201	1249	1	-26.7	1	0.00151856	0.5	0	0	-6.25121	19	48	9	3UTR		0	0
hsa-miR-222-3p	NM_207356	C1orf174	AGCTACATCTGGCTACTGGGT#GCTCAGTAGCTTTGGTCATAGGCA#.(((..(((.(((((((((((#)))))))))))..)))....))).	1467	1491	1	-19.9	0	0.000839234	0.618	0	0	-11.0558	17	24	11	3UTR		0	0
hsa-miR-222-3p	NM_207360	ZC3H12D	AGCTACATCTGGCTACTGGGT#GCCCAGCCTCCAGGTGTGGG#..((((((((((...((((((#))))))...)))))))))).	2451	2471	1	-25.9	1	2.17968e-07	0.368	0	0	-7.83842	16	20	10	3UTR		0	0
hsa-miR-222-3p	NM_207366	SEPTIN14	AGCTACATCTGGCTACTGGGT#ACAAAAGTTAGCCGGGTGTGGTG#.((((((((((((((((..((#))...))).))))))))))))).	2467	2490	1	-22.8	1	5.6149e-07	0.529	1.37839	1.54757	-3.79332	18	23	13	3UTR		0	1
hsa-miR-222-3p	NM_207386	SHISA6	AGCTACATCTGGCTACTGGGT#CTCAGAGCCAGGGAGCTG#((((.(.(((((((.(((((.#))))))))))))))))).	2380	2398	1	-22.1	0	2.45041e-05	0.529	0	0	-10.3357	17	18	17	3UTR		0	0
hsa-miR-222-3p	NM_207404	ZNF662	AGCTACATCTGGCTACTGGGT#ACAAAATTAGCCAGGTGTGGTG#.((((((((((((((......#.)))))))))))))).	3997	4019	1	-23.2	1	0.000105256	0.544	0	0	-4.02637	14	16	14	3UTR		0	0
hsa-miR-222-3p	NM_207411	XKR5	AGCTACATCTGGCTACTGGGT#CTCAGTCCTTCCTCCATGCAGTCTCTCGCCCAGCCAGGTGAGAGCA#.(((.((((((((...(((((#.)))))))))))))..))).	4045	4091	1	-24.2	0	3.05486e-06	0.382	0	0	-9.7377	16	20	13	3UTR		0	0
hsa-miR-222-3p	NM_207506	SAMD12	AGCTACATCTGGCTACTGGGT#GCCTGCACAACTGTACAGTCCAGCTGTAGCTA#(((((((.((((..((((...#.)))))))).))))))).	956	988	1	-20.3	1	0.0022242	0.456	0	0	-8.39718	15	18	8	3UTR		0	0
hsa-miR-222-3p	NM_212555	PATE2	AGCTACATCTGGCTACTGGGT#ACCTGTGGCCAAGGTGGCA#.(((((...(((((((.((((#)))))))))))..))))).	1402	1421	1	-22.1	0	1.84191e-07	0.5	0	0	-8.70704	16	19	11	3UTR		0	0
hsa-miR-222-3p	NM_213568	SLC39A3	AGCTACATCTGGCTACTGGGT#GCTTCCTCTCTCTGGGCCAGTGCCAGATGTGA#...((((((((((.(((((.(#.).))))))))))))))).	1465	1497	1	-25.4	0	0.000642981	0.515	0	0	-7.37138	16	19	15	3UTR		0	0
hsa-miR-222-3p	NM_213590	TRIM13	AGCTACATCTGGCTACTGGGT#ACCAAGAATTCAAGATGGTTGGTGGCCAGATTTTTGTAGA#..(((((((((((((((((.(#.).))))))))))))....))))).	4396	4436	1	-21.6	1	0.00342396	0.618	0	0	-4.957	18	25	12	3UTR		0	0
hsa-miR-222-3p	NM_213601	TMED8	AGCTACATCTGGCTACTGGGT#CCCAGTGGTTCTAAGGTGTGGA#..((((((((((((((((((.#))))))))))...)))))))).	5976	5998	1	-25.1	1	0.000133653	0.588	0	0	-4.957	18	22	10	3UTR		0	0
hsa-miR-222-3p	NM_213611	SLC25A3	AGCTACATCTGGCTACTGGGT#TGCAGTGGCACGATGATAGCTC#(((((((((..(((((((.(.#).)))))))..)))).))))).	4664	4686	1	-21.9	1	0.000278741	0.426	0.102922	0.0418338	-8.00486	17	22	7	3UTR		0	0
hsa-miR-222-3p	NM_213651	SLC25A24	AGCTACATCTGGCTACTGGGT#ACCCAGAGCCTCAGGATTGGCC#.((((.((((((((.((((((#))))))))))...)))))))).	3737	3759	1	-22.3	0	1.80884e-06	0.456	0	0	-6.42973	18	22	10	3UTR		0	0
hsa-miR-222-3p	NM_214711	PRR27	AGCTACATCTGGCTACTGGGT#TCCAGTGATTGCCAGATGGCC#.((..(((((((((((((((.#)))))))...)))))))))).	4011	4032	1	-22.6	0	4.53323e-05	0.588	0	0	-10.9444	17	21	10	3UTR		0	0
hsa-miR-222-3p	XM_005245350	LHX9	AGCTACATCTGGCTACTGGGT#ATCCAGATATTAGCCATATGTAGA#..((((((.((((((((((((#))))))....)))))).)))))).	5037	5061	1	-22.1	1	0.0705247	0.632	0	0	-6.01339	18	24	6	3UTR		0	0
hsa-miR-222-3p	XM_005245478	CACNA1S	AGCTACATCTGGCTACTGGGT#CTCAGCAGCTAGATGCATGGCC#.(((((((((((((.(((((.#))))).)))))))))..)))).	5783	5805	1	-23.6	1	0.000113177	0.382	0	0	-4.52877	18	22	9	3UTR		0	0
hsa-miR-222-3p	XM_005246708	NYAP2	AGCTACATCTGGCTACTGGGT#TAGCCAGGTGTGGTG#.((((((((((((((......#)))))))))))))).	5313	5328	1	-23	1	0.000128878	0.515	0	0	-4.02637	14	15	14	3UTR		0	1
hsa-miR-222-3p	XM_005246966	PPIG	AGCTACATCTGGCTACTGGGT#ATCCAGTAGCTACTCAATGCTA#(((......((((((((((((#))))))))))))......))).	4082	4104	1	-20.8	0	0.000136407	0.676	0	0	-17.9033	15	22	12	3UTR		0	0
hsa-miR-222-3p	XM_005248299	IL7R	AGCTACATCTGGCTACTGGGT#TCAGTGGGCAGGTGTT#....(((((((.(((((((..#))))))).))))))).	3465	3481	1	-20.9	0	0.000334915	0.574	0	0	-12.8934	14	16	7	3UTR		0	0
hsa-miR-222-3p	XM_005248378	SPEF2	AGCTACATCTGGCTACTGGGT#TCACAGTGGGTCAGGTGAGCC#.(((.(((((((((((((((.#)).)))))).)))))))))).	4213	4234	1	-21	0	0.000116349	0.574	0	0	-7.91236	18	21	10	3UTR		0	0
hsa-miR-222-3p	XM_005248445	MARVELD2	AGCTACATCTGGCTACTGGGT#CCCAGTAGCTGGGATTACAGGCGTGCGCTG#((((((.(((((((((((((.#)))))))))........)))).))).))).	2203	2233	1	-24	0	0.000177455	0.5	0	0	-5.48126	19	30	9	3UTR		0	0
hsa-miR-222-3p	XM_005249010	BRPF3	AGCTACATCTGGCTACTGGGT#GCCCCTGCCAGATGTATGGCC#.((((((((((((....((((#))))..)))))))))..))).	3790	3811	1	-23.3	1	6.32178e-06	0.382	0	0	-5.61866	16	21	9	3UTR		0	0
hsa-miR-222-3p	XM_005249561	VIPR2	AGCTACATCTGGCTACTGGGT#ACCCAGTGGTCAGCAGGTGTCTTTAACTGTCATTGTGTGTGGA#..(((((((((((((((((((#))))))))))))).......................)))))).	4007	4050	1	-25.7	1	0.00373676	0.471	0	0	-4.957	19	43	13	3UTR		0	0
hsa-miR-222-3p	XM_005253045	SIGIRR	AGCTACATCTGGCTACTGGGT#CCCAGTGCCAGAA#.......((((((.((((((.#)))))))))))).	1893	1906	1	-21.4	0	0.00593039	0.475	0	0	-17.9671	12	13	12	3UTR		0	0
hsa-miR-222-3p	XM_005253109	TUB	AGCTACATCTGGCTACTGGGT#GCCCAGCCAGCCAGGAACTGGCTC#(((((..(((((((.((((((#))))))..)))))))...))))).	1795	1819	1	-24.4	0	3.48202e-07	0.353	0	0	-8.11767	18	24	7	3UTR		0	1
hsa-miR-222-3p	XM_005253334	PHC1	AGCTACATCTGGCTACTGGGT#CCCAGTGTAGCTGTGGCTC#(((((((.(((..(((((((.#)))))))))).))))))).	3626	3645	1	-21.1	1	0.000177845	0.544	0	0	-10.8871	17	19	10	3UTR		0	0
hsa-miR-222-3p	XM_005254804	PPIP5K1	AGCTACATCTGGCTACTGGGT#ACCTGTGCCAGAGCTGTGGTTG#(((((((((((((.((.((((#))))))))))))..))))))).	4701	4723	1	-21.3	1	0.000276369	0.515	0	0	-4.79441	19	22	12	3UTR		0	0
hsa-miR-222-3p	XM_005256689	PER1	AGCTACATCTGGCTACTGGGT#CTCAGAACTCAGATGTGGCTA#((((((((((((...(((((.#)))))...)))))))))))).	4127	4148	1	-23.9	1	0.00678423	0.5	0	0	-6.81899	17	21	12	3UTR		0	0
hsa-miR-222-3p	XM_005256929	SLC35B1	AGCTACATCTGGCTACTGGGT#ACCCAGGCTGCTCCTCTCACGGGTGTGGTTA#(((((((((((((..((((((#))))))...))........))))))))))).	1260	1291	1	-23.1	1	0.00026593	0.456	0	0	-5.52986	19	31	11	3UTR		0	0
hsa-miR-222-3p	XM_005257251	NKIRAS2	AGCTACATCTGGCTACTGGGT#CCCAGTCAGCCAGGGAGCTC#((((.(.(((((((((((((.#)))))).)))))))))))).	848	868	1	-25.6	0	0.000118943	0.353	0	0	-9.6003	18	20	12	3UTR		0	0
hsa-miR-222-3p	XM_005257391	MYL4	AGCTACATCTGGCTACTGGGT#GCCCCGGCTGGGTGAGCTG#((((.(((((((((...((((#)))).))))))))))))).	748	767	1	-22.3	0	4.85409e-06	0.412	0	0	-9.02511	17	19	13	3UTR		0	0
hsa-miR-222-3p	XM_005258944	ZNF772	AGCTACATCTGGCTACTGGGT#GCCCAGCCGATGTGGTTT#(((((((((.(((...(((((#))))))))))))))))).	6062	6080	1	-21.8	1	0.000362585	0.529	0	0	-7.00542	17	18	17	3UTR	MIRT046590	0	0
hsa-miR-222-3p	XM_005259392	PDCD5	AGCTACATCTGGCTACTGGGT#CCCAGATGCTTGTGGCA#.((((((...(((..(((((.#)))))..))))))))).	1330	1347	1	-19.5	1	0.000707588	0.647	0	0	-9.99815	14	17	9	3UTR		0	0
hsa-miR-222-3p	XM_005260202	GMEB2	AGCTACATCTGGCTACTGGGT#GCCTTGATCAGGAGCCAGGTGGGCG#.(((.(((((((((.((((..#.)))).)))))))))))).	2288	2313	1	-23.1	0	5.32414e-05	0.368	0	0	-8.64781	16	19	12	3UTR		0	0
hsa-miR-222-3p	XM_005261160	AGPAT3	AGCTACATCTGGCTACTGGGT#CCCGGCATGGCCAGGTGGGGCC#.(((.(((((((((((((((.#)))))..)))))))))).))).	2637	2659	1	-27.6	0	6.74797e-08	0.338	0	0	-7.91236	18	22	10	3UTR		0	0
hsa-miR-222-3p	XM_005262637	TLR6	AGCTACATCTGGCTACTGGGT#TAGCCGGGTGTGGTG#.((((((((((((((......#)))))))))))))).	4617	4632	1	-22.3	1	0.000303423	0.515	0	0	-4.02637	14	15	14	3UTR		0	0
hsa-miR-222-3p	XM_005264152	M1AP	AGCTACATCTGGCTACTGGGT#ACCCAGGGCCACAGAGCTC#((((.....(((((.((((((#)))))))))))...)))).	1834	1853	1	-20.1	0	4.27042e-05	0.441	0	0	-15.6067	15	19	11	3UTR		0	0
hsa-miR-222-3p	XM_005264293	KCNK3	AGCTACATCTGGCTACTGGGT#CCCAAGTAGCTAGTGATAAGCTG#((((.((.((((((((((((.#)))).))))))))))...)))).	2692	2715	1	-23	0	0.000168351	0.471	0	0	-10.3702	18	23	10	3UTR		0	0
hsa-miR-222-3p	XM_005264867	METTL6	AGCTACATCTGGCTACTGGGT#GCCCAAGCAATCCTCCTACCTCAGCCTCCAAGTAGCTGGGACTGAAGGTGTGTGCCAGCATGTGTGGCTA#(((((((((((((((((((((#.))))...)))))))))......................)))))))).	2711	2781	1	-22.6	1	0.00041093	0.559	0	0	-3.93757	21	48	9	3UTR		0	0
hsa-miR-222-3p	XM_005265022	THUMPD3	AGCTACATCTGGCTACTGGGT#TAGCCAGGTGTGGTG#.((((((((((((((......#)))))))))))))).	2740	2755	1	-23	1	0.00010367	0.515	0	0	-4.02637	14	15	14	3UTR		0	0
hsa-miR-222-3p	XM_005267015	SNX9	AGCTACATCTGGCTACTGGGT#ACCCAGTGTCAGATA#......(((((((.(((((((#)))))))))))))).	2510	2525	1	-20.9	0	0.0197753	0.676	0	0	-16.4234	14	15	14	3UTR		0	0
hsa-miR-222-3p	XM_005268730	FAIM2	AGCTACATCTGGCTACTGGGT#GCCCATGTGGCTGGAGGTTGGGGGCA#.(((((.((((((((((((((#))))).))))))))).))....))).	4138	4164	1	-23.3	0	0.00395571	0.338	0	0	-5.33701	19	26	9	3UTR		0	0
hsa-miR-222-3p	XM_005268839	ITGA7	AGCTACATCTGGCTACTGGGT#CCCAGCCTGGCCTGTGGCTG#(((((((...((((((((((.#)))))..)))))))))))).	3752	3772	1	-23.2	1	6.26817e-06	0.338	0	0	-8.55011	17	20	12	3UTR		0	0
hsa-miR-222-3p	XM_005270028	PBLD	AGCTACATCTGGCTACTGGGT#ACCTCGTCTCTACTACAAATACAAAAATTAGCTGGGTGTGGTG#.((((((((((((((......#.)))))))))))))).	1333	1376	1	-19.6	1	0.0011157	0.544	0	0	-4.02637	14	16	14	3UTR		0	0
hsa-miR-222-3p	XM_005270132	SFTPA2	AGCTACATCTGGCTACTGGGT#GCCCAGTGCCATCAGGATGAGCA#.(((.((((((((.(((((((#)))))))))))....))))))).	1277	1300	1	-25.1	0	0.000138216	0.412	0	0	-8.7692	18	23	11	3UTR		0	0
hsa-miR-222-3p	XM_005271619	GRAMD1B	AGCTACATCTGGCTACTGGGT#GCTCTAAGTAAGGAAAAAGAGGCCGGGTGTGGTG#.(((((((((((((.((....#.)).))))))))))))).	3575	3609	1	-22.1	1	0.000195769	0.5	0	0	-4.52877	15	18	13	3UTR		0	0
hsa-miR-222-3p	XM_005272213	VAV2	AGCTACATCTGGCTACTGGGT#GCCCAGGCTGGGTGTGGG#..(((((((((((..((((((#))))))))))))))))).	3956	3974	1	-24.9	1	6.27949e-06	0.279	0	0	-6.54929	17	18	17	3UTR		0	0
hsa-miR-222-3p	XM_005272686	CASK	AGCTACATCTGGCTACTGGGT#CCAGTGACCAGATGAGTC#.(((.(((((((.((((((..#)))))).)))))))))).	5179	5197	1	-23.2	0	0.00350776	0.618	0	0	-9.20149	16	18	10	3UTR		0	0
hsa-miR-222-3p	XM_005272998	BPNT1	AGCTACATCTGGCTACTGGGT#GCTCTGTAGCCTAGGCTAGAATGTAGTG#.((((((((((((..((((((#.)))))))))))).)))))).	1803	1831	1	-22.4	1	1.27975e-05	0.412	0	0	-5.38561	18	21	12	3UTR		0	0
hsa-miR-222-3p	XM_005274193	SPTBN2	AGCTACATCTGGCTACTGGGT#TAGCCAGGTGTAGTG#.((((((((((((((......#)))))))))))))).	10623	10638	1	-23.3	1	0.000230882	0.515	0	0	-4.02637	14	15	14	3UTR	MIRT046696	0	0
hsa-miR-222-3p	XM_005277644	NPY4R2	AGCTACATCTGGCTACTGGGT#GCCCTTCCTTGCCTCCCAGGACCTCATTTGATACAGTAGCTGGACCGAGACTCTGTGGCTC#(((((((((((((((((((((#.)))..........))))))))))).........))))))).	2487	2548	1	-22.6	1	7.67463e-05	0.456	0	0	-3.93757	21	42	11	3UTR		0	0
hsa-miR-222-3p	XM_006711224	ATF6	AGCTACATCTGGCTACTGGGT#TTCAGTGGCAAATGTAGCC#.(((((((...(((((((((.#)))))))))..))))))).	2269	2288	1	-21.3	1	0.000546196	0.544	0	0	-8.917	16	19	9	3UTR		0	0
hsa-miR-222-3p	XM_006712041	THNSL2	AGCTACATCTGGCTACTGGGT#CCCAGTAGCCTGGCTGGAGGTGGCTT#((((((.(((((((((((((.#)))))))))).....))).)))))).	3325	3351	1	-28.8	0	1.71946e-06	0.426	0	0	-5.48126	19	26	10	3UTR		0	0
hsa-miR-222-3p	XM_006712392	PSD4	AGCTACATCTGGCTACTGGGT#CCCAGAATCCAGAGTGGCC#.(((((.(((((...(((((.#)))))...)))))))))).	3670	3689	1	-23.2	0	0.00197758	0.426	0	0	-8.21843	15	19	10	3UTR		0	0
hsa-miR-222-3p	XM_006713093	ALS2CL	AGCTACATCTGGCTACTGGGT#CCCAGGGCCAGTGACAAGCA#.(((.((.((((((.(((((.#)))))))))))))...))).	2021	2041	1	-22.5	0	0.0286729	0.397	0	0	-10.9614	16	20	13	3UTR		0	0
hsa-miR-222-3p	XM_006714812	DELE1	AGCTACATCTGGCTACTGGGT#GCCCAAGTTGAATAGCATAGATGTGGTTG#(((((((((((((((((((((#))))).)).....))).))))))))))).	2626	2655	1	-23.2	1	0.0236692	0.485	0	0	-3.93757	21	29	11	3UTR		0	0
hsa-miR-222-3p	XM_006714916	SNCB	AGCTACATCTGGCTACTGGGT#TCCAGTGTTGCCTCCTCCCATCCAGCGTCTGCGCGGATGTAGCA#.((((((((((((..((((((#.)))))).....)).)))))))))).	1371	1415	1	-25.3	1	0.000130782	0.5	0	0	-5.38561	18	26	10	3UTR		1	1
hsa-miR-222-3p	XM_006715082	MYLK4	AGCTACATCTGGCTACTGGGT#ACCCGGTGGTGGTGATGTTGGG#..((((((((.((((((((((#)))))))))).).))))).)).	2986	3008	1	-23	1	3.9518e-07	0.485	0	0	-7.78178	18	22	10	3UTR		0	0
hsa-miR-222-3p	XM_006715470	IFNGR1	AGCTACATCTGGCTACTGGGT#ATCCAGTACTCCTGGTTCCTAGGTGAGCA#.(((.(((((((..((((((.#.))))))..)))))))))).	2246	2275	1	-20.8	0	3.23815e-05	0.441	0	0	-10.0583	16	20	10	3UTR		0	0
hsa-miR-222-3p	XM_006715645	ADCYAP1R1	AGCTACATCTGGCTACTGGGT#ATCCAAAAGGAGCTGAGAGCCAGAAATGTGGCTG#((((((((((((((.((.(((#.))).)))))))))..))))))).	2491	2525	1	-26.4	1	3.70474e-06	0.515	0	0	-4.67302	19	24	9	3UTR		0	0
hsa-miR-222-3p	XM_006718842	MRE11	AGCTACATCTGGCTACTGGGT#CTTAGTAGCCCATGTTAAGCTT#((((((((..((((((((((.#)))))))))).))))..)))).	3361	3383	1	-20.3	1	0.00693277	0.632	0	0	-6.23647	18	22	10	3UTR		0	1
hsa-miR-222-3p	XM_006721811	TANC2	AGCTACATCTGGCTACTGGGT#ACCTACAGCCAGATTTTGTTCTAGTGGCC#.(((((((((((((..(((((#))))).)))))))).........))))).	7349	7378	1	-21.2	1	0.0100422	0.544	0	0	-4.76182	18	29	8	3UTR		0	0
hsa-miR-222-3p	XM_006722293	CYBC1	AGCTACATCTGGCTACTGGGT#CCCAGCGGTCAGGTGC#.....(((((((((.(((((.#))))).))))))))).	1255	1271	1	-22.5	0	2.22237e-05	0.353	0	0	-14.401	14	16	9	3UTR		0	0
hsa-miR-222-3p	XM_006722883	KXD1	AGCTACATCTGGCTACTGGGT#ACACCAGAGCCAGATGTC#....((((((((((.((((((#)).)))))))))))))).	890	908	1	-24	0	0.00216374	0.412	0	0	-10.282	16	18	14	3UTR		0	0
hsa-miR-222-3p	XM_006723213	ZNF793	AGCTACATCTGGCTACTGGGT#TAGCCGGGTGTGGTG#.((((((((((((((......#)))))))))))))).	3923	3938	1	-22.3	1	0.000256689	0.529	0	0	-4.02637	14	15	14	3UTR		0	0
hsa-miR-222-3p	XM_006723381	ZNF329	AGCTACATCTGGCTACTGGGT#ACCTGTGAATGAACAATGAAGTCGTTCCTCTTAAGACTGAAACAAGCAGGCCAGATGTGGTG#.(((((((((((((.......#.))))))))))))).	2677	2739	1	-22.8	1	1.69071e-05	0.485	0	0	-4.76182	13	15	13	3UTR		0	0
hsa-miR-222-3p	XM_006723403	OPA3	AGCTACATCTGGCTACTGGGT#TAGCCGGGTGTGGTG#.((((((((((((((......#)))))))))))))).	1274	1289	1	-22.3	1	0.000122842	0.5	0	0	-4.02637	14	15	14	3UTR		0	0
hsa-miR-222-3p	XM_006723784	KCNB1	AGCTACATCTGGCTACTGGGT#CCCAGTGGCCTACCAGGCACCACATTGGGATGAGACTC#((((.(((((((((((((((.#)))))))))).................))))))).)).	9793	9831	1	-23	0	7.17535e-05	0.382	0	0	-8.05661	19	38	10	3UTR		0	0
hsa-miR-222-3p	XM_006724170	GRAMD4	AGCTACATCTGGCTACTGGGT#ACCACGTGCCAGGTGTGGCC#.((((((((((((.((..(((#)))..)))))))))))))).	3945	3965	1	-26.1	1	2.24794e-06	0.368	0	0	-4.65016	17	20	14	3UTR		0	0
hsa-miR-222-3p	XM_011509365	CRB1	AGCTACATCTGGCTACTGGGT#ATTGAGAATTACAGGCCAGGTGTGGTG#.(((((((((((((.......#.))))))))))))).	4480	4507	1	-22.2	1	0.000198721	0.576	0	0	-4.76182	13	15	13	3UTR		0	0
hsa-miR-222-3p	XM_011509654	POU2F1	AGCTACATCTGGCTACTGGGT#ACCTGGTAGGGAAGATGTGA#...(((((((..(((((((((#)))))))))...))))))).	10139	10159	1	-20.3	0	0.0446564	0.574	0	0	-12.6861	16	20	9	3UTR		0	0
hsa-miR-222-3p	XM_011509708	MSTO1	AGCTACATCTGGCTACTGGGT#CCCATGGTCAGACAGCTG#((((...((((((((.((((.#)))))))))))).)))).	2652	2670	1	-20.3	0	0.000521345	0.471	0	0	-11.7343	16	18	12	3UTR		0	0
hsa-miR-222-3p	XM_011510659	TMEM37	AGCTACATCTGGCTACTGGGT#GCACAGGCTTAGCCAGATGTTGA#..(.((((((((((((((.((#)).)))...))))))))))).).	852	875	1	-20.1	0	0.00276851	0.618	0	0	-7.98902	17	23	11	3UTR		0	0
hsa-miR-222-3p	XM_011511228	NDUFA10	AGCTACATCTGGCTACTGGGT#GCCCAGAGTCAGATGC#.....(((((((((.((((((#))))))))))))))).	2207	2223	1	-24.3	0	0.000748081	0.529	0	0	-14.401	15	16	15	3UTR		0	0
hsa-miR-222-3p	XM_011511872	TTC21B	AGCTACATCTGGCTACTGGGT#ACTCCACGAGCCAGAAACCAGCTG#((((...(((((((..(((((#)).)))..)))))))....)))).	3623	3647	1	-19.4	0	0.0128605	0.559	0	0	-12.4698	16	24	7	3UTR		0	0
hsa-miR-222-3p	XM_011512041	AGPS	AGCTACATCTGGCTACTGGGT#ACCTAGTAGCCCTAAGTTGTGGCTT#(((((((.(((((((((((((#)))))))))))...)).))))))).	6741	6766	1	-28.5	1	7.18038e-05	0.471	0	0	-6.25121	20	25	11	3UTR		1	1
hsa-miR-222-3p	XM_011512169	STK17B	AGCTACATCTGGCTACTGGGT#GCACCGGTAGGTCTATTAACACAGTGCCCGAGTCAGCGGTAGCA#.(((((..((((((..(((((#.)))))))))))..))))).	2400	2444	1	-22.3	0	0.00157399	0.544	0	0	-8.61914	16	20	11	3UTR		0	0
hsa-miR-222-3p	XM_011512777	NME9	AGCTACATCTGGCTACTGGGT#ACTCAGAGCCAAGTCTGTGGCA#.((((((.((((((.((((((#))))))))))).)..)))))).	1802	1824	1	-23.3	1	9.99978e-06	0.456	0	0	-6.84241	18	22	11	3UTR		0	0
hsa-miR-222-3p	XM_011513123	ATP13A3	AGCTACATCTGGCTACTGGGT#GCCTGTGAAGCCAGGTGTGGG#..((((((((((((.((((((#))))).).)))))))))))).	6372	6393	1	-24.8	1	2.69312e-06	0.559	0	0	-5.69245	18	21	12	3UTR		0	0
hsa-miR-222-3p	XM_011513235	CHCHD6	AGCTACATCTGGCTACTGGGT#CCCAGCTAGCAAGAAGGTTCCCATCAGGTGTAGCC#.(((((((((((((((((((.#))))).))))..............)))))))))).	1858	1893	1	-26.4	1	0.000539786	0.471	0	0	-3.79332	19	35	10	3UTR		0	0
hsa-miR-222-3p	XM_011513595	TADA2B	AGCTACATCTGGCTACTGGGT#CCCAGTGGTTCTCAAGGTGGGGCTC#((((.(((((((((((((((.#))))))))))....))))).)))).	3899	3924	1	-24.1	0	9.86771e-06	0.456	0	0	-8.05661	19	25	10	3UTR		0	0
hsa-miR-222-3p	XM_011513848	SEPSECS	AGCTACATCTGGCTACTGGGT#GGCCAGAGCTGGGAGAGTAGCA#.(((((.(((((((.((((.(#).)))))))))))...))))).	3990	4012	1	-21.3	0	5.24363e-05	0.574	0	0	-6.07246	17	22	11	3UTR		0	0
hsa-miR-222-3p	XM_011513958	UGT3A1	AGCTACATCTGGCTACTGGGT#CCAGTGGCTAAGGTAGTTT#((((((...((((((((((..#))))))))))..)))))).	2548	2567	1	-22	0	0.0101888	0.618	0	0	-8.85129	16	19	10	3UTR		0	0
hsa-miR-222-3p	XM_011513987	TTC23L	AGCTACATCTGGCTACTGGGT#ACTCATAGCTAGGAAGTGGCA#.(((((.((((((((.(((((#)))))))))))))..))))).	2470	2491	1	-21.3	0	0.000398492	0.544	0	0	-5.57006	18	21	13	3UTR		0	0
hsa-miR-222-3p	XM_011514082	SKP2	AGCTACATCTGGCTACTGGGT#ACCCAAGCTGGAGGTAGTA#.(((((.(((((((..(((((#)))))))))))).))))).	2223	2242	1	-21.7	0	0.00240214	0.676	0	0	-6.30551	17	19	12	3UTR		0	0
hsa-miR-222-3p	XM_011515404	GRID2IP	AGCTACATCTGGCTACTGGGT#GCCCAGAGCCAGATGCTGTA#.((..(((((((((.((((((#)))))))))))))))..)).	3299	3319	1	-28.6	0	0.00160739	0.382	0	0	-11.6798	17	20	15	3UTR		0	0
hsa-miR-222-3p	XM_011515477	TNS3	AGCTACATCTGGCTACTGGGT#ACTCATTGGCCAGGTGTGA#...((((((((((((.(((((#))))).)))))))))))).	7001	7020	1	-24.1	0	0.0126546	0.544	0	0	-6.74759	17	19	12	3UTR		0	0
hsa-miR-222-3p	XM_011515998	MKRN1	AGCTACATCTGGCTACTGGGT#CCCTGTGGTGGTGTGGCA#.((((((((..(((((.(((.#))).))))))))))))).	1467	1485	1	-22.4	1	5.22697e-05	0.382	0	0	-7.86061	16	18	13	3UTR		0	0
hsa-miR-222-3p	XM_011517017	ZNF517	AGCTACATCTGGCTACTGGGT#GTACAAAAAGTAGCTGGGTGTGGTG#.((((((((((((((((....#.)))))))))))))))).	3483	3508	1	-24.3	1	0.00017645	0.485	0	0	-3.79332	16	18	16	3UTR		0	0
hsa-miR-222-3p	XM_011517212	SDC2	AGCTACATCTGGCTACTGGGT#GCCCTTAAAACCAAACCCTATGCCTTTTGTAGCTG#(((((((...(((....((((#.))))...)))...))))))).	1180	1215	1	-21.6	1	0.0157766	0.603	0	0	-10.3754	14	22	7	3UTR		0	0
hsa-miR-222-3p	XM_011517623	GGH	AGCTACATCTGGCTACTGGGT#ATTCAGCTATTAGAAATTATAATTGAGGCCAGGTGTGGTG#.(((((((((((((.......#.))))))))))))).	1621	1661	1	-22.2	1	5.09914e-05	0.544	0	0	-4.76182	13	15	13	3UTR		0	0
hsa-miR-222-3p	XM_011518064	ADAMTSL1	AGCTACATCTGGCTACTGGGT#CCCAGTGGGGCAGGGTGAGCA#.(((.(((((..((((((((.#))))))))....)))))))).	6454	6475	1	-23.4	0	0.00356018	0.353	0	0	-14.0839	16	21	8	3UTR		0	0
hsa-miR-222-3p	XM_011518583	GRIN1	AGCTACATCTGGCTACTGGGT#ACCCAGGAGCCAGGGAGCC#.(((.(.(((((((.((((((#)))))).))))))))))).	3722	3741	1	-25.1	0	4.37012e-05	0.294	0	0	-10.1915	17	19	11	3UTR		0	0
hsa-miR-222-3p	XM_011518821	STX17	AGCTACATCTGGCTACTGGGT#ACTCTTGTCTGTATGAAAAAAATTAAGAATTAGCTGGGTGTGGCA#.((((((((((((((......#.)))))))))))))).	4547	4592	1	-22	1	0.00089891	0.559	0	0	-4.02637	14	16	14	3UTR		0	0
hsa-miR-222-3p	XM_011520207	TCP11L1	AGCTACATCTGGCTACTGGGT#ACCCAGGCTGGAGTGTGGTG#.((((((((((((..((((((#)))))))))))).)))))).	4516	4536	1	-22.5	1	9.50922e-06	0.412	0	0	-5.38561	18	20	12	3UTR		0	0
hsa-miR-222-3p	XM_011520769	ARNTL2	AGCTACATCTGGCTACTGGGT#ACCCAGGAACTAGTTGTAGCTT#(((((((.((((...((((((#))))))...)))).))))))).	3388	3410	1	-24.6	1	0.00655619	0.676	0	0	-9.13263	17	22	7	3UTR		0	0
hsa-miR-222-3p	XM_011520853	SSPN	AGCTACATCTGGCTACTGGGT#GCCCAGTTGCTAAATTTTGTGGCA#.((((((..((((.(((((((#))))))).)))).....)))))).	1031	1055	1	-23.8	1	0.000564529	0.529	0	0	-8.02019	17	24	7	3UTR		0	0
hsa-miR-222-3p	XM_011521623	MYO9A	AGCTACATCTGGCTACTGGGT#GCCCAGAGGAATGGCCAGAAGAACATATGTTGGCA#.((((((((((((((((((((#)))))).....))))))))........))).))).	7680	7715	1	-23.4	1	0.00866179	0.529	0	0	-3.79332	20	35	8	3UTR		0	0
hsa-miR-222-3p	XM_011521986	TP53BP1	AGCTACATCTGGCTACTGGGT#ACCTCAGAAGTATTTGGTGTGGCTA#(((((((((..(((.((((((#))).))).)))....))))))))).	5669	5694	1	-21.5	1	0.00128298	0.676	0	0	-8.7403	18	25	9	3UTR		0	0
hsa-miR-222-3p	XM_011522458	GRIN2A	AGCTACATCTGGCTACTGGGT#ACACAGTGGCCATTGTAGTTT#(((((((..(((((((((.((#)).))))))))).))))))).	5018	5039	1	-22.8	1	0.00759099	0.544	0	0	-7.3076	18	21	9	3UTR		0	0
hsa-miR-222-3p	XM_011522905	CYBA	AGCTACATCTGGCTACTGGGT#ACCCAGGTCCTGGCTGTGTGGCC#.(((((((..(((((((((((#))))))....)))))))))))).	2108	2131	1	-22.3	1	2.49629e-06	0.338	0	0	-6.09222	18	23	12	3UTR		0	0
hsa-miR-222-3p	XM_011523279	SIAH1	AGCTACATCTGGCTACTGGGT#TCCAGTGGACAGTGTAGG#..(((((.(((.((((((((.#)))))))).)))))))).	8068	8086	1	-21.5	0	0.0454166	0.588	0	0	-10.6174	16	18	8	3UTR		0	0
hsa-miR-222-3p	XM_011523831	KCNJ12	AGCTACATCTGGCTACTGGGT#GCTCAGAGCCAGAAGGCA#.(((...(((((((.((((((#))))))))))))).))).	3456	3474	1	-23	0	7.77446e-05	0.353	0	0	-12.0925	16	18	13	3UTR		0	0
hsa-miR-222-3p	XM_011524884	SLC25A39	AGCTACATCTGGCTACTGGGT#GCCCTCAGCCTGGTGTAGTC#.((((((((.((((...((((#))))..)))).)))))))).	1464	1484	1	-23.2	1	0.000489003	0.5	0	0	-6.00433	16	20	8	3UTR		0	0
hsa-miR-222-3p	XM_011525461	SLC16A6	AGCTACATCTGGCTACTGGGT#ATCTAAAACAAGGTGGATGTAGCA#.((((((((((.((.......#.)).)))))))))).	3332	3356	1	-17.8	1	0.015124	0.618	0	0	-8.10863	12	15	10	3UTR		1	1
hsa-miR-222-3p	XM_011529638	SETD4	AGCTACATCTGGCTACTGGGT#GCCAGGGTGGCCCAGACGCCAGCCCTTCCCTGTGTGGCTG#(((((((((((((..((((((#.))))))..))))).........)))))))).	2257	2297	1	-27.8	1	0.000784166	0.338	0	0	-5.52986	19	32	8	3UTR		0	0
hsa-miR-222-3p	XM_011529992	APOBEC3H	AGCTACATCTGGCTACTGGGT#ATCCAGCCGGGTACGGTGGCTC#(((((((((((((...(((((#))))))))))))...)))))).	1072	1094	1	-19.8	1	1.07744e-06	0.485	0	0	-5.76291	18	22	12	3UTR		0	0
hsa-miR-222-3p	XM_011530010	HIC2	AGCTACATCTGGCTACTGGGT#TCCTTGAGCCAGGGTGGCA#.(((((.(((((((...(((.#)))...)))))))))))).	2746	2765	1	-22.5	0	9.6894e-06	0.353	0	0	-6.30551	15	19	12	3UTR		0	0
hsa-miR-222-3p	XM_011530017	KIAA0930	AGCTACATCTGGCTACTGGGT#ACCTAGTAGGCAGAGGTTGCA#.((.((.((((.(((((((((#))))))))).)))).)).)).	4320	4341	1	-25.3	0	9.54747e-05	0.5	0	0	-11.7158	17	21	9	3UTR		0	0
hsa-miR-222-3p	XM_011530242	PPARA	AGCTACATCTGGCTACTGGGT#ACAAAAATTAGCCGGGTGTGGTG#.((((((((((((((......#.)))))))))))))).	2262	2285	1	-22.5	1	0.000231994	0.529	0	0	-4.02637	14	16	14	3UTR		0	0
hsa-miR-222-3p	XM_011530556	PPM1F	AGCTACATCTGGCTACTGGGT#GCCCAGCAGCGGAGTGGCC#.(((((.(((.(((.((((((#)))))).))))))))))).	1649	1668	1	-23.1	0	8.45117e-06	0.338	0	0	-8.89724	17	19	11	3UTR		0	0
hsa-miR-222-3p	XM_011531181	EOLA2	AGCTACATCTGGCTACTGGGT#CCAGTGGCCCTGTGGA#..(((((...(((((((((..#))))))))).))))).	3580	3596	1	-22.4	0	0.000160784	0.412	0	0	-9.56953	14	16	9	3UTR		0	0
hsa-miR-222-3p	XM_011531817	EPGN	AGCTACATCTGGCTACTGGGT#CAGTCAAAATAATAATAATCAGTATCCAGGCCAGGCGTGGTG#.(((((.((((((..((((((#.)))))))))))).))))).	2391	2433	1	-22.9	0	2.71492e-05	0.591	0	0	-6.9293	17	20	12	3UTR		0	0
hsa-miR-222-3p	XM_011532055	MARCHF1	AGCTACATCTGGCTACTGGGT#GCCCAGGAGCCCATGAAGTA#.(((.(((..((((.((((((#)))))).)))).))).))).	1930	1950	1	-20.4	0	0.0917686	0.632	0	0	-10.9467	16	20	6	3UTR		0	0
hsa-miR-222-3p	XM_011532712	EXOC6B	AGCTACATCTGGCTACTGGGT#CCTAGTAGTTAGTCTCTGCC#.((.....((((((((((((.#)))))))))))).....)).	2881	2901	1	-19.8	0	0.00794158	0.559	0	0	-16.7027	14	20	12	3UTR		0	0
hsa-miR-222-3p	XM_011532871	MTIF2	AGCTACATCTGGCTACTGGGT#CCCAGTAGGCAGGACCATAGG#..(((..((((.((((((((.#)))))))).))))....))).	2904	2925	1	-21.1	0	0.00346786	0.618	0	0	-11.7484	15	21	8	3UTR		0	0
hsa-miR-222-3p	XM_011532987	EIF2AK2	AGCTACATCTGGCTACTGGGT#ACCCAGGCCAGAGTACAGTGGTA#.(((((.((((((..((((((#)))))))))))).....))))).	6967	6990	1	-22.1	0	7.63309e-05	0.471	0	0	-6.9293	17	23	12	3UTR		0	0
hsa-miR-222-3p	XM_011533102	SLC30A3	AGCTACATCTGGCTACTGGGT#CCCAGGCCTCAGTGTGGCA#.((((((.((((...(((((.#)))))...)))))))))).	1592	1611	1	-22	1	3.25339e-06	0.368	0	0	-8.98838	15	19	10	3UTR		0	0
hsa-miR-222-3p	XM_011534110	LRRC2	AGCTACATCTGGCTACTGGGT#TCCACAAAAAAATTCAAAAAATTAGCCAGGTGTGGTG#.((((((((((((((......#.)))))))))))))).	2799	2836	1	-23.2	1	4.12291e-05	0.529	0	0	-4.02637	14	16	14	3UTR		0	0
hsa-miR-222-3p	XM_011534249	ACTR8	AGCTACATCTGGCTACTGGGT#ACTTTGTTGGCCAGGTGTGGTG#.(((((((((((((((.((((#)))).)).))))))))))))).	6532	6554	1	-24.3	1	3.04197e-05	0.529	0	0	-3.79332	19	22	13	3UTR		0	0
hsa-miR-222-3p	XM_011535387	PDE10A	AGCTACATCTGGCTACTGGGT#ACTAATCAATGGCACACAGGGCCAGGTGTGGCC#.(((((((((((((.(((.((#.)).)))))))))))))))).	9040	9073	1	-27	1	3.58318e-09	0.485	0	0	-4.52877	18	21	16	3UTR		0	0
hsa-miR-222-3p	XM_011535963	PDSS2	AGCTACATCTGGCTACTGGGT#ACTTCCGGATAACCAGTGGCACAGATGTACTCTTTACATAGCTG#(((((((((((((((((((..#.)))))))).)))))))...........)))).	978	1022	1	-27	1	0.000626551	0.632	0	0	-3.93757	19	33	8	3UTR		0	0
hsa-miR-222-3p	XM_011536363	CFL2	AGCTACATCTGGCTACTGGGT#ATCCACTGGTCAGATGG#.....((((((((((.(((((#))))).)))))))))).	892	909	1	-20.3	0	0.00245397	0.691	0	0	-13.8986	15	17	10	3UTR		0	0
hsa-miR-222-3p	XM_011536563	ATG14	AGCTACATCTGGCTACTGGGT#GCCCAGGCTGGAGTGTAGTG#.((((((((((((..((((((#)))))))))))).)))))).	3115	3135	1	-23.1	1	2.96879e-07	0.397	0	0	-5.38561	18	20	12	3UTR		0	0
hsa-miR-222-3p	XM_011541396	KCNA2	AGCTACATCTGGCTACTGGGT#CTCAGTCTGGCAGATGTAA#...((((((((.(.((((((.#))))))..).)))))))).	8020	8039	1	-20.4	0	0.0144989	0.529	0	0	-10.7182	15	19	8	3UTR		0	0
hsa-miR-222-3p	XM_011541526	ROR1	AGCTACATCTGGCTACTGGGT#GCCCTTGGAATAACACAGCGCATCAGACCATAAGAAGGCTAGATGTGGA#..((((((((((((.((.(((#.)))...))..)))))))))))).	3503	3552	1	-20.3	1	0.000549531	0.588	0	0	-5.69245	17	24	12	3UTR		0	0
hsa-miR-222-3p	XM_011541891	RHCE	AGCTACATCTGGCTACTGGGT#CCCAGTAGCTAATGTTTGTC#.((.((((.(((((((((((.#)))))))))))))))..)).	2399	2419	1	-22.4	0	0.00214568	0.559	0	0	-7.88174	17	20	15	3UTR		0	0
hsa-miR-222-3p	XM_011543830	MTMR9	AGCTACATCTGGCTACTGGGT#TAGCCAGGTGTGGTG#.((((((((((((((......#)))))))))))))).	6208	6223	1	-23	1	9.88298e-05	0.515	0	0	-4.02637	14	15	14	3UTR		0	0
hsa-miR-222-3p	XM_011544195	NID1	AGCTACATCTGGCTACTGGGT#CCCTGTGGCCTTATGAGCTC#((((.(((..((((((.(((.#))).))))))..))))))).	3988	4008	1	-22.8	0	0.000310325	0.456	0	0	-10.3555	16	20	7	3UTR		0	0
hsa-miR-222-3p	XM_011544385	LZTS1	AGCTACATCTGGCTACTGGGT#AGCCAGTGGCGGGTGATGGCC#.(((((((((.((((((((.(#).))))))))))))).)))).	2677	2698	1	-23.6	1	1.61005e-06	0.353	0	0	-6.6181	18	21	13	3UTR		0	0
hsa-miR-222-3p	XM_011544823	CYB561A3	AGCTACATCTGGCTACTGGGT#CCCAGTAGCGATGAGTAACAGAGGTGGCTG#((((((.(((((((((((((.#))))))))).........)))).)))))).	993	1023	1	-27.9	0	1.21472e-05	0.471	0	0	-5.48126	19	30	9	3UTR		0	0
hsa-miR-222-3p	XM_017000057	PPIH	AGCTACATCTGGCTACTGGGT#TCCAAAAAAAAAAAAAATTAGCCAGGTGTGGTG#.((((((((((((((......#.)))))))))))))).	1576	1609	1	-23.2	1	0.000224648	0.544	0	0	-4.02637	14	16	14	3UTR		0	0
hsa-miR-222-3p	XM_017000417	FAM78B	AGCTACATCTGGCTACTGGGT#CCAGTTGCCAGATGA#.....((((((((.(((((..#))))).)))))))).	5885	5900	1	-23.3	0	0.000258154	0.471	0	0	-14.5224	13	15	8	3UTR		0	0
hsa-miR-222-3p	XM_017000493	HFM1	AGCTACATCTGGCTACTGGGT#ATCCAGTGGCTATTTGA#.....((..((((((((((((#))))))))))))..)).	3115	3132	1	-19.3	0	0.000812239	0.691	0	0	-17.0356	14	17	12	3UTR		0	0
hsa-miR-222-3p	XM_017001147	ARMH1	AGCTACATCTGGCTACTGGGT#GCCCAGTTCTGGGGTGGCC#.(((((.(((((..(((((((#))))))).)))))))))).	1367	1386	1	-22.1	0	5.23483e-06	0.485	0	0	-7.48298	17	19	10	3UTR		0	0
hsa-miR-222-3p	XM_017001479	PIK3CD	AGCTACATCTGGCTACTGGGT#ACTCAACAGAGCCAGAAGTAGCC#.(((((.(((((((.(((...#.)))))))))).))))).	5039	5062	1	-24.5	0	0.00209928	0.426	0	0	-6.07246	15	18	10	3UTR		0	0
hsa-miR-222-3p	XM_017001518	RSBN1	AGCTACATCTGGCTACTGGGT#ACCTAGTGGGTAGGTAGGTAAGCA#.((((((((((.(((((((((#))))))))).)))))..))).)).	2450	2474	1	-22.2	1	4.22851e-05	0.632	0	0	-7.14013	19	24	9	3UTR		0	0
hsa-miR-222-3p	XM_017001812	TMEM234	AGCTACATCTGGCTACTGGGT#ACAAAAGGTGGCCAGAGTAGTG#.(((((.((((((((((....#.))))))))))))))).	1667	1689	1	-23	0	5.25432e-05	0.382	0	0	-5.33701	15	17	15	3UTR		0	0
hsa-miR-222-3p	XM_017002215	TNFRSF1B	AGCTACATCTGGCTACTGGGT#CCCAGGGCCAGGGCCCTGCAGAGGGGAAACCAGTGTAGCC#.(((((((((((((.(((((.#))))))))))).....................))))))).	2944	2984	1	-25.3	1	0.000242683	0.353	0	0	-4.52877	18	40	11	3UTR		0	0
hsa-miR-222-3p	XM_017002320	NKAIN1	AGCTACATCTGGCTACTGGGT#CCTGGGGTGGCCAGGCACGGTGGCTC#((((((.(((((((((((((.#)))..))))))))))....)))))).	2615	2641	1	-23.8	0	3.2373e-07	0.485	0	0	-5.48126	19	26	10	3UTR		0	0
hsa-miR-222-3p	XM_017002541	EFCAB2	AGCTACATCTGGCTACTGGGT#GCCAAGATCGGAGAGAATTGCAAGGAGGAGGCAGTGGCCATGCCAGATGTAGTG#.((((((((((((...(((.(#.).))).)))))))))))).	3197	3251	1	-24	1	0.000506883	0.5	0	0	-5.61866	16	20	12	3UTR		0	0
hsa-miR-222-3p	XM_017002634	RGS8	AGCTACATCTGGCTACTGGGT#ACCCAGCTGCCGGAGCTTGGACTC#(((((..((((((..((((((#))))))..))))))...))).)).	1058	1082	1	-22.2	0	0.000246868	0.529	0	0	-8.97451	17	24	6	3UTR		0	0
hsa-miR-222-3p	XM_017003106	CEBPZOS	AGCTACATCTGGCTACTGGGT#CCTGGTGCCATTTGTAGTC#.((((((..((((.((((((.#))))))))))..)))))).	2357	2376	1	-21.9	1	0.0175029	0.559	0	0	-8.02019	16	19	10	3UTR		0	0
hsa-miR-222-3p	XM_017003802	GFPT1	AGCTACATCTGGCTACTGGGT#AGCCAGTGGCAGTGTATGCTC#(((((((.((.((((((((.(#).)))))))))))))).))).	2583	2604	1	-20.8	1	9.47548e-05	0.559	0	0	-9.07598	18	21	14	3UTR		0	0
hsa-miR-222-3p	XM_017004072	PLEKHM3	AGCTACATCTGGCTACTGGGT#ACCCATTGGCTAGAAAAGGCC#.(((...((((((((.(((((#))))).))))))))...))).	5907	5928	1	-21.6	0	7.89341e-05	0.529	0	0	-11.5901	16	21	8	3UTR		0	0
hsa-miR-222-3p	XM_017004452	TMEM127	AGCTACATCTGGCTACTGGGT#ACACTGGTGGCCAGGAGGTGGTA#.(((((.((((((((((((((#)).))))))))))))..))))).	4114	4137	1	-25.1	0	3.90477e-05	0.426	0	0	-5.33701	19	23	12	3UTR		0	0
hsa-miR-222-3p	XM_017004661	SCN3A	AGCTACATCTGGCTACTGGGT#CTCAGTGGAAAACTCCAGTTGTAATGCA#.((((((.((((((((((((.#))))))))......)))).))))..)).	8950	8978	1	-19.1	1	0.000558456	0.721	0	0	-6.10696	18	28	8	3UTR		0	0
hsa-miR-222-3p	XM_017005102	ING5	AGCTACATCTGGCTACTGGGT#CCCAGTAGTGACAGATGAGA#..((.(((((((((((((((.#)))))))))..)))))))).	887	907	1	-23.9	0	0.0265136	0.382	0	0	-9.07604	17	20	9	3UTR		0	0
hsa-miR-222-3p	XM_017005753	C3orf22	AGCTACATCTGGCTACTGGGT#GCCCAGTGCCAGTGA#.....((.(((((.(((((((#)))))))))))))).	1730	1745	1	-21.7	0	0.011346	0.544	0	0	-16.8361	14	15	14	3UTR		0	0
hsa-miR-222-3p	XM_017006158	ERC2	AGCTACATCTGGCTACTGGGT#CCAGTAGTCACCTCTGGGCC#.(((.....((((((((((..#))))))))))......))).	4040	4060	1	-19.1	0	0.00718834	0.574	0	0	-14.727	13	20	10	3UTR		0	0
hsa-miR-222-3p	XM_017006475	NKTR	AGCTACATCTGGCTACTGGGT#ACCCATAGCAGTTCTGTAGCTC#(((((((.((.((((.(((((#)))))))))))...))))))).	6421	6443	1	-20.6	1	0.0114939	0.559	0	0	-9.30903	18	22	11	3UTR		0	0
hsa-miR-222-3p	XM_017006863	EAF2	AGCTACATCTGGCTACTGGGT#ACCCAGACATGGCCAGAA#.......((((((((((((((#))))))...)))))))).	2585	2603	1	-21.4	0	0.0113396	0.691	0	0	-17.1102	14	18	8	3UTR		0	0
hsa-miR-222-3p	XM_017007940	ADGRL3	AGCTACATCTGGCTACTGGGT#ACCCAGACCGAACCCCCACCGGCCAAATGTGGTG#.(((((((.(((((..((((.#.))))..))))).))))))).	4734	4768	1	-23	1	1.48796e-05	0.456	0	0	-5.81821	16	21	7	3UTR		0	0
hsa-miR-222-3p	XM_017008044	GPRIN3	AGCTACATCTGGCTACTGGGT#ACCCAGAGCCATCAGGTGTAC#...(((((((((((.((((((#)))))))))))...)))))).	11963	11984	1	-22.9	0	0.000158363	0.485	0	0	-7.24999	17	21	11	3UTR		0	0
hsa-miR-222-3p	XM_017008959	SLC12A7	AGCTACATCTGGCTACTGGGT#CCCAGATGGCCAGGCCTTGGGCTA#((((...(((((((((((((.#))))).)))))))).....)))).	4668	4692	1	-24.9	0	8.7793e-05	0.426	0	0	-11.5013	17	24	8	3UTR		0	0
hsa-miR-222-3p	XM_017009709	SPINK9	AGCTACATCTGGCTACTGGGT#GCCAGATGCTGCTA#(((..((((((((........#))))))))..))).	2201	2215	1	-19	0	0.00327635	0.721	0	0	-12.914	11	14	8	3UTR		0	0
hsa-miR-222-3p	XM_017010287	RAET1E	AGCTACATCTGGCTACTGGGT#CCTGGTAGTCGTAGCA#.(((((....((((((((((.#))))))))))))))).	1873	1889	1	-20.2	0	0.00151544	0.603	0	0	-9.94954	15	16	15	3UTR		0	0
hsa-miR-222-3p	XM_017010714	MOXD1	AGCTACATCTGGCTACTGGGT#TGGCCAGATGAGTTT#((((.((((((((((......#)))))))))))))).	2481	2496	1	-18.9	0	8.32835e-05	0.603	0	0	-8.28966	14	15	14	3UTR		0	0
hsa-miR-222-3p	XM_017011528	ZSCAN12	AGCTACATCTGGCTACTGGGT#ACCCAGAAGCCAGGACTGACTGTGCA#.((.((((((((((.((((((#)))))).)))))))......))))).	2995	3021	1	-23.8	0	0.000341891	0.529	0	0	-7.5608	18	26	7	3UTR		0	0
hsa-miR-222-3p	XM_017011673	SEMA3A	AGCTACATCTGGCTACTGGGT#CCAGAGTCAGGTTGCTA#(((...((((((((.((((..#)))))))))))).))).	5588	5605	1	-19.2	0	0.00135959	0.662	0	0	-13.725	15	17	12	3UTR		0	0
hsa-miR-222-3p	XM_017012433	PRKAR1B	AGCTACATCTGGCTACTGGGT#CCCAGCTCCCCAGTGTGGTG#.((((((.((((...(((((.#)))))....)))))))))).	783	803	1	-20.4	1	2.69802e-05	0.265	0	0	-8.98838	15	20	10	3UTR		0	0
hsa-miR-222-3p	XM_017012984	RBPMS	AGCTACATCTGGCTACTGGGT#CCCAGCTAGCTAGAGGGCA#.(((...(((((((((((((.#))))).)))))))).))).	1372	1391	1	-23.4	0	0.00254528	0.456	0	0	-11.357	16	19	8	3UTR		0	0
hsa-miR-222-3p	XM_017013255	DDHD2	AGCTACATCTGGCTACTGGGT#CCTAGTGGTGAGGGGTGGGTA#(.((((.(((.(((((((((.#))))))))).))).)))).).	4092	4113	1	-22.8	0	0.00469609	0.632	0	0	-9.46971	17	21	9	3UTR		0	0
hsa-miR-222-3p	XM_017013400	KCNQ3	AGCTACATCTGGCTACTGGGT#CTCAGTGGCTGAGTTGTGGCA#.((((((.((((((((((((.#)))))))))).)).)))))).	17501	17522	1	-25.9	1	0.000157141	0.544	0	0	-6.10696	18	21	10	3UTR		1	1
hsa-miR-222-3p	XM_017013603	NTAQ1	AGCTACATCTGGCTACTGGGT#TCTAACAGGAGCTGTCAAATAGGAGTTGGTAGCCGGGTGTGGTA#.((((((((((((((((((.(#.).)))))))))))))))))).	2283	2327	1	-27.9	1	0.000208717	0.441	0	0	-3.79332	19	22	18	3UTR		0	0
hsa-miR-222-3p	XM_017014199	SEMA4D	AGCTACATCTGGCTACTGGGT#GCCCTCTGCTGTGGGTGTGGCTG#(((((((((((((....((((#))))...)))..)))))))))).	6122	6145	1	-22.8	1	0.000497459	0.368	0	0	-5.76291	17	23	10	3UTR		0	0
hsa-miR-222-3p	XM_017017883	COA4	AGCTACATCTGGCTACTGGGT#GCCCAGGCTGGAGTGTGGTG#.((((((((((((..((((((#)))))))))))).)))))).	1172	1192	1	-22.8	1	0.00046801	0.412	0	0	-5.38561	18	20	12	3UTR		0	0
hsa-miR-222-3p	XM_017018223	CAPN5	AGCTACATCTGGCTACTGGGT#TCCAGACCAGGTGTAGCA#.(((((((((((...(((((.#))))).))))))))))).	3306	3324	1	-25.7	1	0.0112233	0.529	0	0	-6.67474	16	18	11	3UTR		0	0
hsa-miR-222-3p	XM_017018287	RIC3	AGCTACATCTGGCTACTGGGT#GCTCAGTGCCAGGTGCTAGG#..(((((((((((.(((((((#))))))))))))))).))).	3146	3166	1	-25.3	1	0.000379703	0.544	0	0	-5.81384	18	20	15	3UTR		0	0
hsa-miR-222-3p	XM_017018376	SBF2	AGCTACATCTGGCTACTGGGT#AGCCGGGTGTGGTG#.(((((((((((((.......#))))))))))))).	4250	4264	1	-21.2	1	0.00023374	0.471	0	0	-4.76182	13	14	13	3UTR		0	0
hsa-miR-222-3p	XM_017018465	API5	AGCTACATCTGGCTACTGGGT#CCCAGTAGCAAGGGATTCTAAGTTA#((((..((((.(((((((((.#)))))))))...))))....)))).	2629	2654	1	-19.7	0	0.00373047	0.691	0	0	-12.7823	17	25	9	3UTR		0	0
hsa-miR-222-3p	XM_017018688	RAPGEF3	AGCTACATCTGGCTACTGGGT#CAGTGGCCAGAGAGGCG#.(((...(((((((((((...#)))))))))))..))).	1862	1879	1	-24	0	6.37281e-05	0.382	0	0	-11.357	14	17	11	3UTR		0	0
hsa-miR-222-3p	XM_017018720	ERP29	AGCTACATCTGGCTACTGGGT#GCCCAGGTCTTTGACAGATGTAA#...((((((((....((((((#))))))........)))))))).	1048	1071	1	-19.4	0	0.0026741	0.618	0	0	-12.7428	14	23	8	3UTR		0	0
hsa-miR-222-3p	XM_017019698	KLHL42	AGCTACATCTGGCTACTGGGT#ACCTGGTGGTTCAAAGGTGTGGG#..(((((((((((((((((((#)))))))))))...)))))))).	1316	1339	1	-22.7	1	0.000208986	0.5	0	0	-4.957	19	23	11	3UTR		0	0
hsa-miR-222-3p	XM_017019778	RBMS2	AGCTACATCTGGCTACTGGGT#GCTCAGTGGCTGGCGTATAGCTG#(((((.(((((((((((((((#))))))))))))).)).))))).	6752	6775	1	-24.6	0	0.00015927	0.5	0	0	-5.83853	20	23	13	3UTR	MIRT638365	0	0
hsa-miR-222-3p	XM_017020426	LRRC63	AGCTACATCTGGCTACTGGGT#ATCTAGGAAGCCTTATGAGCTA#((((.(((..((((.((((((#))))))..))))..))))))).	2582	2604	1	-19.1	0	0.000649273	0.618	0	0	-11.091	17	22	7	3UTR		0	0
hsa-miR-222-3p	XM_017021787	TRIP11	AGCTACATCTGGCTACTGGGT#CTAGTAGCTATATGGCAGCTT#((((.(((.((((((((((..#)))))))))).)))..)))).	6633	6654	1	-21.1	0	0.00248077	0.662	0	0	-9.113	17	21	10	3UTR		0	0
hsa-miR-222-3p	XM_017022761	SV2B	AGCTACATCTGGCTACTGGGT#AGCCAGGGCTGGAGTGGCTG#((((((.(((((((.((((.(#).))))))))))))))))).	6413	6433	1	-23.1	0	6.18674e-06	0.426	0	0	-6.21671	18	20	17	3UTR		0	0
hsa-miR-222-3p	XM_017022967	ZNF785	AGCTACATCTGGCTACTGGGT#CCCACTGGCTGTGTGGCC#.(((((((..(((((.((((.#)))).)))))))))))).	1895	1913	1	-21.3	1	1.76511e-05	0.515	0	0	-6.32527	16	18	12	3UTR		0	0
hsa-miR-222-3p	XM_017023234	MAF	AGCTACATCTGGCTACTGGGT#GCTCAGACAGTCTTGGATGTAGCA#.(((((((((((((.((((((#))))))..))))..))))))))).	3421	3445	1	-23.7	1	0.00442764	0.662	0	0	-4.52877	19	24	9	3UTR		0	0
hsa-miR-222-3p	XM_017023457	ALG1	AGCTACATCTGGCTACTGGGT#CCCAGTGGCCAGAAGCTG#((((...(((((((((((((.#))))))))))))))))).	1474	1492	1	-29.5	0	7.4204e-05	0.471	0	0	-11.5013	17	18	17	3UTR		0	0
hsa-miR-222-3p	XM_017023740	NETO2	AGCTACATCTGGCTACTGGGT#GGTGGTTGGATGGAGCC#.(((.((((((((((((....#)))))))))))).))).	1979	1996	1	-19.2	0	2.21786e-05	0.5	0	0	-7.91236	15	17	12	3UTR		0	0
hsa-miR-222-3p	XM_017023857	CCDC189	AGCTACATCTGGCTACTGGGT#ATGCAGTGCATGCAGCACTGACCGGGCCAGGCGTGGCG#.(((((.((((((..((((..#.)))))))))).))))).	1931	1969	1	-23.5	0	4.62668e-06	0.368	0	0	-6.9293	15	18	10	3UTR		0	0
hsa-miR-222-3p	XM_017024817	VPS53	AGCTACATCTGGCTACTGGGT#CTTAGTAGCTGGATGG#.....(((((((((((((((.#))))))))))))))).	8960	8976	1	-22.3	0	0.000738231	0.529	0	0	-13.6656	15	16	15	3UTR		0	0
hsa-miR-222-3p	XM_017024889	MIF4GD	AGCTACATCTGGCTACTGGGT#GCCTGGCCAGATGAGG#..((.(((((((((...((((#))))))))))))))).	1064	1080	1	-19.8	0	5.77025e-06	0.426	0	0	-10.0445	15	16	15	3UTR		0	0
hsa-miR-222-3p	XM_017025355	PIGL	AGCTACATCTGGCTACTGGGT#GCCCAGAATAGCCAGAG#.......((((((((((((((#))))))..)))))))).	1771	1788	1	-22.4	0	0.0406886	0.574	0	0	-17.1102	14	17	8	3UTR		0	0
hsa-miR-222-3p	XM_017026717	STRN4	AGCTACATCTGGCTACTGGGT#AGCCAGGGCCGGGTGTC#....((((((((((.((((.(#).)))))))))))))).	2373	2390	1	-21.5	0	2.81468e-05	0.426	0	0	-10.282	15	17	14	3UTR		0	0
hsa-miR-222-3p	XM_017027468	LPAR2	AGCTACATCTGGCTACTGGGT#GCCTGGGGGAGTCAGATGGGGTG#.(((.(((((((((.((((((#))))))...))))))))).))).	1880	1903	1	-21.4	0	0.0020899	0.397	0	0	-8.64781	18	23	9	3UTR		0	0
hsa-miR-222-3p	XM_017028205	SMIM11B	AGCTACATCTGGCTACTGGGT#GCCCAGGCTGGGTGTAGG#..(((((((((((..((((((#))))))))))))))))).	3140	3158	1	-25.2	1	4.3887e-05	0.5	0	0	-6.54929	17	18	17	3UTR		0	0
hsa-miR-222-3p	XM_017028251	ADARB1	AGCTACATCTGGCTACTGGGT#ATCCAGTGTCCTTGATGTGGCTT#(((((((((.((.((((((((#)))))))).))..))))))))).	5188	5211	1	-25.6	1	0.000490724	0.559	0	0	-6.46921	19	23	9	3UTR		0	0
hsa-miR-222-3p	XM_017028424	S100B	AGCTACATCTGGCTACTGGGT#GCCTAGTAGGAGCTGAGCTTTCCAGCCGTGTTGTAGCTA#(((((((.(((((((((((((#)))))))................))))).).))))))).	589	628	1	-23.3	1	0.00701631	0.544	0	0	-6.25121	20	39	7	3UTR		0	0
hsa-miR-222-3p	XM_017028756	TMEM184B	AGCTACATCTGGCTACTGGGT#ACCCAGGCCTCTGTGGCA#.((((((...(((..((((((#)))))))))..)))))).	1973	1991	1	-21.6	1	5.79791e-06	0.368	0	0	-9.99815	15	18	9	3UTR		0	0
hsa-miR-222-3p	XM_017029223	SLC9A6	AGCTACATCTGGCTACTGGGT#CCCTTTTCTCTGGTGGCCTGTTGTGGTG#.((((((.(.((((((((((.#.)))))))))).).)))))).	2680	2708	1	-22.3	1	6.93446e-05	0.5	0	0	-7.34947	17	21	10	3UTR		0	0
hsa-miR-222-3p	XM_017029380	ARHGEF9	AGCTACATCTGGCTACTGGGT#CCAGTGGCCAACAGCC#.(((.....((((((((((..#))))))))))..))).	4457	4473	1	-20	0	0.00143138	0.471	0	0	-14.727	13	16	10	3UTR		0	0
hsa-miR-222-3p	XM_017029423	RPS6KA6	AGCTACATCTGGCTACTGGGT#ACCCGTCTCTACTAAAAATACAAAGTTAGCCAGGTGTGGTG#.((((((((((((((((((((#))))...................))).))))))))))))).	8397	8438	1	-25.7	1	9.22258e-05	0.5	0	0	-3.79332	20	41	13	3UTR		0	0
hsa-miR-222-3p	XM_017029475	NHSL2	AGCTACATCTGGCTACTGGGT#TGCAGTAGCTGATGTGGTTT#(((((((((.((((((((.(.#).))))))))))))))))).	14687	14707	1	-23.9	1	1.6894e-05	0.559	0	0	-5.18008	18	20	17	3UTR		0	0
hsa-miR-222-3p	XM_017029563	PAK3	AGCTACATCTGGCTACTGGGT#TAGCCGGGTGTGGTG#.((((((((((((((......#)))))))))))))).	7944	7959	1	-22.3	1	0.000208266	0.485	0	0	-4.02637	14	15	14	3UTR		0	0
hsa-miR-222-3p	XM_017029949	FRMD7	AGCTACATCTGGCTACTGGGT#ATCCAGTAACTCACAAGTCTAGAGTAGCTA#((((((.((((((((((((((#)))))))........)).))))))))))).	3669	3699	1	-21.2	0	0.00756414	0.676	0	0	-5.48126	20	30	11	3UTR		0	0
hsa-miR-222-3p	XM_024446047	SMAD5	AGCTACATCTGGCTACTGGGT#ATCCAGAGTAAGAGTACTAGACAGTTCAACAAGCCACATCTAATGGCACAGATAGAGGATGTAGCTA#((((((((((..((((((.((#.)).))).))).)))))))))).	5963	6030	1	-20.9	1	0.00507261	0.647	0	0	-10.1092	18	23	10	3UTR	MIRT732591	0	0
hsa-miR-222-3p	XM_024446181	SLC1A3	AGCTACATCTGGCTACTGGGT#CCTTTCTCTTCTGACTGGTATACCTATTTCATTAGTAGCTAGGTGCACATATACATCTAGCA#.((((((((((((((((((..#.))))))))))))))............)))).	2199	2261	1	-21.5	1	0.0194051	0.574	0	0	-3.79332	18	32	14	3UTR		0	0
hsa-miR-222-3p	XM_024446767	MKLN1	AGCTACATCTGGCTACTGGGT#ACTCCATCTCTACTTAAAATATTTTTGTTTTTTAGCCAGGTGTGGTG#.((((((((((((((......#.)))))))))))))).	7283	7330	1	-23.2	1	0.000291079	0.588	0	0	-4.02637	14	16	14	3UTR		0	0
hsa-miR-222-3p	XM_024448004	CC2D2B	AGCTACATCTGGCTACTGGGT#GCCCAGTGGCTTTCAAATTTCAGCA#.(((......(((((((((((#)))))))))))..........))).	6256	6281	1	-20.3	0	0.000157147	0.603	0	0	-15.9695	14	25	11	3UTR		0	0
hsa-miR-222-3p	XM_024448315	ENAH	AGCTACATCTGGCTACTGGGT#ACTTAAGCCAGGTGTGGTG#.(((((((((((((..(((((#)))))))))))))))))).	12319	12338	1	-23.2	1	0.000150515	0.426	0	0	-4.76182	18	19	18	3UTR		0	1
hsa-miR-222-3p	XM_024448902	TBC1D30	AGCTACATCTGGCTACTGGGT#ACCCAGCGGGTCAGGGATAGCA#.((((..(((((((.((((((#))))))..)))))))..)))).	3891	3913	1	-24.6	0	0.00033171	0.456	0	0	-7.97342	17	22	7	3UTR		0	0
hsa-miR-222-3p	XM_024448963	TAFA2	AGCTACATCTGGCTACTGGGT#CCCAGTAGATTAATGTTGTG#.((.((((....((((((((.#))))))))....)))).)).	2639	2659	1	-17.4	0	0.0425587	0.691	0	0	-15.2958	14	20	8	3UTR		0	0
hsa-miR-222-3p	XM_024449381	ANKRD10	AGCTACATCTGGCTACTGGGT#GCCCAGGAGTTCCAGGGTGTGGTG#.(((((((((((((.((((((#)))))).))))...))))))))).	4063	4087	1	-23.3	1	0.00253115	0.456	0	0	-4.52877	19	24	9	3UTR		0	1
hsa-miR-222-3p	XM_024449435	ZMYM5	AGCTACATCTGGCTACTGGGT#ACCTCGTCTTTACTAAAAATACAAAAATTAGCCAGGTGTGGTG#.((((((((((((((......#.)))))))))))))).	2358	2401	1	-23.2	1	9.34515e-05	0.544	0	0	-4.02637	14	16	14	3UTR		0	0
hsa-miR-222-3p	XM_024449605	CCDC196	AGCTACATCTGGCTACTGGGT#GCCAGATGAAGCA#.(((.((((((((........#)))))))).))).	2666	2679	1	-19.4	0	0.000808637	0.544	0	0	-9.7377	11	13	8	3UTR		0	0
hsa-miR-222-3p	XM_024449736	STON2	AGCTACATCTGGCTACTGGGT#TGTGGTAGTCAGATGTGTTG#(((.((((((((((((((.(.#).))))))))))))))))).	3582	3602	1	-21.7	0	0.00080588	0.618	0	0	-6.9696	18	20	17	3UTR		0	0
hsa-miR-222-3p	XM_024450656	ZNF652	AGCTACATCTGGCTACTGGGT#GCCCAGGCTAGAGTGCAGTGGCTA#((((((.((((((..((((((#)))))))))))).....)))))).	3387	3411	1	-22.8	0	2.02038e-05	0.5	0	0	-7.07355	18	24	12	3UTR	MIRT504998	1	1
hsa-miR-222-3p	XM_024450770	MYO1D	AGCTACATCTGGCTACTGGGT#GCCCCGTGGCCAGGTCAAGTC#.(((..((((((((((.((((#)))).))))))))))..))).	3251	3272	1	-25.1	0	0.000247134	0.382	0	0	-9.81332	17	21	10	3UTR		0	0
hsa-miR-222-3p	XM_024450828	PRR11	AGCTACATCTGGCTACTGGGT#ACAAAATTAGCCAGGTGTGGTG#.((((((((((((((......#.)))))))))))))).	3676	3698	1	-23.2	1	9.1341e-05	0.574	0	0	-4.02637	14	16	14	3UTR		0	0
hsa-miR-222-3p	XM_024451091	CCBE1	AGCTACATCTGGCTACTGGGT#GCCCACATCATTTAACTCCACTACTGTGAAAGCTTGCTTAAAGAAAATCCCTCTTGGCCGGGTGTGGTA#.((((((((((((((..(((.#.)))...)))))))))))))).	3614	3683	1	-26.8	1	0.000213756	0.456	0	0	-4.02637	17	22	14	3UTR		0	0
hsa-miR-222-3p	XM_024451159	CABYR	AGCTACATCTGGCTACTGGGT#AGCCAGAAGATGTAGCTA#((((((((((((((.......#)))))))...))))))).	1648	1666	1	-20.7	1	0.000154726	0.618	0	0	-4.90607	14	18	7	3UTR	MIRT046835	0	0
hsa-miR-222-3p	XM_024451660	SMARCA4	AGCTACATCTGGCTACTGGGT#GCCTTAGCAGTAACGGGTAGCAGCAGATGTAGTTT#(((((((((((((((((.(..#.).))))))..))))))))))).	5217	5252	1	-25.3	1	0.0258594	0.603	0	0	-3.93757	18	23	11	3UTR	MIRT046781	0	0
hsa-miR-222-3p	XM_024451823	DNTTIP1	AGCTACATCTGGCTACTGGGT#CCCAGACTAGCATGTGGTTC#((((((((((((...(((((.#))))).)))).)))))))).	1120	1140	1	-20	1	0.00191406	0.588	0	0	-6.81899	17	20	8	3UTR		0	0
hsa-miR-222-3p	XM_024451907	PLCB4	AGCTACATCTGGCTACTGGGT#ACCCGGTAGTCTAGAA#.......((((((((((((((#))))))))).))))).	5007	5023	1	-20.8	0	0.0279924	0.544	0	0	-17.1102	14	16	9	3UTR		0	0
hsa-miR-222-3p	XM_024452474	SLC25A14	AGCTACATCTGGCTACTGGGT#ACCTATGAGCTGGATTTGATGGCTG#((((((((((((((..(((((#)))))..)))))))..)).))))).	1510	1535	1	-19.1	1	0.00115027	0.662	0	0	-4.90607	19	25	7	3UTR		0	0
hsa-miR-222-3p	XM_024452480	EOLA1	AGCTACATCTGGCTACTGGGT#CCAGTGGCCCTGTGGA#..(((((...(((((((((..#))))))))).))))).	3573	3589	1	-22.4	0	0.000160784	0.412	0	0	-9.56953	14	16	9	3UTR		0	0
hsa-miR-222-3p	XM_024452990	MBD5	AGCTACATCTGGCTACTGGGT#GCCCATGATTTCACTGGTTGCTATGGCTTTGATATGGGTGCTAGGTGTAGTA#.((((((((((((.(((.(..#.).))))))))))))))).	7238	7290	1	-21.5	1	0.000116616	0.559	0	0	-4.65016	16	19	15	3UTR		1	0
hsa-miR-222-3p	XM_024453101	RGPD8	AGCTACATCTGGCTACTGGGT#GGCCAGGTGTGGTG#.(((((((((((((.......#))))))))))))).	5985	5999	1	-21.9	1	6.5109e-05	0.588	0	0	-4.76182	13	14	13	3UTR		0	0
hsa-miR-222-3p	XM_024453388	TIGIT	AGCTACATCTGGCTACTGGGT#AGCCATTAGCTGCATGTGGCTG#((((((((.((((((.(((.(#).))).)))))).)))))))).	4139	4161	1	-21.2	1	8.83047e-06	0.529	0	0	-5.22701	18	22	8	3UTR		0	0
hsa-miR-222-3p	XM_024453846	IQSEC1	AGCTACATCTGGCTACTGGGT#CCCAGGGCCAGACCTGCA#.((....(((((((.(((((.#))))))))))))...)).	4784	4802	1	-22.5	0	1.04954e-05	0.324	0	0	-15.1245	14	18	12	3UTR		0	0
hsa-miR-222-3p	XM_024454095	SH3TC1	AGCTACATCTGGCTACTGGGT#ACCACAGCAGCCACCTGTGGCTT#(((((((..(((((.((((((#))).))).)))))..))))))).	3088	3111	1	-24.4	1	2.18783e-06	0.456	0	0	-8.04305	18	23	7	3UTR		0	0
hsa-miR-222-3p	XM_024454324	LHFPL2	AGCTACATCTGGCTACTGGGT#TCCAGGGACTGAGGTCTCCAAGCTAGCTGTGGCTT#(((((((.((((((..((((.#.)))))))))).))))))).	3241	3276	1	-21.3	1	6.33149e-05	0.441	0	0	-7.21971	17	20	10	3UTR		1	1
hsa-miR-222-3p	XM_024454331	CAMTA1	AGCTACATCTGGCTACTGGGT#CTAGTAGCCACCTGTAC#...((((..((((((((((..#))))))))))..)))).	4371	4388	1	-20.2	0	0.0447053	0.544	0	0	-9.88456	14	17	10	3UTR		0	1
hsa-miR-222-3p	NM_014238	KSR1	AGCTACATCTGGCTACTGGGT#TCCAGTAATCCAAAGATGTAGCC#.(((((((((((.(((((((.#)))))))..)))..)))))))).	4216	4239	1	-23.2	1	0.00174618	0.5	0	0	-5.08246	18	23	8	3UTR		1	1
hsa-miR-222-3p	NM_014239	EIF2B2	AGCTACATCTGGCTACTGGGT#TTTAGTTCCACTAAAAATACAAAAATTAGCCAGGTGTGGTTG#(((((((((((((((......#.))))))))))))))).	2972	3014	1	-24	1	8.76465e-05	0.544	3.47358	3.13199	-4.17062	15	17	15	3UTR		0	0
hsa-miR-222-3p	NM_014265	ADAM28	AGCTACATCTGGCTACTGGGT#CCCAGCTTTGTCAGATGTAA#...((((((((((..(((((.#)))))....)))))))))).	3203	3223	1	-22.5	0	0.0100653	0.647	0.0554	0.15935	-8.10683	15	20	10	3UTR		0	0
hsa-miR-222-3p	NM_014280	DNAJC8	AGCTACATCTGGCTACTGGGT#ACCCAAGCCATTGATGTAC#...(((((((((((..(((((#))))))))))..)))))).	1478	1497	1	-19.4	0	0.0407496	0.632	4.12966	5.16832	-7.48304	16	19	10	3UTR		0	0
hsa-miR-222-3p	NM_014288	ITGB3BP	AGCTACATCTGGCTACTGGGT#GCCCAGTAAATACCAGCTCGTAGCA#.(((((..((((.((((((((#))))))))....))))...))))).	718	743	1	-23.1	0	0.00339987	0.618	1.20229	1.66962	-8.93978	17	25	8	3UTR		0	0
hsa-miR-222-3p	NM_014308	PIK3R5	AGCTACATCTGGCTACTGGGT#GCCCAGTGCCGAGCTCCCAGTAGGTGTTCAGTAAAGCTT#(((((((((((((.(((((((#))))))))))...........)))))).......)))).	3553	3592	1	-21.3	1	2.58354e-05	0.485	1.01988	1.90802	-4.79441	20	39	10	3UTR		0	0
hsa-miR-222-3p	NM_014314	DDX58	AGCTACATCTGGCTACTGGGT#ACTCATGTTCCTGGTGTAGCA#.((((((((.((..(((((((#))))).)).)).)))))))).	3478	3499	1	-20	1	0.0016935	0.588	3.46299	2.39167	-7.1818	17	21	8	3UTR		0	1
hsa-miR-222-3p	NM_014320	HEBP2	AGCTACATCTGGCTACTGGGT#TCCACTAGCCAGAGTAGA#..((((.((((((((.((((.#)))).)))))))))))).	5673	5691	1	-22.9	0	0.00298752	0.559	-0.177462	0.103184	-6.73374	16	18	12	3UTR		0	0
hsa-miR-222-3p	NM_014334	FRRS1L	AGCTACATCTGGCTACTGGGT#ACCTTGTCTCCACTAAAAATACAAAAATTAGCCGGGTGTGGTG#.((((((((((((((......#.)))))))))))))).	2803	2846	1	-22.5	1	0.000135204	0.515	0.56212	0.453755	-4.02637	14	16	14	3UTR		1	0
hsa-miR-222-3p	NM_014365	HSPB8	AGCTACATCTGGCTACTGGGT#ACCCAGTAGCTAACCCCACTGTGCTT#(((.(((..((((((((((((#)))))))))))).......)))))).	1409	1435	1	-21.4	0	0.0218095	0.544	0.100179	0.0766045	-10.3396	18	26	12	3UTR		0	0
hsa-miR-222-3p	NM_014367	FAM162A	AGCTACATCTGGCTACTGGGT#ATCCAAGTCAAGTGTAGCC#.(((((((.(((((..(((((#)))))))))).))))))).	738	757	1	-19.7	1	0.00744442	0.632	0.413029	0.719335	-5.81821	17	19	10	3UTR		0	0
hsa-miR-222-3p	NM_014368	LHX6	AGCTACATCTGGCTACTGGGT#CCCAGTGGCAACCATGTGGTA#.(((((((...(((((((((.#)))))))))....))))))).	3217	3238	1	-24.9	1	0.000148043	0.412	1.86034	2.30215	-8.917	16	21	9	3UTR		0	0
hsa-miR-222-3p	NM_014381	MLH3	AGCTACATCTGGCTACTGGGT#CCCTAGTTGAGTAGCCAGATGA#.....(((((((((((((((.#)))......)))))))))))).	4608	4630	1	-23.5	0	0.017018	0.618	0.65311	0.187688	-13.6656	15	22	12	3UTR		0	0
hsa-miR-222-3p	NM_014388	UTP25	AGCTACATCTGGCTACTGGGT#GCTCAGTGGTCAGAACTTGGGAATTGTGTACATGTATGCA#.((((((((((((((((((((#))))))))))))))..................)))).)).	3666	3706	1	-23.9	1	0.000555768	0.603	-0.0666959	-0.123037	-3.79332	20	40	14	3UTR		0	0
hsa-miR-222-3p	NM_014396	VPS41	AGCTACATCTGGCTACTGGGT#TAGCCAGGCGTGGTG#.(((((.((((((((......#)))))))).))))).	4068	4083	1	-19	0	0.000150067	0.515	2.97462	5.37485	-5.57006	13	15	8	3UTR		0	0
hsa-miR-222-3p	NM_014398	LAMP3	AGCTACATCTGGCTACTGGGT#ACCCAGGCTGGAGTACAGTGGCA#.(((((.((((((..((((((#)))))))))))).....))))).	1873	1896	1	-20.4	0	0.000144674	0.426	2.68384	0.326232	-6.9293	17	23	12	3UTR		0	0
hsa-miR-222-3p	NM_014460	CSDC2	AGCTACATCTGGCTACTGGGT#ACTCTCTTCCCAAAGCCCTAACAGACCAGTGGCCGAGGTGTGGCTC#(((((((((((((((((((..#.))))))))).)))))))))).	1693	1739	1	-32.8	1	1.40766e-05	0.456	0	0	-3.93757	19	22	10	3UTR		0	0
hsa-miR-222-3p	NM_014465	SULT1B1	AGCTACATCTGGCTACTGGGT#ACCCAGTAATGGGATGGCTG#(((..(((((.(.((((((((#)))))))).).)))))))).	2662	2682	1	-21.3	0	0.000679371	0.618	0	0	-15.2025	17	20	8	3UTR		0	0
hsa-miR-222-3p	NM_014478	CRCP	AGCTACATCTGGCTACTGGGT#GGCCAGGTGTAGCG#.(((((((((((((.......#))))))))))))).	1984	1998	1	-24.5	1	4.56698e-05	0.441	0	0	-4.76182	13	14	13	3UTR		0	0
hsa-miR-222-3p	NM_014484	MOCS3	AGCTACATCTGGCTACTGGGT#GCCCAGGCTGGAGTGTAGTG#.((((((((((((..((((((#)))))))))))).)))))).	1965	1985	1	-23.1	1	2.14616e-05	0.426	0	0	-5.38561	18	20	12	3UTR		0	0
hsa-miR-222-3p	NM_014494	TNRC6A	AGCTACATCTGGCTACTGGGT#TTCAGTGTATGACTTCAGATCATGCTCCAACTTGCCAGGTGTGAGCTA#(((((((((((((...(((((#.)).)))....))))))))).)))).	8188	8236	1	-23.6	1	0.000357692	0.559	0	0	-5.76291	18	26	9	3UTR		0	0
hsa-miR-222-3p	NM_014498	GOLIM4	AGCTACATCTGGCTACTGGGT#TCCAGTTCCCAGGTGTT#....((((((((..((((((.#))))))..)))))))).	3060	3077	1	-20.9	0	0.000892682	0.574	0	0	-11.6925	14	17	8	3UTR		0	0
hsa-miR-222-3p	NM_014508	APOBEC3C	AGCTACATCTGGCTACTGGGT#AGCCAGATGTGGTG#.(((((((((((((.......#))))))))))))).	1136	1150	1	-22.5	1	0.00012549	0.662	0	0	-4.76182	13	14	13	3UTR		0	0
hsa-miR-222-3p	NM_014553	TFCP2L1	AGCTACATCTGGCTACTGGGT#CCACAGGGGTCAGATGAGCTA#((((.(((((((((.(((((.#)).))).))))))))))))).	5106	5127	1	-24.6	0	4.24504e-07	0.588	0	0	-8.79206	18	21	13	3UTR		0	0
hsa-miR-222-3p	NM_014565	OR1A1	AGCTACATCTGGCTACTGGGT#GCCCAGTGGAACAGAA#.......((((.(((((((((#)))))))))..)))).	2854	2870	1	-19.8	0	0.0323006	0.544	0	0	-20.457	13	16	9	3UTR		0	0
hsa-miR-222-3p	NM_014575	SCHIP1	AGCTACATCTGGCTACTGGGT#GCCTCGTAGTGAAGTTGTAGCTC#(((((((.((.(((((.((((#)))).)))))..)).))))))).	2445	2468	1	-21.7	1	0.00298498	0.647	0	0	-9.07598	18	23	7	3UTR		0	0
hsa-miR-222-3p	NM_014576	A1CF	AGCTACATCTGGCTACTGGGT#TGGCCAGTTGTGGTG#.((((((.(((((((......#))))))).)))))).	5375	5390	1	-19	1	6.84193e-05	0.559	0	0	-6.34001	13	15	7	3UTR		0	0
hsa-miR-222-3p	NM_014586	HUNK	AGCTACATCTGGCTACTGGGT#ACCCAGATGGTTTAAGGACACCCCAGAGTCCCCAGATGAGCTG#((((.(((((((((.(((((.#.)))))))...))))))))))).	6633	6676	1	-24.7	0	2.20812e-07	0.471	0	0	-8.79206	18	23	11	3UTR		0	0
hsa-miR-222-3p	NM_014597	DNTTIP2	AGCTACATCTGGCTACTGGGT#GCCACAGTCAGGTGTGCTG#(((.((((((((((....(((#)))..))))))))))))).	4909	4928	1	-19.6	0	5.83502e-05	0.515	0	0	-7.9381	16	19	13	3UTR		0	0
hsa-miR-222-3p	NM_014613	FAF2	AGCTACATCTGGCTACTGGGT#CCCAGTGGCCTTGGCATAGCTG#(((((..((.((((((((((.#))))))))))..))..))))).	3006	3028	1	-25.6	0	0.00160288	0.544	0	0	-8.62473	17	22	10	3UTR		0	0
hsa-miR-222-3p	NM_014631	SH3PXD2A	AGCTACATCTGGCTACTGGGT#ACCCAGAGCCAAGAAAGCTG#((((...(((((((.((((((#))))))))))).)).)))).	3873	3893	1	-22.7	0	0.0163029	0.426	0	0	-12.2367	17	20	11	3UTR		0	0
hsa-miR-222-3p	NM_014666	CLINT1	AGCTACATCTGGCTACTGGGT#GCCTCTGGTGGCCGCATAGTAGA#..((((((.((((((((((((#))))..)))))))).)).)))).	3815	3838	1	-19.4	1	0.000384841	0.529	0	0	-6.01339	18	23	8	3UTR		0	0
hsa-miR-222-3p	NM_014680	KIAA0100	AGCTACATCTGGCTACTGGGT#GCTCAGGGCCAGAGAGGCA#.(((...(((((((.((((((#)))))))))))))..))).	7006	7025	1	-22.9	0	4.24071e-05	0.426	0	0	-12.0925	16	19	13	3UTR		0	0
hsa-miR-222-3p	NM_014686	GARRE1	AGCTACATCTGGCTACTGGGT#TAGCCGGGTGTGGTG#.((((((((((((((......#)))))))))))))).	5637	5652	1	-22.3	1	4.26257e-05	0.485	0	0	-4.02637	14	15	14	3UTR		0	0
hsa-miR-222-3p	NM_014700	RAB11FIP3	AGCTACATCTGGCTACTGGGT#CCCAGCTCTCCCTACGCTGCTCGGGCCATTGCCCAGCCAGATGTGGTC#.((((((((((((...(((((#.))))))))))))))))).	3234	3282	1	-27.6	1	2.26851e-07	0.324	0	0	-5.61866	17	19	17	3UTR		0	0
hsa-miR-222-3p	NM_014729	TOX	AGCTACATCTGGCTACTGGGT#ACTTTTTAAATGGCTTGATGTAGCA#.((((((((.(((((......#.))))).)))))))).	2110	2135	1	-19.6	1	0.000390477	0.691	0	0	-5.26888	13	16	8	3UTR		1	1
hsa-miR-222-3p	NM_014732	KIAA0513	AGCTACATCTGGCTACTGGGT#GCCCAGCAGGCAGGTGTTCTGAGGCTG#(((((((((((.((.((((((#)))))).)).))))))).....)))).	5629	5656	1	-26.1	1	1.86273e-06	0.338	0	0	-8.01983	19	27	7	3UTR		0	0
hsa-miR-222-3p	NM_014736	PCLAF	AGCTACATCTGGCTACTGGGT#TAGCCGGGTGCGGTGGCTC#(((((((((((((((......#)))))))))...)))))).	1133	1152	1	-19.1	1	7.88404e-05	0.456	0	0	-4.17062	15	19	9	3UTR		0	0
hsa-miR-222-3p	NM_014737	RASSF2	AGCTACATCTGGCTACTGGGT#CCCAGCTCCGGCCAAGCCATCATTTGCTACCTGGAGCTGGATGTAGA#..((((((((((((.((((((#.)))))))))))))))))).	1246	1293	1	-25.5	1	5.31082e-09	0.441	0	0	-5.69245	18	20	18	3UTR		0	0
hsa-miR-222-3p	NM_014741	ATG13	AGCTACATCTGGCTACTGGGT#GCCCAGTGCCCAGTTGGAGAAGACTCACGTGCTGGCC#.(((((((((((.((((((((#)))))))).))))...............))).)))).	2034	2071	1	-21.7	1	0.000606879	0.456	0	0	-5.08246	19	37	8	3UTR		0	0
hsa-miR-222-3p	NM_014746	RNF144A	AGCTACATCTGGCTACTGGGT#GCCCAGTGGACCTGTGGCTT#(((((((...(((((((((((#))))))))).))))))))).	4092	4112	1	-25.7	1	0.000691847	0.426	0	0	-8.55011	18	20	9	3UTR		0	0
hsa-miR-222-3p	NM_014749	KIAA0586	AGCTACATCTGGCTACTGGGT#ACCCAGGAGGCAGAGGTGGCA#.(((((.((((.((.((((((#)))))).)).)))).))))).	8142	8163	1	-27.2	0	0.00252267	0.441	0	0	-9.41926	17	21	6	3UTR		0	1
hsa-miR-222-3p	NM_014754	PTDSS1	AGCTACATCTGGCTACTGGGT#CTCAGAAGCCACCGTGTAGCA#.(((((((.(((((.(((((.#))))).)))))..))))))).	4291	4312	1	-24.3	1	0.00102337	0.456	0	0	-5.58516	17	21	7	3UTR		0	0
hsa-miR-222-3p	NM_014755	SERTAD2	AGCTACATCTGGCTACTGGGT#AGCCAGAGCCACATGTGCTC#(((.((((.(((((.((((.(#).))))))))).))))))).	2148	2168	1	-20.7	0	9.06086e-05	0.5	0	0	-8.76144	17	20	9	3UTR		0	0
hsa-miR-222-3p	NM_014758	SNX19	AGCTACATCTGGCTACTGGGT#GCCCACACTGCTGGATGTGGA#..(((((((((((...(((((#)))))....))))))))))).	9103	9124	1	-23.3	1	0.000406333	0.485	0	0	-6.78234	16	21	11	3UTR		0	0
hsa-miR-222-3p	NM_014762	DHCR24	AGCTACATCTGGCTACTGGGT#CCAGTGGGCAGTGCATGTGGA#..(((((((((.(((((((..#))))))).)))...)))))).	3885	3906	1	-22.6	1	0.00373349	0.5	0	0	-8.3038	16	21	7	3UTR		0	0
hsa-miR-222-3p	NM_014763	MRPL19	AGCTACATCTGGCTACTGGGT#ACTGGGTAGCTGGATGTTGCA#.((.(((((((((((((.(((#))).))))))))))))).)).	1709	1730	1	-26.9	0	0.000120601	0.574	0	0	-6.82535	18	21	13	3UTR		0	0
hsa-miR-222-3p	NM_014771	RNF40	AGCTACATCTGGCTACTGGGT#GCCTGCAGCCAGAGTAGCC#.(((((.(((((((.(.((((#))))).)))))))))))).	4184	4203	1	-23.4	0	0.00150175	0.382	0	0	-6.07246	17	19	12	3UTR		0	0
hsa-miR-222-3p	NM_014772	CTIF	AGCTACATCTGGCTACTGGGT#GCCCTCTGGTCCCAGGTGTGGA#..(((((((((((((..((((#))))..)))..)))))))))).	3749	3771	1	-22.9	1	3.32454e-06	0.412	0	0	-5.19005	17	22	10	3UTR		1	0
hsa-miR-222-3p	NM_014779	TSC22D2	AGCTACATCTGGCTACTGGGT#TCCAGTGGCAGATGGGAGGTAGGTTAGAGTAGCTG#((((((((((.(((((((((.#)))))))))))))...............)))))).	7168	7203	1	-23	1	0.00495196	0.559	0	0	-6.76235	19	35	13	3UTR		0	0
hsa-miR-222-3p	NM_014793	LCMT2	AGCTACATCTGGCTACTGGGT#TCAGTGGGCCAGGTAGTAGA#..(((((((((((((((((..#))))))).)))))).)))).	4249	4269	1	-22.4	1	4.6758e-06	0.485	0	0	-4.957	17	20	7	3UTR		0	0
hsa-miR-222-3p	NM_014797	ZBTB24	AGCTACATCTGGCTACTGGGT#ACCCAGGCCAGAGTGTAGTG#.((((((((((((..((((((#)))))))))))).)))))).	3310	3330	1	-26.4	1	4.34578e-05	0.485	0	0	-5.38561	18	20	12	3UTR		0	0
hsa-miR-222-3p	NM_014809	KIAA0319	AGCTACATCTGGCTACTGGGT#CCCAGTGGGTTAGATGTGT#...(((((((((((((((((.#)))))))).))))))))).	3885	3904	1	-24	0	1.41141e-06	0.559	2.031	3.00339	-6.51454	17	19	9	3UTR		0	0
hsa-miR-222-3p	NM_014812	CEP170	AGCTACATCTGGCTACTGGGT#CCAGTAGTCGTAAGATTAGTTG#(((((.(((((((((((((..#)))))))))...))))))))).	6037	6059	1	-20	0	0.00153603	0.588	5.37458	2.86778	-5.83853	18	22	9	3UTR		0	0
hsa-miR-222-3p	NM_014817	TRIL	AGCTACATCTGGCTACTGGGT#GGTCAGAGCCAGAGTAGG#..((((.(((((((.((((.(#).))))))))))))))).	2904	2922	1	-21.1	0	0.000152097	0.485	1.28033	1.22354	-7.23614	16	18	15	3UTR		0	0
hsa-miR-222-3p	NM_014851	KLHL21	AGCTACATCTGGCTACTGGGT#TGGCCAGATGGCGTGGCTG#(((((((((((((((......#)))))))))...)))))).	3079	3098	1	-20.7	1	2.4063e-06	0.441	0	0	-4.17062	15	19	9	3UTR		0	0
hsa-miR-222-3p	NM_014855	AP5Z1	AGCTACATCTGGCTACTGGGT#CCAGTCAGCAGGATGTGGGTG#(.((((((((.((((((((..#))))).))).)))))))).).	5389	5410	1	-23.3	1	0.000170909	0.426	-0.0547953	-0.051033	-7.92602	17	21	8	3UTR		0	0
hsa-miR-222-3p	NM_014863	CHST15	AGCTACATCTGGCTACTGGGT#AGCCAGCCGCCTGGTGTGGG#..(((((((.(((..((((.(#).))))..))).))))))).	3312	3332	1	-21.1	1	7.20725e-07	0.338	0	0	-7.7918	15	20	7	3UTR		0	0
hsa-miR-222-3p	NM_014887	N4BP2L2	AGCTACATCTGGCTACTGGGT#ACCCAAGCTGGAGTACAGTGGCATGATGTCAGCTC#(((((((((..(((((((...#.)))))))..))))).)))).	4615	4650	1	-23.4	1	8.9004e-05	0.441	0	0	-8.00486	16	21	7	3UTR		0	0
hsa-miR-222-3p	NM_014906	PPM1E	AGCTACATCTGGCTACTGGGT#ATCCAGTGGGCAGATGAAAATGATGCATGGCC#.((((((((((.(((((((((#))))))))).))))))...........)))).	5703	5735	1	-25.2	1	0.0189403	0.559	0	0	-7.14013	19	32	9	3UTR		0	0
hsa-miR-222-3p	NM_014911	AAK1	AGCTACATCTGGCTACTGGGT#GCTCAGTGAGCCAGATGTTTTTGCCATAGCTC#(((((((((((((((((((((#))))))).)))))))))).........)))).	13014	13046	1	-27.6	1	0.00421485	0.5	0	0	-3.93757	21	32	10	3UTR		1	0
hsa-miR-222-3p	NM_014912	CPEB3	AGCTACATCTGGCTACTGGGT#GGTGGCAGATGTAGCA#.(((((((((.((((((....#))))))))))))))).	2720	2736	1	-23.4	1	0.00594534	0.618	0	0	-6.6181	15	16	15	3UTR		1	1
hsa-miR-222-3p	NM_014913	ADNP2	AGCTACATCTGGCTACTGGGT#ATCTGGTATGCTGGTATGTAGCTC#(((((((((((((((((((((#)))))))).))))).)))))))).	4281	4305	1	-23.8	1	0.000177877	0.691	0	0	-3.93757	21	24	8	3UTR		0	0
hsa-miR-222-3p	NM_014916	LMTK2	AGCTACATCTGGCTACTGGGT#GCCCGAGTGCTCCCAGTGTAGCTT#(((((((.((((.((((((((#)))).))))...))))))))))).	6321	6345	1	-23.8	1	0.00235949	0.412	0	0	-7.54034	19	24	11	3UTR		0	0
hsa-miR-222-3p	NM_014927	CNKSR2	AGCTACATCTGGCTACTGGGT#ACCTGATGGATGTGTCATGTTTACAGTGGCCAGGTTGTGGCC#.(((((((((((((((((...#.)))))))))))).))))).	5460	5502	1	-28.8	1	9.90403e-08	0.5	0	0	-3.79332	17	20	12	3UTR		0	0
hsa-miR-222-3p	NM_014929	FASTKD2	AGCTACATCTGGCTACTGGGT#CCCAGGGTGTGGTGTGGCA#.((((((((..(((.(((((.#))))))))..)))))))).	6217	6236	1	-23.6	1	4.56674e-05	0.441	0	0	-8.59606	16	19	8	3UTR		0	0
hsa-miR-222-3p	NM_014930	ZNF510	AGCTACATCTGGCTACTGGGT#ACCCAGCAAGCCTCACTTGTGGA#..(((((...((((.((((((#))))))..)))).....))))).	4482	4505	1	-19.9	0	0.000619031	0.559	0	0	-10.305	15	23	6	3UTR		0	0
hsa-miR-222-3p	NM_014951	ZNF365	AGCTACATCTGGCTACTGGGT#GCTGGGTGGCTAGGTGG#.....((((((((((((.(((#))).)))))))))))).	2132	2149	1	-23.3	0	2.93964e-05	0.456	0	0	-13.6656	15	17	12	3UTR		0	0
hsa-miR-222-3p	NM_014953	DIS3	AGCTACATCTGGCTACTGGGT#TAGCCAGGTGTGGTG#.((((((((((((((......#)))))))))))))).	5327	5342	1	-23	1	0.000113339	0.603	0	0	-4.02637	14	15	14	3UTR		0	0
hsa-miR-222-3p	NM_014964	EPN2	AGCTACATCTGGCTACTGGGT#CCCAGGCAGTCCTGGGTGTGGA#..((((((((((((.(((((.#)))))..))))..)))))))).	2773	2795	1	-21.9	1	6.96068e-06	0.368	0	0	-5.69245	17	22	8	3UTR		0	0
hsa-miR-222-3p	NM_014979	SV2C	AGCTACATCTGGCTACTGGGT#ACCCAGAGCCATTTGG#.....((..(((((.((((((#)))))))))))..)).	3372	3388	1	-20.1	0	0.000342779	0.618	0	0	-17.7711	13	16	11	3UTR		0	0
hsa-miR-222-3p	NM_014999	RAB21	AGCTACATCTGGCTACTGGGT#TAGCCAGGTGTGGTG#.((((((((((((((......#)))))))))))))).	9345	9360	1	-23	1	0.000524767	0.559	0	0	-4.02637	14	15	14	3UTR		0	0
hsa-miR-222-3p	NM_015021	ZNF292	AGCTACATCTGGCTACTGGGT#CCCAGTAGCTGGGACTACAGATGCATGCTA#(((..(((((((((((((((.#)))))))))........))))))...))).	11635	11665	1	-24.8	0	0.0355549	0.5	0.020819	-0.055492	-11.0886	18	30	9	3UTR		0	0
hsa-miR-222-3p	NM_015036	ENDOD1	AGCTACATCTGGCTACTGGGT#ACCCACTGCCCTGAGCTACTAGTGTGGCTG#((((((((.(((((.(.((((#.)))).))))))...)))))))).	3952	3982	1	-22.3	1	1.01667e-06	0.426	0	0	-5.72941	18	24	8	3UTR		0	0
hsa-miR-222-3p	NM_015041	CLUAP1	AGCTACATCTGGCTACTGGGT#ACTCCATCTCTACAAAAAATTAAAAAATTAGCCAGGTGTGGA#..(((((((((((((......#.))))))))))))).	2527	2569	1	-22	1	4.03491e-05	0.559	0	0	-5.19005	13	15	13	3UTR		0	0
hsa-miR-222-3p	NM_015044	GGA2	AGCTACATCTGGCTACTGGGT#GCCTGGTAGTCAGGTGGCTC#((((((..(((((((((((((#))))))))))))))))))).	4612	4632	1	-26.5	0	2.13718e-05	0.456	1.06213	0.972015	-7.7949	19	20	19	3UTR		1	0
hsa-miR-222-3p	NM_015051	ERP44	AGCTACATCTGGCTACTGGGT#GCCCAGTGCCAGAGGACAGACAGGTTCAAAACTGGCTT#(((((..((((((.(((((((#)))))))))))))...................))))).	2459	2497	1	-24	0	0.00632606	0.441	0	0	-8.23906	18	38	13	3UTR		0	0
hsa-miR-222-3p	NM_015071	ARHGAP26	AGCTACATCTGGCTACTGGGT#TAGCCGGGTGTGGTG#.((((((((((((((......#)))))))))))))).	6716	6731	1	-22.3	1	0.000219128	0.485	0	0	-4.02637	14	15	14	3UTR		0	0
hsa-miR-222-3p	NM_015111	N4BP3	AGCTACATCTGGCTACTGGGT#AGCCAGGCCCAGATGTAGG#..((((((((((...((((.(#).))))..)))))))))).	4197	4216	1	-23	1	0.00037926	0.382	0	0	-7.83842	15	19	10	3UTR		0	0
hsa-miR-222-3p	NM_015129	SEPTIN6	AGCTACATCTGGCTACTGGGT#CCCAGACTGGAGTGGCTT#((((((.(((((...(((((.#))))).))))))))))).	2955	2973	1	-20	0	0.000128851	0.559	0	0	-8.36268	16	18	11	3UTR		0	0
hsa-miR-222-3p	NM_015138	RTF1	AGCTACATCTGGCTACTGGGT#ACCCGAGTAGCCTCTGTAGTG#.((((((...(((((((((((#)))).)))))))..)))))).	4566	4587	1	-24.1	1	0.0021256	0.485	0	0	-8.40586	17	21	7	3UTR		0	0
hsa-miR-222-3p	NM_015140	TTLL12	AGCTACATCTGGCTACTGGGT#CAGGGCTAGGTGTAGCG#.(((((((((((((.(((...#)))))))))))))))).	3117	3134	1	-25.2	1	9.92634e-05	0.485	0	0	-4.52877	16	17	16	3UTR		0	0
hsa-miR-222-3p	NM_015151	DIP2A	AGCTACATCTGGCTACTGGGT#TAGCCGGGTGTGGTG#.((((((((((((((......#)))))))))))))).	5706	5721	1	-22.3	1	0.000293188	0.5	0	0	-4.02637	14	15	14	3UTR		0	0
hsa-miR-222-3p	NM_015174	ZFR2	AGCTACATCTGGCTACTGGGT#GCCCAGTGGCATTGAATGAGAAAAGTCCACCTTTGGGCAGATGTGA#...((((((((((((((((((#))))))))))...........................)))))))).	4593	4639	1	-24.9	0	0.00035732	0.529	0.571225	0.937442	-6.51454	18	46	10	3UTR		0	0
hsa-miR-222-3p	NM_015184	PLCL2	AGCTACATCTGGCTACTGGGT#ACCAATTGTAGTCAGATGG#.....(((((((((((..(((#)))....))))))))))).	3300	3319	1	-20.1	0	0.000123876	0.618	0.743137	1.38153	-13.6656	14	19	11	3UTR		1	1
hsa-miR-222-3p	NM_015191	SIK2	AGCTACATCTGGCTACTGGGT#GCCCACGGGTTAGATGTGGG#..((((((((((((..(((((#)))))..)))))))))))).	6457	6477	1	-23.6	1	7.95567e-05	0.5	0	0	-5.9255	17	20	12	3UTR		0	0
hsa-miR-222-3p	NM_015204	THSD7A	AGCTACATCTGGCTACTGGGT#CAGTGGTCATTGTAGCTT#(((((((..(((((((((...#))))))))).))))))).	8892	8910	1	-22.6	1	0.000110891	0.456	0	0	-7.3076	16	18	9	3UTR		0	0
hsa-miR-222-3p	NM_015207	OTUD3	AGCTACATCTGGCTACTGGGT#GCCCAGGCTGGAGTGTGGTG#.((((((((((((..((((((#)))))))))))).)))))).	4998	5018	1	-22.8	1	0.0003564	0.412	0	0	-5.38561	18	20	12	3UTR		0	0
hsa-miR-222-3p	NM_015208	ANKRD12	AGCTACATCTGGCTACTGGGT#ATCAGCCGGGTGTGGCC#.(((((((((((((.......#.))))))))))))).	10357	10374	1	-23.2	1	3.64936e-05	0.456	0	0	-4.76182	13	15	13	3UTR		0	1
hsa-miR-222-3p	NM_015233	MTUS2	AGCTACATCTGGCTACTGGGT#GCTGCTGTGGTCAGAGTTGTAGCA#.(((((((((((((((..(((#)))...)))))))))..)))))).	3345	3369	1	-22.4	1	0.002667	0.559	0	0	-3.79332	18	24	9	3UTR		0	0
hsa-miR-222-3p	NM_015253	WSCD1	AGCTACATCTGGCTACTGGGT#CCCAGAAGCAAGGTGTAAGCA#.(((((((((.(((.(((((.#))))).))).))))))).)).	3165	3186	1	-24.2	1	0.0186817	0.412	0	0	-7.35355	17	21	7	3UTR		0	0
hsa-miR-222-3p	NM_015254	KIF13B	AGCTACATCTGGCTACTGGGT#GCCCGGTGGCCCCTTCCCCAGGGGCAGGGCG#.(((...((((((((((((((#))))))))))).........)))....))).	5597	5628	1	-22.9	0	9.08621e-06	0.338	0	0	-11.357	17	31	11	3UTR		0	0
hsa-miR-222-3p	NM_015267	CUX2	AGCTACATCTGGCTACTGGGT#GGCCGTGGCCCAACCGTCCTATATGAGATGTAGCA#.(((((((((((((((.((.(#).))))))))...............))))))))).	5213	5248	1	-23	1	0.000854443	0.485	0	0	-3.79332	18	35	9	3UTR		1	1
hsa-miR-222-3p	NM_015278	SASH1	AGCTACATCTGGCTACTGGGT#GCCCGAGGGCCAGATGGGCTTAGCTA#((((((((((((((.((((((#)))).)))))))))))....))))).	4371	4397	1	-26.2	1	0.000217604	0.485	0	0	-4.67302	20	26	11	3UTR		0	0
hsa-miR-222-3p	NM_015302	HAUS5	AGCTACATCTGGCTACTGGGT#CCCAGTAGCTAGGATTACAGGTACGCA#.(((((.(((((((((((((.#))))))))))))).......))).)).	3196	3223	1	-23.7	0	0.00422892	0.485	0.0945944	-0.0640054	-5.33701	18	27	13	3UTR		0	0
hsa-miR-222-3p	NM_015307	FAM189A1	AGCTACATCTGGCTACTGGGT#CCCAATTCCCTAATGCCACTGTGGCCAGTGTGCTGGGGAGCTTCTGTGTGGCTG#((((((((((((((((.((((#.))).).)))))))).................)))))))).	3276	3330	1	-25.2	1	0.000148071	0.382	0	0	-3.93757	20	41	8	3UTR		0	0
hsa-miR-222-3p	NM_015324	RRP8	AGCTACATCTGGCTACTGGGT#ACCTGGAGTTAGGTGATTTGGCA#.(((((((((((((.((((((#)))))))))))))))...)))).	6101	6124	1	-20.9	1	0.000567487	0.603	0.468314	0.326998	-4.52877	19	23	15	3UTR		0	0
hsa-miR-222-3p	NM_015340	LARS2	AGCTACATCTGGCTACTGGGT#GCCCAGTAGGGATGCAGCA#.(((.(((((..(((((((((#)))))))))))))).))).	3756	3775	1	-24.5	0	6.53336e-05	0.324	0.177032	-0.143219	-14.0839	17	19	14	3UTR		0	0
hsa-miR-222-3p	NM_015351	TTC9	AGCTACATCTGGCTACTGGGT#TCCAGTGGCAGACAATGGTGGCTA#((((((.(((.(((((((((.#)))))))))))).....)))))).	1878	1902	1	-22.4	0	0.00102423	0.471	0.484263	0.614579	-8.30604	18	24	12	3UTR		0	0
hsa-miR-222-3p	NM_015394	ZNF10	AGCTACATCTGGCTACTGGGT#ACCCAGGTTGAAACCCCACTAGCTGGGTGATCTTGAACATGCTGCTTAGCTT#(((((((((((((((.((((.#.)))).)))))))))).................))))).	3005	3057	1	-21.9	1	0.0174087	0.529	0.00627897	-0.0632412	-4.17062	19	39	10	3UTR		0	0
hsa-miR-222-3p	NM_015404	WHRN	AGCTACATCTGGCTACTGGGT#GCTGCATGGCCAGGGTGGCA#.(((((.((((((((...(((#)))...))))))))))))).	3488	3508	1	-21.6	0	3.89612e-05	0.324	0	0	-5.57006	16	20	13	3UTR		0	0
hsa-miR-222-3p	NM_015411	SUMF2	AGCTACATCTGGCTACTGGGT#GCCCAGGCTAGAGTGCA#.((.((.((((((..((((((#)))))))))))))))).	1624	1641	1	-20.6	0	0.000554407	0.456	-0.210449	-0.0843851	-9.96132	16	17	16	3UTR		0	0
hsa-miR-222-3p	NM_015412	NEPRO	AGCTACATCTGGCTACTGGGT#ACCTCAGCCGCCTGAGTAGCTG#((((((.((.(((..((((((#))).)))..))).)))))))).	4016	4038	1	-21.7	0	1.91766e-05	0.426	2.12552	0.833513	-8.31606	17	22	8	3UTR		0	0
hsa-miR-222-3p	NM_015425	POLR1A	AGCTACATCTGGCTACTGGGT#GCCCTGTGGCCAGGAGAAGCA#.(((.(.(((((((((.((((#)))).))))))))).).))).	6568	6589	1	-27	0	8.34956e-05	0.426	-0.0947717	-0.367467	-9.45605	17	21	9	3UTR		0	0
hsa-miR-222-3p	NM_015434	INTS7	AGCTACATCTGGCTACTGGGT#GCCGATGCTATAAGTAATTTGGCCGGATGCAGCTC#((((.((((((((((......#.)))))))))).)))).	4332	4367	1	-21	0	0.00297049	0.515	0	0	-8.28966	14	17	10	3UTR		0	0
hsa-miR-222-3p	NM_015454	LARP7	AGCTACATCTGGCTACTGGGT#TCAGTGTCAGGTGATTTAGTA#.((((((((((((.(((((..#)))))))))))))...)))).	2069	2090	1	-18.3	1	0.000159044	0.738	-0.0213001	0.137665	-4.65016	17	21	13	3UTR		0	0
hsa-miR-222-3p	NM_015509	NECAP1	AGCTACATCTGGCTACTGGGT#GCTCAGTGAACATCCAGTGCTGGGTGCAGCTC#((((.((((((((.(((((((#.))))))))))))))).)))).	1414	1446	1	-24.9	0	3.03924e-06	0.515	0.491724	0.5878	-8.91345	19	22	15	3UTR		0	0
hsa-miR-222-3p	NM_015526	CLIP3	AGCTACATCTGGCTACTGGGT#CCCAGTAACACATCCAGAGTAGA#..((((.(((((.(((((((.#)))))))......))))))))).	1939	1962	1	-20.1	0	0.165805	0.485	1.84122	2.45191	-7.78982	16	23	9	3UTR		0	0
hsa-miR-222-3p	NM_015550	OSBPL3	AGCTACATCTGGCTACTGGGT#ATGCAGTGATCAGAAGTGGCTA#((((((.(((((.(((((.((#)).))))).))))).)))))).	6528	6550	1	-21.6	0	0.0051168	0.676	-0.0708086	-0.108905	-6.77039	18	22	6	3UTR		1	1
hsa-miR-222-3p	NM_015554	GLCE	AGCTACATCTGGCTACTGGGT#CCCAGTGCCGATGTT#....(((((.(((.((((((.#)))))))))))))).	3801	3816	1	-20.9	0	0.0659848	0.574	0.379529	0.148701	-11.6459	14	15	14	3UTR		0	0
hsa-miR-222-3p	NM_015589	SAMD4A	AGCTACATCTGGCTACTGGGT#TCCAGTGGGCGATGAAAGATGTAGG#..(((((((((.((((((((.#)))))))).)......)))))))).	4144	4169	1	-22.4	1	0.0106823	0.515	0	0	-8.3038	17	25	8	3UTR		0	0
hsa-miR-222-3p	NM_015617	PYGO1	AGCTACATCTGGCTACTGGGT#ACCCTGAATAGAGCTAGATGATAGA#..((((((((((((.((((((#)))).....))))))))))).))).	3618	3643	1	-19.8	1	0.0261024	0.676	0.372927	0.538059	-5.69245	18	25	11	3UTR		0	0
hsa-miR-222-3p	NM_015621	CCDC69	AGCTACATCTGGCTACTGGGT#ACCAAGGGACAGTAGCCAGAGCTC#(((....(((((((((((...#.)))))))))))))).	1690	1714	1	-21.6	0	0.000257485	0.412	-0.393818	-0.0720886	-14.5333	14	16	14	3UTR		0	0
hsa-miR-222-3p	NM_015640	SERBP1	AGCTACATCTGGCTACTGGGT#TCTAGTTGCCAGAGATGGTTG#(((((..((((((.((((((.#)))))).))))))..))))).	4125	4146	1	-22.1	0	0.0001037	0.647	1.02093	0.510006	-8.23906	17	21	6	3UTR		0	0
hsa-miR-222-3p	NM_015642	ZBTB20	AGCTACATCTGGCTACTGGGT#GGCCAGTGGGCAGTGATAGCA#.((((((.(((.(((((((.(#).))))))).))))).)))).	20158	20179	1	-23.3	1	0.000468403	0.397	0.632169	0.247186	-9.45376	17	21	7	3UTR		0	1
hsa-miR-222-3p	NM_015646	RAP1B	AGCTACATCTGGCTACTGGGT#TCTAGGCCTAAGGATGTAGCA#.((((((((((((..(((((.#))))))))...))))))))).	2940	2961	1	-21.1	1	0.0147472	0.632	0.476708	-0.00293338	-5.38561	17	21	9	3UTR		0	0
hsa-miR-222-3p	NM_015681	B9D1	AGCTACATCTGGCTACTGGGT#GCCCATCGGCCTGAGGGGCAGCCTGGTGGCCAGAGCTGGGGGCA#.(((.((((((((((((((((#.))))))))))))))..))..))).	829	873	1	-27.4	0	1.48897e-05	0.456	2.25684	2.16575	-7.91236	19	25	14	3UTR		0	0
hsa-miR-222-3p	NM_015687	FILIP1	AGCTACATCTGGCTACTGGGT#GCCTAGAAGCCAGGGCGTGGTTT#((((((.(((((((.((((((#)))))).)))))))..)))))).	4241	4264	1	-25.8	0	1.65243e-05	0.529	3.69908	2.06984	-6.21671	19	23	7	3UTR		0	0
hsa-miR-222-3p	NM_015693	INTU	AGCTACATCTGGCTACTGGGT#TAGCCGGGTGTGGTA#.((((((((((((((......#)))))))))))))).	10292	10307	1	-22.8	1	9.97926e-06	0.559	-0.0446436	0.0507093	-4.02637	14	15	14	3UTR		0	0
hsa-miR-222-3p	NM_015840	ADAR	AGCTACATCTGGCTACTGGGT#ACTTGGTGCCGTGGTGATGGCTG#(((((((((((((.(((((((#))))))))))).)))).))))).	5314	5337	1	-21.1	1	1.13609e-06	0.485	2.95456	2.00052	-4.79441	20	23	11	3UTR		0	0
hsa-miR-222-3p	NM_015891	CDC40	AGCTACATCTGGCTACTGGGT#CAGTGGCCATGGTGAAAAATAGTTT#((((((((((((((((((...#))))))))).)))).....))))).	2789	2814	1	-20.4	1	0.0223848	0.662	0.352682	0.237873	-3.93757	18	25	9	3UTR		0	0
hsa-miR-222-3p	NM_015913	TXNDC12	AGCTACATCTGGCTACTGGGT#ACCTTCAAGCCCTAGGTGTAGCC#.(((((((((((((...((((#))))...))))..))))))))).	1296	1319	1	-22.8	1	0.0086015	0.603	0.729987	0.971083	-4.76182	17	23	9	3UTR		0	0
hsa-miR-222-3p	NM_015944	AMDHD2	AGCTACATCTGGCTACTGGGT#ACCCAGAGCTGGCATGTTGGTC#.(((((((((((((.((((((#)))))))))))).)))).))).	2929	2951	1	-22.4	1	5.15534e-05	0.382	-0.853646	-0.470659	-4.52877	19	22	12	3UTR		0	0
hsa-miR-222-3p	NM_015971	MRPS7	AGCTACATCTGGCTACTGGGT#GCCTCGTAAGAAAGATGTAGCA#.(((((((((..((((.((((#)))).))).)..))))))))).	861	883	1	-22.4	1	0.00178961	0.574	-0.235898	-0.320142	-9.9649	17	22	9	3UTR		0	1
hsa-miR-222-3p	NM_016006	ABHD5	AGCTACATCTGGCTACTGGGT#AGCCAGATGGAATGGCTC#((((((((((((((.......#)))))))))...))))).	4017	4035	1	-19.2	1	2.55776e-05	0.544	-0.245254	0.0797982	-4.90607	14	18	9	3UTR		0	0
hsa-miR-222-3p	NM_016009	SH3GLB1	AGCTACATCTGGCTACTGGGT#ACTCAGTAGAGCAGTGATTGGCA#.((((((.(((.(((((((((#)))))))))..)))))..)))).	5074	5097	1	-19.3	1	0.0064187	0.559	0.165111	-0.127803	-9.45376	18	23	9	3UTR		0	0
hsa-miR-222-3p	NM_016019	LUC7L2	AGCTACATCTGGCTACTGGGT#ATCCAGCTAGGCTAGATGTAC#...(((((((((((.((((((#))))))...))))))))))).	1650	1671	1	-22.8	0	0.000550043	0.544	2.61007	1.68901	-7.24999	17	21	11	3UTR	MIRT046734	0	0
hsa-miR-222-3p	NM_016020	TFB1M	AGCTACATCTGGCTACTGGGT#CCTGGTAATTAGGCAAAAATGTAGCTA#((((((((.((.((((((((.#))))))....)).))...)))))))).	2579	2606	1	-18.6	1	0.000813472	0.647	2.81626	4.89297	-8.34077	18	27	8	3UTR		0	0
hsa-miR-222-3p	NM_016026	RDH11	AGCTACATCTGGCTACTGGGT#ACTCAGTGTACTGCCAGATT#......(((((((((((((((#))))))))....))))))).	1163	1183	1	-19	0	0.00590686	0.588	0.403704	0.158082	-15.5666	15	20	8	3UTR		0	0
hsa-miR-222-3p	NM_016056	TMBIM4	AGCTACATCTGGCTACTGGGT#ACAAAAATTAGCTGGATGTGGTG#.((((((((((((((......#.)))))))))))))).	1152	1175	1	-20.2	1	3.48698e-05	0.559	0.274992	0.16288	-4.02637	14	16	14	3UTR		0	0
hsa-miR-222-3p	NM_016065	MRPS16	AGCTACATCTGGCTACTGGGT#GCCCAGGGAGAGATTTGTTCTTGTGTGACTTAGAGCTGGGTGTGGGTA#(.((((((((((((.((((((#.)))))))))))))))))).).	721	769	1	-23.6	1	0.000145453	0.588	0.212478	0.268357	-5.8367	19	22	18	3UTR		0	0
hsa-miR-222-3p	NM_016070	MRPS23	AGCTACATCTGGCTACTGGGT#CCCAAGTAGCTGGGATTACAGGTGTATGCTA#((((((((((((((((((((.#)))).)))))........)))))))).))).	2204	2235	1	-24.5	1	0.0298746	0.544	-0.0317297	-0.146611	-3.93757	20	31	8	3UTR		0	0
hsa-miR-222-3p	NM_016071	MRPS33	AGCTACATCTGGCTACTGGGT#AGCCAGGTGTAGGTG#(.((((((((((((.......#)))))))))))).).	3077	3092	1	-21.3	1	6.38739e-07	0.485	0.00590159	-0.109234	-6.06975	13	15	12	3UTR		0	0
hsa-miR-222-3p	NM_016073	HDGFL3	AGCTACATCTGGCTACTGGGT#ACTTAGTGGTGGTCTAGATGTAGA#..(((((((((((((((((((#)))))))))....)))))))))).	11462	11486	1	-22.7	1	0.00422367	0.647	2.63128	2.99288	-4.957	19	24	10	3UTR		0	0
hsa-miR-222-3p	NM_016094	COMMD2	AGCTACATCTGGCTACTGGGT#ACTAAAAATATAAAAAATTAGCCAGGTGTGGTG#.((((((((((((((......#.)))))))))))))).	915	948	1	-23.2	1	4.67994e-05	0.588	0.218441	0.182833	-4.02637	14	16	14	3UTR		0	0
hsa-miR-222-3p	NM_016103	SAR1B	AGCTACATCTGGCTACTGGGT#CCCAGCGCCATTTGTAAAGAGCA#.((((((..((((..(((((.#))))).))))..)))....))).	964	987	1	-19	1	0.0213896	0.588	0.0675865	0.221619	-8.75564	15	23	5	3UTR		0	0
hsa-miR-222-3p	NM_016142	HSD17B12	AGCTACATCTGGCTACTGGGT#TGGCCAGATGCTCCAGCA#.(((.((((((((((......#))))))))))....))).	1052	1070	1	-18	0	0.000478928	0.544	0.426504	0.824098	-8.14541	13	18	10	3UTR		0	0
hsa-miR-222-3p	NM_016179	TRPC4	AGCTACATCTGGCTACTGGGT#GCCCTAGAAAGGATGATTCTAACAACCCCCAGATGTTGCTG#(((.((((((((.....((((#.)))))))))))).))).	5578	5619	1	-20.3	0	0.0150644	0.603	4.04967	5.26557	-10.0841	15	18	12	3UTR		0	0
hsa-miR-222-3p	NM_016200	LSM8	AGCTACATCTGGCTACTGGGT#GCCCTTTGTAATGGCATGTGAACCAGACAATTTAGTAGCCAGGGTTGTAAGGCA#.((((((((((((((((((((#.))))))))))))))..)))..))).	3057	3111	1	-22.9	1	3.00046e-05	0.647	0.106261	0.0596191	-3.79332	20	26	14	3UTR		0	0
hsa-miR-222-3p	NM_016230	CYB5R4	AGCTACATCTGGCTACTGGGT#ACAAAATTAGCCAGGTGTGGTA#.((((((((((((((......#.)))))))))))))).	8317	8339	1	-23.7	1	0.000244911	0.559	0.136475	-0.0958896	-4.02637	14	16	14	3UTR		0	0
hsa-miR-222-3p	NM_016248	AKAP11	AGCTACATCTGGCTACTGGGT#CCAGAATTGTTCCTGCCTTTAGCTTTTCAGAACTTGAGATGTGGCA#.((((((((((((((..((((#.)))).)))))............))))))))).	7672	7718	1	-21.2	1	0.00139682	0.588	0.272852	0.242668	-4.02637	18	33	9	3UTR		0	0
hsa-miR-222-3p	NM_016287	HP1BP3	AGCTACATCTGGCTACTGGGT#CCTGGGGTTACAGATGTGAGCTA#((((((((((((((.(((((.#))))))))..))))))).)))).	3166	3189	1	-20	1	0.000314188	0.5	3.49461	3.6591	-4.67302	19	23	8	3UTR		0	0
hsa-miR-222-3p	NM_016322	RAB14	AGCTACATCTGGCTACTGGGT#ACCGGGAGCCAGATT#......((((((((.((.(((#))).)))))))))).	3251	3266	1	-19.6	0	0.000410259	0.544	0	0	-16.302	13	15	10	3UTR		0	1
hsa-miR-222-3p	NM_016327	UPB1	AGCTACATCTGGCTACTGGGT#CCCAGTGGATTAGCAAGTGTGGCA#.(((((((((((((((((((.#)))))))).))))...))))))).	1269	1293	1	-24.9	1	0.017264	0.471	0	0	-3.79332	19	24	8	3UTR		0	0
hsa-miR-222-3p	NM_016352	CPA4	AGCTACATCTGGCTACTGGGT#GCCCAGGAAGGCTGGGTGAAGTG#.(((.(((((((((.((((((#))))))...))))))))).))).	2285	2308	1	-23.5	0	0.00012184	0.529	-0.564605	0.172393	-8.64781	18	23	9	3UTR		0	0
hsa-miR-222-3p	NM_016356	DCDC2	AGCTACATCTGGCTACTGGGT#GCCCAGGCTGGGTGCAGTGGCA#.((((((((((((..((((((#)))))))))))))...))))).	3506	3528	1	-22.6	1	2.72143e-10	0.426	0.399295	1.39391	-5.38561	18	22	13	3UTR		0	0
hsa-miR-222-3p	NM_016369	CLDN18	AGCTACATCTGGCTACTGGGT#CCCAGTACCAAAGCCAGATAGGCC#.(((..((((((((((((((.#)))))).....)))))))).))).	2628	2652	1	-23.8	0	0.00102649	0.5	0.210719	0.129856	-9.81332	17	24	8	3UTR		0	0
hsa-miR-222-3p	NM_016376	ANKFY1	AGCTACATCTGGCTACTGGGT#TCCAGTAGCTTGGTGTCCATCCCAGAGCA#.((((((((.((((((((((.#)))))))))).))))).........))).	3876	3905	1	-23.4	1	0.00262666	0.456	1.20118	1.33969	-5.03583	18	29	10	3UTR		0	0
hsa-miR-222-3p	NM_016422	RNF141	AGCTACATCTGGCTACTGGGT#CAAGGAAAAACATCTGGCCAGGGGTAGCTT#((((((.((((((((......#.)))))))).)))))).	2449	2479	1	-21.1	0	0.000344473	0.588	0.495291	0.087546	-5.71431	14	17	8	3UTR		0	0
hsa-miR-222-3p	NM_016426	GTSE1	AGCTACATCTGGCTACTGGGT#TAGCCGGGTGTGGTA#.((((((((((((((......#)))))))))))))).	2506	2521	1	-22.8	1	0.000301379	0.529	-0.325961	-0.087342	-4.02637	14	15	14	3UTR		0	0
hsa-miR-222-3p	NM_016441	CRIM1	AGCTACATCTGGCTACTGGGT#GCTCACTGGCCAGAGACATTGATGGCA#.((((((((((((((.(((((#))))).)))))))).....)).)))).	5100	5127	1	-21.6	1	7.0494e-05	0.559	2.44599	1.86926	-4.02637	19	27	8	3UTR		0	0
hsa-miR-222-3p	NM_016518	PIPOX	AGCTACATCTGGCTACTGGGT#ACCAAAGCAGTTGTTAAAAATTCTCTTTGCTGGGGGCCGGGTGTGGTG#.(((((((((((((.((.(((#.))).))))))))))))))).	1620	1668	1	-25.8	1	1.11273e-06	0.471	0	0	-4.52877	18	21	15	3UTR		0	0
hsa-miR-222-3p	NM_016526	BET1L	AGCTACATCTGGCTACTGGGT#GTGGCCACCTGTGGCTT#(((((((..(((((((.....#)))))))..))))))).	883	900	1	-21.3	1	5.84297e-06	0.353	0	0	-7.3076	14	17	7	3UTR		0	0
hsa-miR-222-3p	NM_016556	PSMC3IP	AGCTACATCTGGCTACTGGGT#GGCTGGTGGCTGGGGGTAGA#..((((.((((((((((((.(#).)))))))))))).)))).	867	887	1	-20.5	0	5.01753e-07	0.456	2.59693	3.10657	-6.50069	17	20	12	3UTR		0	0
hsa-miR-222-3p	NM_016571	LGSN	AGCTACATCTGGCTACTGGGT#ACCCTTCCTGCTGAGTGGCCTACAGATAATGTGGCTA#(((((((((((((((((.(((#.))).)))))))...)))...))))))).	3856	3893	1	-24.7	1	0.00292585	0.485	0.811348	0.252934	-3.93757	20	29	7	3UTR		0	0
hsa-miR-222-3p	NM_016577	RAB6B	AGCTACATCTGGCTACTGGGT#TCCATGGCCAGAGTGGG#..((((.((((((((.((((.#)))))))))))))))).	1636	1653	1	-21.6	0	3.14669e-06	0.456	0.188437	0.0998213	-6.73374	16	17	16	3UTR		0	0
hsa-miR-222-3p	NM_016598	ZDHHC3	AGCTACATCTGGCTACTGGGT#CCCATTGGCCAGAATCCACAGACACACCTAAGCCTGTGGCA#.((((((((((((((.((((.#)))).)))))))).....................)))))).	2355	2396	1	-25.3	1	0.000131586	0.529	-0.266768	-0.283331	-4.02637	18	41	8	3UTR		0	0
hsa-miR-222-3p	NM_016622	MRPL35	AGCTACATCTGGCTACTGGGT#GCCTCAGAGCACCTTCGTTTCTCCTCTAGACCAGGGACAGGTGTAGA#..(((((((((.((.((((..#.)))))).))))))))).	2543	2590	1	-20.4	1	0.00282264	0.456	-0.0945674	-0.182025	-9.03925	15	18	9	3UTR		0	0
hsa-miR-222-3p	NM_016819	OGG1	AGCTACATCTGGCTACTGGGT#GGCCGGAAGGCTAGATGGGGCA#.(((.(((((((((.((((.(#).))))..))))))))).))).	1603	1625	1	-22.7	0	1.57761e-06	0.441	0.265173	0.127693	-8.64781	17	22	9	3UTR		0	0
hsa-miR-222-3p	NM_016931	NOX4	AGCTACATCTGGCTACTGGGT#ACCCGGTGGGCGGAGGTTGCA#.((.((.((((.(((((((((#))))))))).)))).)).)).	3400	3421	1	-25.9	0	4.07921e-05	0.426	1.08985	1.10931	-11.7158	17	21	9	3UTR		0	0
hsa-miR-222-3p	NM_017410	HOXC13	AGCTACATCTGGCTACTGGGT#ATCTAGTTCAAGAGGCAAGAAGATCTGGCCCTCAATTAGCTAGATGTAGA#..(((((((((((((..((((#.)))).....))))))))))))).	2063	2113	1	-25.4	1	0.01499	0.5	0.934698	0.546112	-5.19005	17	24	13	3UTR		0	0
hsa-miR-222-3p	NM_017414	USP18	AGCTACATCTGGCTACTGGGT#CCAGCAGACCCGGCCATGTGGCTG#(((((((..(((((...((((#.)))))))))))))))).	1485	1509	1	-21.1	1	8.90513e-08	0.382	-0.827968	-0.338928	-8.2761	16	18	16	3UTR		0	0
hsa-miR-222-3p	NM_017437	CPSF2	AGCTACATCTGGCTACTGGGT#TGGCCAGGTGTGGTG#.((((((((((((((......#)))))))))))))).	10848	10863	1	-22.7	1	4.72949e-05	0.559	0.146299	0.0245873	-4.02637	14	15	14	3UTR		0	0
hsa-miR-222-3p	NM_017444	CHRAC1	AGCTACATCTGGCTACTGGGT#ACTCAGTTGCCCAGGCTGGATTGCGGTGGCG#.((((((((((((..((((((#.)))))))))))))....))))).	1505	1536	1	-22.9	1	2.32859e-08	0.397	0.00531888	-0.462929	-5.38561	18	24	13	3UTR		0	0
hsa-miR-222-3p	NM_017490	MARK2	AGCTACATCTGGCTACTGGGT#CTCAGTGGCCAGTGTGGG#..(((((.((((((((((((.#))))))))))))))))).	3933	3951	1	-27.7	0	6.09464e-06	0.324	0.649264	0.672823	-7.27064	17	18	17	3UTR		0	0
hsa-miR-222-3p	NM_017504	OR2M4	AGCTACATCTGGCTACTGGGT#CCCAGTGGTCAAAACTTGTGT#...((((..(((((((((((.#))))))))))).....)))).	2220	2241	1	-19.6	0	4.1842e-05	0.529	0	0	-9.88456	15	21	11	3UTR		0	0
hsa-miR-222-3p	NM_017526	LEPROT	AGCTACATCTGGCTACTGGGT#ACCCAGGAAGGCCGGGGTGGA#..((((.(((((((.((((((#))))))...))))))))))).	818	839	1	-24.1	0	5.0716e-07	0.456	0.612817	-0.142833	-7.23614	17	21	11	3UTR		0	0
hsa-miR-222-3p	NM_017552	ATAD2B	AGCTACATCTGGCTACTGGGT#TTCAGTGTCAGGTCCCGTAGCTG#(((((((((((((.((((((.#)))))))))))))...)))))).	7740	7763	1	-21.4	1	0.000303034	0.647	2.31792	1.33899	-4.79441	19	23	13	3UTR		1	1
hsa-miR-222-3p	NM_017582	UBE2Q1	AGCTACATCTGGCTACTGGGT#GCCCTGGCTGGAATGTAGA#..(((((((((((((..((((#)))))))))))).))))).	3115	3134	1	-20.3	1	0.000511284	0.574	0.885563	0.708883	-5.19005	17	19	12	3UTR		0	0
hsa-miR-222-3p	NM_017583	TRIM44	AGCTACATCTGGCTACTGGGT#ACTTAGCCGCCAGTGTACTCTGTGAGGATGTGGCA#.(((((((((.((((((((..#.))))))......))..))))))))).	4704	4739	1	-20.9	1	0.00267597	0.529	0.219906	0.228962	-6.6181	17	27	9	3UTR	MIRT046664	0	0
hsa-miR-222-3p	NM_017585	SLC2A6	AGCTACATCTGGCTACTGGGT#CCCAGTGGCTGGGCCTCTGTGTTGGCTA#((((((((((((((((((((.#))))))))))))......)))).)))).	1595	1623	1	-25.7	1	5.65315e-05	0.353	3.17078	2.78974	-3.93757	20	28	12	3UTR		0	0
hsa-miR-222-3p	NM_017594	DIRAS2	AGCTACATCTGGCTACTGGGT#ACCCACCGTCGTCAGGGTAGCA#.(((((.((((((.(((((((#)))))..)).))))))))))).	769	791	1	-22.5	0	4.90259e-05	0.5	-0.296551	-0.230898	-6.19385	18	22	11	3UTR		0	1
hsa-miR-222-3p	NM_017622	BORCS6	AGCTACATCTGGCTACTGGGT#ATTCAGTTGGCCATCTGTAGCTA#(((((((..((((((((((((#))))))).)))))..))))))).	1339	1362	1	-24.3	1	0.00131238	0.5	0.304863	1.10356	-7.3076	19	23	7	3UTR		0	0
hsa-miR-222-3p	NM_017686	GDAP2	AGCTACATCTGGCTACTGGGT#AGCCAGTCAGATGTCGGATGTTAAGCTT#(((((((((((((.(((((.(#).))))).....)))))))))..)))).	3505	3533	1	-20.1	1	0.0171627	0.574	0.454959	0.211061	-4.79441	19	28	9	3UTR		0	0
hsa-miR-222-3p	NM_017705	PAQR5	AGCTACATCTGGCTACTGGGT#GCCCAGGCTGGAGTGTAGTG#.((((((((((((..((((((#)))))))))))).)))))).	4767	4787	1	-23.1	1	0.000794226	0.456	-0.243706	0.095684	-5.38561	18	20	12	3UTR		0	0
hsa-miR-222-3p	NM_017757	ZNF407	AGCTACATCTGGCTACTGGGT#ACCTGTGGCCCTGCTGTGGCC#.((((((.(.((((((.((((#))))))))))..).)))))).	7859	7880	1	-21.7	1	9.76996e-08	0.426	0	0	-7.34947	17	21	10	3UTR		0	0
hsa-miR-222-3p	NM_017759	INO80D	AGCTACATCTGGCTACTGGGT#CCCAGTGGTTTCCTTAGTGGTTC#((((((....((((((((((.#))))))))))......)))))).	3704	3727	1	-19.8	0	0.00130272	0.471	1.33793	0.863371	-10.0938	16	23	10	3UTR		0	0
hsa-miR-222-3p	NM_017765	SLC66A1	AGCTACATCTGGCTACTGGGT#ACAAAAATTAGCCAGGTGTGGTG#.((((((((((((((......#.)))))))))))))).	1605	1628	1	-23.2	1	1.24987e-05	0.559	0	0	-4.02637	14	16	14	3UTR		0	0
hsa-miR-222-3p	NM_017772	TBC1D22B	AGCTACATCTGGCTACTGGGT#CCCAGTCTGAGCCAGTGAGGGGTAGCTT#((((((..((((((((((((.#))))))...))))))......)))))).	2131	2159	1	-25.7	0	0.00131754	0.5	0.995591	-0.0663587	-7.7949	18	28	6	3UTR		1	1
hsa-miR-222-3p	NM_017778	NSD3	AGCTACATCTGGCTACTGGGT#CCCAGAAACTCCAGACTTGTAGTC#.(((((((((((...(((((.#))))).....)))))..)))))).	2474	2498	1	-20.3	1	0.00223643	0.544	3.63219	4.48057	-6.67474	16	24	6	3UTR		0	0
hsa-miR-222-3p	NM_017790	RGS3	AGCTACATCTGGCTACTGGGT#CCTGGGACCGGATGTGGTC#.(((((((((((...(((((.#)))))..))))))))))).	9323	9342	1	-22.7	1	3.26827e-06	0.353	0	0	-6.67474	16	19	11	3UTR		0	0
hsa-miR-222-3p	NM_017811	UBE2R2	AGCTACATCTGGCTACTGGGT#CCTAGGATGGCCAGAGTAGGTG#(.((((.(((((((((((((.#)))))..)))))))))))).).	2910	2932	1	-23.6	0	5.4553e-05	0.426	0.316498	1.24176	-6.64494	18	22	12	3UTR		0	0
hsa-miR-222-3p	NM_017826	SOHLH2	AGCTACATCTGGCTACTGGGT#CCCGCCAGCCAGAGAGCTA#((((.(.(((((((..((((.#))))..)))))))))))).	1536	1555	1	-21.5	0	0.00596519	0.485	-0.0919606	0.626679	-10.5688	16	19	12	3UTR		0	0
hsa-miR-222-3p	NM_017832	ABITRAM	AGCTACATCTGGCTACTGGGT#GCCTGCCAGATCTGGCC#.((((.(((((((....((((#))))))))))).)))).	821	838	1	-19.2	0	5.19008e-05	0.471	0.262266	-0.176698	-7.51962	15	17	11	3UTR		0	0
hsa-miR-222-3p	NM_017858	TIPIN	AGCTACATCTGGCTACTGGGT#CAGTGTGCCCAGAGTAGTC#.(((((.(((((((((((...#))))).))).)))))))).	1307	1326	1	-19	0	0.00395117	0.603	5.47171	4.67628	-5.33701	16	19	8	3UTR		0	0
hsa-miR-222-3p	NM_017861	PIGX	AGCTACATCTGGCTACTGGGT#ACCCAGTGCCATAAAGCA#.(((.....((((.(((((((#)))))))))))...))).	2603	2621	1	-19.8	0	0.00914156	0.676	0.206418	0.221128	-15.5839	14	18	11	3UTR		0	0
hsa-miR-222-3p	NM_017883	WDR13	AGCTACATCTGGCTACTGGGT#CCCAAGTAGCTGGGACTACAGGTGTGTGCC#.(((((((((((((((((((.#)))).)))))........)))))))).)).	2616	2646	1	-22.9	1	0.000150726	0.544	0	0	-3.79332	19	30	8	3UTR		0	0
hsa-miR-222-3p	NM_017899	TESC	AGCTACATCTGGCTACTGGGT#CCCGCGTAGCTGGAGCAGCC#.(((.(.(((((((((((((.#)))).)))))))))).))).	828	848	1	-21.7	0	6.88672e-05	0.294	0	0	-9.45605	17	20	10	3UTR		0	0
hsa-miR-222-3p	NM_017902	HIF1AN	AGCTACATCTGGCTACTGGGT#TAGCCAGATGTGGTG#.((((((((((((((......#)))))))))))))).	7586	7601	1	-23.6	1	0.000325798	0.559	0	0	-4.02637	14	15	14	3UTR		0	0
hsa-miR-222-3p	NM_017915	PARPBP	AGCTACATCTGGCTACTGGGT#GCTGGGAAAGCTACAGATCCTTTTAGTGCAAGATAAGGTTTTATAGCCAGATTCAGTGGCA#.((((((((((((((......#.)))))))))...))))).	2629	2690	1	-20.3	1	3.06749e-05	0.647	2.18675	2.76347	-4.02637	14	19	9	3UTR		0	0
hsa-miR-222-3p	NM_017924	C14orf119	AGCTACATCTGGCTACTGGGT#CTGGTAGCAGGTGTTCCTA#((..((((((.((((((((..#))))))))))))))..)).	1458	1477	1	-19	0	0.000966522	0.632	0.397429	0.276944	-11.3519	16	19	14	3UTR		0	0
hsa-miR-222-3p	NM_017929	PEX26	AGCTACATCTGGCTACTGGGT#ACCCAGGAGGCAGAGGTGGCA#.(((((.((((.((.((((((#)))))).)).)))).))))).	15987	16008	1	-27.2	0	0.000115869	0.426	0	0	-9.41926	17	21	6	3UTR		0	0
hsa-miR-222-3p	NM_017931	TTC38	AGCTACATCTGGCTACTGGGT#CCCAGTGCACAGATGTT#....(((((((((.((((((.#)))))))).))))))).	2387	2404	1	-22.7	0	0.0477924	0.5	0	0	-10.4034	15	17	8	3UTR		0	0
hsa-miR-222-3p	NM_017952	PTCD3	AGCTACATCTGGCTACTGGGT#GGCCGGGTGTGGTG#.(((((((((((((.......#))))))))))))).	3742	3756	1	-21.2	1	0.000203769	0.5	-0.264676	0.111772	-4.76182	13	14	13	3UTR		0	0
hsa-miR-222-3p	NM_017966	VPS37C	AGCTACATCTGGCTACTGGGT#ACTCCAGTAGCTGATGTCAGACAAGCTT#(((((((((.(((((((((((#)).))))))))))))))......)))).	1682	1710	1	-22.9	1	0.000359653	0.544	0.986669	1.23372	-5.18008	20	28	14	3UTR		0	0
hsa-miR-222-3p	NM_017972	GPATCH2L	AGCTACATCTGGCTACTGGGT#ACCTGGTACCAGATTTGGA#..(((.((((((.((((((((#)))))))))))))).))).	4912	4931	1	-20.2	0	0.00194067	0.603	-0.405894	0.226599	-8.14709	17	19	14	3UTR		0	0
hsa-miR-222-3p	NM_017994	TMEM248	AGCTACATCTGGCTACTGGGT#ACAGAGAGTGGCTGGAATCTGTAGCTA#(((((((((((((((((....#.))))))))))...))))))).	3429	3456	1	-22.9	1	0.000471404	0.515	0.696636	0.212013	-3.93757	17	22	10	3UTR		0	0
hsa-miR-222-3p	NM_018077	RBM28	AGCTACATCTGGCTACTGGGT#GCCTTGTGCCAGGCCAGGTGTTGCC#.((.(((((((((..((((..#.))))))))))))).)).	11708	11733	1	-23.3	0	0.00019977	0.382	-0.347169	0.0422011	-8.41764	15	18	13	3UTR		0	0
hsa-miR-222-3p	NM_018085	IPO9	AGCTACATCTGGCTACTGGGT#GCCAGGAGGGCCAGGTGTGGTG#.(((((((((((((.((.(((#))).))..))))))))))))).	7182	7204	1	-26	1	1.17237e-07	0.529	-0.0181111	0.0190279	-4.52877	18	22	13	3UTR		0	0
hsa-miR-222-3p	NM_018096	NLE1	AGCTACATCTGGCTACTGGGT#AGTCAGTGGCCAGGGTTGCA#.((.((.((((((((((((.(#).)))))))))))))).)).	3619	3639	1	-23.7	0	0.000306162	0.529	-0.682019	0.0469839	-8.36903	17	20	14	3UTR	MIRT046828	0	0
hsa-miR-222-3p	NM_018192	P3H2	AGCTACATCTGGCTACTGGGT#CAGTGGCTATTCACAGATGTGATGATAGCA#.(((((((((((((((((...#)))))))))...........)))).)))).	2545	2575	1	-20	1	0.00014032	0.515	3.0971	2.21079	-3.79332	17	30	9	3UTR		0	0
hsa-miR-222-3p	NM_018206	VPS35	AGCTACATCTGGCTACTGGGT#ACTGGGTACCAGATATAGTTA#(((((.((((((.((((.(((#))).)))))))))).))))).	4500	4521	1	-20.2	0	0.00236741	0.662	6.23425	5.69545	-7.12766	18	21	10	3UTR		0	0
hsa-miR-222-3p	NM_018219	CCDC87	AGCTACATCTGGCTACTGGGT#GCCTAGTAGTCCCATTATGTCAAGCC#.(((((((..(((((((((((#))))))))))).....))))..))).	2828	2854	1	-19.5	1	0.0313545	0.588	0.742239	0.0900162	-6.09222	18	26	11	3UTR		0	0
hsa-miR-222-3p	NM_018225	SMU1	AGCTACATCTGGCTACTGGGT#CCGGGTGGTCGGAGGTAGG#..((((.((((((((((.((.#)).)))))))))).)))).	4456	4475	1	-24.3	0	3.52777e-06	0.309	0.175849	0.241312	-6.50069	16	19	10	3UTR		0	0
hsa-miR-222-3p	NM_018228	VRTN	AGCTACATCTGGCTACTGGGT#GGGGGCCAGGTGTGGTG#.(((((((((((((.((....#)).))))))))))))).	2797	2814	1	-22.8	1	2.88149e-07	0.471	0.148901	0.284199	-4.52877	15	17	13	3UTR		0	0
hsa-miR-222-3p	NM_018229	AP5M1	AGCTACATCTGGCTACTGGGT#ACCCATAGTTTCTCAACAGGTGTAGCA#.((((((((((((((.(((((#))))))))).......)))))))))).	8033	8060	1	-24.1	1	0.00141286	0.603	0.915958	0.266772	-4.02637	19	27	10	3UTR		0	0
hsa-miR-222-3p	NM_018242	SLC47A1	AGCTACATCTGGCTACTGGGT#GCCCGGTTGCTCACCAGTTGTAGCTT#(((((((.(((((.(((((((#))))))).))....))).))))))).	3076	3102	1	-25	1	0.000679125	0.456	0.0506331	0.137433	-7.10805	19	26	7	3UTR		0	0
hsa-miR-222-3p	NM_018256	WDR12	AGCTACATCTGGCTACTGGGT#ATCCAAAACAAATTAGCCGGGTGTGGTG#.((((((((((((((.(((((#)))))........)))))))))))))).	2729	2757	1	-23.3	1	0.00024648	0.559	-0.193074	0.221852	-4.02637	19	28	14	3UTR		0	0
hsa-miR-222-3p	NM_018263	ASXL2	AGCTACATCTGGCTACTGGGT#ACCTAGTGCTAGATAGTCAGCTG#(((((((((((((.(((((((#)))))))))))))).)).)))).	5620	5643	1	-24.5	1	0.00130498	0.515	0	0	-4.79441	20	23	14	3UTR		0	0
hsa-miR-222-3p	NM_018301	RBM41	AGCTACATCTGGCTACTGGGT#ACCTAGAGCCAGGAGA#.....(.(((((((.((((((#))))))))))))).).	4933	4949	1	-19.7	0	0.0180792	0.647	0	0	-15.9447	14	16	13	3UTR		0	0
hsa-miR-222-3p	NM_018303	EXOC2	AGCTACATCTGGCTACTGGGT#GCTCAGTAGCTGGAACAATGCTGCTG#(((..((((((((((((((((#))))))))))))))....))..))).	3847	3873	1	-23.9	0	0.000199165	0.515	3.64302	5.06105	-11.0886	19	26	14	3UTR		0	0
hsa-miR-222-3p	NM_018315	FBXW7	AGCTACATCTGGCTACTGGGT#CTCAGTGGTGCAGGATGTTGGCTT#((((((((((.(((((((((.#)))))))))...)))))).)))).	2083	2107	1	-22.7	1	0.000185321	0.544	3.29885	2.7772	-6.76235	19	24	9	3UTR		0	0
hsa-miR-222-3p	NM_018347	AP5S1	AGCTACATCTGGCTACTGGGT#ACCCAGCAGCTCTGATGTGCTG#(((.(((((.((((.((((((#)))))).))))..)))))))).	908	930	1	-24.4	0	7.82319e-07	0.441	0.0418275	-0.0890772	-8.94755	18	22	8	3UTR		0	0
hsa-miR-222-3p	NM_018353	MIS18BP1	AGCTACATCTGGCTACTGGGT#ATCCAAGCCAGAGTAGG#..((((.(((((((..(((((#)))))))))))))))).	4092	4109	1	-20.6	0	0.00635793	0.647	0.475092	0.599043	-7.46919	16	17	16	3UTR		0	0
hsa-miR-222-3p	NM_018374	TMEM106B	AGCTACATCTGGCTACTGGGT#AGCCAGTGGCCAAAAGGTAATATTACTACCATGTAGACTG#((((((((.((((((((((.(#).))))))))))..................)))))).)).	5758	5798	1	-21.5	1	0.0034648	0.588	2.86852	1.59878	-4.99396	19	40	10	3UTR		0	0
hsa-miR-222-3p	NM_018385	LSG1	AGCTACATCTGGCTACTGGGT#TAGCCAGGCGTGGTG#.(((((.((((((((......#)))))))).))))).	2294	2309	1	-19	0	9.08622e-05	0.515	4.27633	1.13508	-5.57006	13	15	8	3UTR		0	0
hsa-miR-222-3p	NM_018413	CHST11	AGCTACATCTGGCTACTGGGT#GCTCAGTGGGCAGCAGCTGCA#.((..(..(((.(((((((((#))))))))).)))..)..)).	3336	3357	1	-21	0	8.38316e-05	0.559	0.905767	1.03787	-18.1485	15	21	9	3UTR		0	0
hsa-miR-222-3p	NM_018425	PI4K2A	AGCTACATCTGGCTACTGGGT#CCCACTTGCCAGGTGTTTGAGCC#.((((((((((((...((((.#))))...)))))))))...))).	2761	2784	1	-23.5	1	7.33257e-06	0.441	0.895097	0.628597	-5.61866	16	23	9	3UTR		0	0
hsa-miR-222-3p	NM_018440	PAG1	AGCTACATCTGGCTACTGGGT#CCAGTGGTTAGAATAAGCTG#((((...((((((((((((..#))))))))))))...)))).	4536	4556	1	-22.9	0	0.00680378	0.721	0.773984	0.332508	-11.5013	16	20	12	3UTR		0	0
hsa-miR-222-3p	NM_018448	CAND1	AGCTACATCTGGCTACTGGGT#CCTAGTGGTGATGTGGTC#.((((((((..(((((((((.#))))))))))))))))).	6160	6178	1	-23.1	1	3.3429e-05	0.544	0.365586	0.0722993	-7.86061	17	18	17	3UTR		1	0
hsa-miR-222-3p	NM_018488	TBX4	AGCTACATCTGGCTACTGGGT#ACTCAGGGGCCAGGTGGGGA#..((.(((((((((.((((((#)))))).))))))))).)).	1990	2010	1	-24.4	0	0.00104059	0.529	1.47509	0.209969	-9.81149	17	20	9	3UTR		0	0
hsa-miR-222-3p	NM_018559	GPALPP1	AGCTACATCTGGCTACTGGGT#GCCCAGTAGTTTGAGACCAGCC#.(((...((.(((((((((((#))))))))))).))....))).	1686	1708	1	-22	0	0.0109562	0.471	-0.178559	-0.0495281	-12.5995	16	22	11	3UTR		0	0
hsa-miR-222-3p	NM_018638	ETNK1	AGCTACATCTGGCTACTGGGT#ACCATAGTGGCCTGGATGC#.....((((((((((((((((#))).)))))))).))))).	3891	3910	1	-20.7	0	0.000316416	0.647	3.38656	1.24356	-13.6656	16	19	8	3UTR		0	0
hsa-miR-222-3p	NM_018655	LENEP	AGCTACATCTGGCTACTGGGT#CCCAGTAAGATTGTGGCA#.(((((((((...(((((((.#))))))))))).))))).	471	489	1	-20.7	1	0.000709012	0.441	0.0528362	0.257694	-11.254	16	18	11	3UTR		0	0
hsa-miR-222-3p	NM_018695	ERBIN	AGCTACATCTGGCTACTGGGT#ACCCTGTATATCTAGGTGTGGA#..((((((((((.(((.((((#)))).)))...)))))))))).	7503	7525	1	-21.1	1	0.00464645	0.735	0.283988	0.165448	-6.24613	17	22	10	3UTR		0	0
hsa-miR-222-3p	NM_018704	CTTNBP2NL	AGCTACATCTGGCTACTGGGT#ACCTACCGAAGCAACTAGATGTGGCTG#((((((((((((((.((((((#)))))..).)))...))))))))))).	3272	3299	1	-21	1	0.000167807	0.574	0	0	-4.67302	20	27	11	3UTR		0	0
hsa-miR-222-3p	NM_018706	DHTKD1	AGCTACATCTGGCTACTGGGT#TAGCCGGGTGTGGTG#.((((((((((((((......#)))))))))))))).	3023	3038	1	-22.3	1	3.62579e-05	0.471	0	0	-4.02637	14	15	14	3UTR		0	0
hsa-miR-222-3p	NM_018708	FEM1A	AGCTACATCTGGCTACTGGGT#ACCCCGTCTCTACTAAAAATACAAAAATTAGCCGGGTGTGGTG#.(((((((((((((((.((((#)))).))......................))))))))))))).	6323	6366	1	-24.2	1	0.000144221	0.485	-0.138238	-0.0908176	-3.79332	19	43	13	3UTR		0	0
hsa-miR-222-3p	NM_018719	CDCA7L	AGCTACATCTGGCTACTGGGT#GGTCCAGATGTAGCTG#((((((((((((((.......#)).)))))))))))).	2599	2615	1	-22.2	1	5.3372e-06	0.485	1.78417	2.31709	-4.90607	14	16	12	3UTR		0	0
hsa-miR-222-3p	NM_018912	PCDHGA1	AGCTACATCTGGCTACTGGGT#CCTAGTGGCCATAGCC#.((((....(((((((((((.#))))))))))))))).	4300	4316	1	-22.3	0	5.96767e-05	0.368	2.08844	1.36869	-10.608	15	16	15	3UTR		0	0
hsa-miR-222-3p	NM_018945	PDE7B	AGCTACATCTGGCTACTGGGT#ATCCAATGGGTAAGCCCATGATGTAGCC#.((((((((.(((((((((((#)))))....))).)))...)))))))).	4198	4226	1	-21.4	1	0.00323163	0.662	0.157483	0.305695	-5.03583	19	28	8	3UTR		0	0
hsa-miR-222-3p	NM_018947	CYCS	AGCTACATCTGGCTACTGGGT#TAGCCAGGTGTGGTG#.((((((((((((((......#)))))))))))))).	3836	3851	1	-23	1	0.000136636	0.559	0.280664	0.0255001	-4.02637	14	15	14	3UTR		0	0
hsa-miR-222-3p	NM_018962	RIPPLY3	AGCTACATCTGGCTACTGGGT#ATCCAAGGGTAGATGTAGTTG#(((((((((((.((..(((((#))))).)).))))))))))).	1077	1098	1	-21.1	1	0.000146257	0.691	-0.219796	0.0336111	-8.25288	18	21	11	3UTR		0	0
hsa-miR-222-3p	NM_018994	FBXO42	AGCTACATCTGGCTACTGGGT#ACTCAGGGATGCCAGGTGGCTT#((((((..(((((..((((((#))))))....))))))))))).	6056	6078	1	-22.3	0	2.9999e-06	0.529	0.995202	0.979838	-9.38719	17	22	11	3UTR		0	0
hsa-miR-222-3p	NM_019018	OTULINL	AGCTACATCTGGCTACTGGGT#ATTAAGTAGCCAGAAGGAGCTG#((((.(.((((((((((....#.)))))))))).).)))).	3483	3505	1	-22.9	0	0.000208893	0.691	0.145836	0.145836	-9.6003	15	19	10	3UTR		0	0
hsa-miR-222-3p	NM_019051	MRPL50	AGCTACATCTGGCTACTGGGT#GCCCAAGCCCCTTTTATAAAATGATGTAGTA#.((((((((.((((..(((((#))))))))).............)))))))).	1707	1738	1	-19.9	1	0.0529105	0.603	0.842324	-0.00851919	-6.00433	17	31	9	3UTR		0	0
hsa-miR-222-3p	NM_019089	HES2	AGCTACATCTGGCTACTGGGT#ACCCCGTCTCTACTAAAAATACAAAAATTAGCCGGGTGTGGTG#.(((((((((((((((.((((#)))).))......................))))))))))))).	1716	1759	1	-24.2	1	0.00023709	0.485	-0.247801	-0.396817	-3.79332	19	43	13	3UTR		0	0
hsa-miR-222-3p	NM_019591	ZNF26	AGCTACATCTGGCTACTGGGT#ACCCAGTGGGCTTTGGGGATGGTATTAGCA#.((((((((((.(((((((((#))))))))).).....)))))....)))).	14829	14859	1	-23.4	1	0.015351	0.544	0.0891854	0.310898	-7.14013	19	30	9	3UTR		0	0
hsa-miR-222-3p	NM_019605	SERTAD4	AGCTACATCTGGCTACTGGGT#AGACAGGGAGCTAGATGAAATGGCTT#((((((((((((((.(((..(#)..)))..)))))))))...))))).	1760	1786	1	-18.8	1	0.00207038	0.647	1.21421	0.998123	-4.67302	18	26	9	3UTR	MIRT046619	0	0
hsa-miR-222-3p	NM_019845	RPRM	AGCTACATCTGGCTACTGGGT#CCCAGTGGCCTGTTTGCC#.((.(((...((((((((((.#)))))))))))))..)).	1121	1139	1	-22.1	0	0.000367018	0.544	0	0	-11.4379	15	18	13	3UTR		0	0
hsa-miR-222-3p	NM_020122	KCMF1	AGCTACATCTGGCTACTGGGT#ACCCATGTGGGGCCGGGTGTGGTG#.((((((((((((((((((((#))))).))..))))))))))))).	6123	6147	1	-28.1	1	3.42302e-08	0.426	0	0	-3.79332	20	24	13	3UTR		0	0
hsa-miR-222-3p	NM_020134	DPYSL5	AGCTACATCTGGCTACTGGGT#GCCCAGAGCACTTTAGCAGATGTGGTTT#((((((((((((((.((((((#))))))))).......))))))))))).	2203	2231	1	-26	1	0.0365303	0.456	1.34448	0.0490005	-4.67302	20	28	11	3UTR		0	0
hsa-miR-222-3p	NM_020141	TMEM167B	AGCTACATCTGGCTACTGGGT#ACCCTGTAGGCCAGGGTGGA#..((((.(((((((((.((((#)))).)))).))))))))).	2658	2678	1	-22.9	0	8.70084e-05	0.559	0	0	-6.50069	17	20	9	3UTR		0	0
hsa-miR-222-3p	NM_020150	SAR1A	AGCTACATCTGGCTACTGGGT#GCCCAGTGGTGACATGTGCTC#(((.((((.(.((((((((((#)))))))))).).))))))).	861	882	1	-24.1	0	0.00127641	0.485	-0.131301	-0.162906	-10.8508	18	21	10	3UTR		0	1
hsa-miR-222-3p	NM_020156	C1GALT1	AGCTACATCTGGCTACTGGGT#GGTGGCCAGGTAGAGG#..((..(((((((((((....#)))))))))))..)).	1630	1646	1	-19	0	0.00572186	0.618	0.67096	0.846184	-10.977	13	16	11	3UTR		0	0
hsa-miR-222-3p	NM_020188	CMC2	AGCTACATCTGGCTACTGGGT#GCCTGGATGAAAGATGTGGCTT#((((((((((..(..((((((#))))))..)..)))))))))).	2266	2288	1	-22.1	1	0.00210491	0.515	0	0	-11.7014	17	22	10	3UTR		0	0
hsa-miR-222-3p	NM_020225	STOX2	AGCTACATCTGGCTACTGGGT#CCAGCAGCCATTAGTGTAGA#..((((((.(((((.((((..#)))).)))))...)))))).	6673	6693	1	-21.1	1	0.0132845	0.632	1.02952	1.08333	-6.74884	15	20	6	3UTR	MIRT046669	1	1
hsa-miR-222-3p	NM_020297	ABCC9	AGCTACATCTGGCTACTGGGT#ACCCAGTAATGGGATGGCTG#(((..(((((.(.((((((((#)))))))).).)))))))).	7308	7328	1	-21.3	0	9.08646e-06	0.603	0.352914	3.0903	-15.2025	17	20	8	3UTR		0	0
hsa-miR-222-3p	NM_020342	SLC39A10	AGCTACATCTGGCTACTGGGT#GCTTGGCAACCAGTGTAGCTG#(((((((.((((...((((((#))))))...))))))))))).	3965	3986	1	-19.6	1	0.000735815	0.647	0.758528	1.00591	-9.13263	17	21	11	3UTR		0	0
hsa-miR-222-3p	NM_020370	GPR84	AGCTACATCTGGCTACTGGGT#ACCAAAGTGGCCAGGTAATAGG#..(((.(((((((((((.(((#)))..)))))))))))..))).	1337	1359	1	-21.3	0	0.0138147	0.515	3.04497	2.33375	-6.85796	17	22	11	3UTR		0	0
hsa-miR-222-3p	NM_020382	KMT5A	AGCTACATCTGGCTACTGGGT#ACTAGGAAGCCAGGTGAGTC#.(((.(((((((((.((((..#.))))..)))))))))))).	1455	1475	1	-22.2	0	0.00206155	0.5	0.182666	0.965451	-8.64781	16	20	12	3UTR		0	0
hsa-miR-222-3p	NM_020384	CLDN2	AGCTACATCTGGCTACTGGGT#GGCCAGAGCTGGGGGGTGGCTG#((((((.(((((((.((((.(#).)))))))))))..)))))).	1030	1052	1	-22.9	0	5.98558e-06	0.397	0.597494	1.56094	-6.21671	18	22	11	3UTR		0	0
hsa-miR-222-3p	NM_020405	PLXDC1	AGCTACATCTGGCTACTGGGT#AGCCAGATAGCCAGATGCCCTGCTC#(((..((((((((((((((.(#).)))).))))))))))....))).	2536	2561	1	-25.1	0	0.000438205	0.456	-0.0348975	-0.102611	-11.0886	18	25	10	3UTR		0	0
hsa-miR-222-3p	NM_020414	DDX24	AGCTACATCTGGCTACTGGGT#ACCCAGTATTAAGAAGCCAGGACAAAAGTAGTTA#((((((.((((((((((((((#))))))).......)))))))......)))))).	4898	4932	1	-22.6	0	0.0121095	0.618	4.01885	2.75709	-5.48126	20	34	7	3UTR		0	0
hsa-miR-222-3p	NM_020420	DAZ4	AGCTACATCTGGCTACTGGGT#ACCCAGTAAAACAGATTCTAAGCA#.(((..(((((..((((((((#))))))))...)))))....))).	2108	2132	1	-19.9	0	0.123224	0.647	2.85022	2.49987	-14.4493	16	24	8	3UTR		0	0
hsa-miR-222-3p	NM_020437	ASPHD2	AGCTACATCTGGCTACTGGGT#ACCCAAGCCAGTGTGTGCTA#(((((((.((((((..(((((#))))))))))))))).))).	2701	2721	1	-23.2	1	0.00105061	0.456	-0.450171	-0.542789	-7.21971	18	20	15	3UTR		0	0
hsa-miR-222-3p	NM_020456	SPRYD7	AGCTACATCTGGCTACTGGGT#TAGCCAGGTGTGGTG#.((((((((((((((......#)))))))))))))).	2070	2085	1	-23	1	1.98616e-05	0.559	1.46388	1.10992	-4.02637	14	15	14	3UTR		0	0
hsa-miR-222-3p	NM_020466	LYRM2	AGCTACATCTGGCTACTGGGT#GCCTCGGTGGCCAGAGTGCTA#(((.((.((((((((((((((#))).)))))))))))))))).	3094	3115	1	-27.3	0	0.000233758	0.515	0.769511	0.620088	-8.51328	19	21	16	3UTR		0	0
hsa-miR-222-3p	NM_020476	ANK1	AGCTACATCTGGCTACTGGGT#ACCCAGTAGCCCCCTTAGCG#.((((.....(((((((((((#)))))))))))....)))).	7880	7900	1	-25.2	0	0.0137398	0.279	5.7226	5.22527	-11.8505	15	20	11	3UTR		0	0
hsa-miR-222-3p	NM_020652	ZNF286A	AGCTACATCTGGCTACTGGGT#TCCAGTGTCAGAACTGAGTAGCTG#((((((.((((((.((((((.#)))))))))))).....)))))).	3940	3964	1	-22.3	0	0.00350661	0.485	-0.3263	0.0674998	-6.3381	18	24	12	3UTR		0	0
hsa-miR-222-3p	NM_020653	ZNF287	AGCTACATCTGGCTACTGGGT#CCCAAATTTGGCCAGGTGGAGCC#.(((.((((((((((.((((.#))))....)))))))))).))).	6725	6748	1	-24.3	0	0.000358748	0.559	0.334682	1.10058	-8.14541	17	23	10	3UTR		0	0
hsa-miR-222-3p	NM_020663	RHOJ	AGCTACATCTGGCTACTGGGT#CAGTATGTTTCCAGGTGTGTGCA#.(((((((((((((((((...#))))).)...))))))))).)).	3345	3368	1	-18.9	1	0.000832457	0.529	0.248642	0.452169	-3.79332	17	23	9	3UTR		0	0
hsa-miR-222-3p	NM_020692	GALNT16	AGCTACATCTGGCTACTGGGT#GCTGGGAGGCTGGCTGTGGCTC#(((((((.((((((.((.(((#))).)).)))))).))))))).	1847	1869	1	-21.9	1	3.36033e-05	0.456	0.153679	-0.111572	-6.98666	18	22	7	3UTR		0	0
hsa-miR-222-3p	NM_020695	REXO1	AGCTACATCTGGCTACTGGGT#GCCCAGAGCAGCGGGATGAGCTG#((((.(((((.(((.((((((#))))))...))).))))))))).	3902	3925	1	-26.7	0	3.46646e-06	0.265	0.514704	2.38324	-11.6168	18	23	9	3UTR		0	0
hsa-miR-222-3p	NM_020696	KIAA1143	AGCTACATCTGGCTACTGGGT#TAGCCAGGTGTAGCG#.((((((((((((((......#)))))))))))))).	3867	3882	1	-25.6	1	0.000123077	0.544	0	0	-4.02637	14	15	14	3UTR		0	0
hsa-miR-222-3p	NM_020701	ISY1	AGCTACATCTGGCTACTGGGT#CCCAGCCCCAAGTGTGGCA#.(((((((.(((...(((((.#)))))..))).))))))).	1955	1974	1	-21.9	1	0.000719286	0.382	-0.061378	-0.405811	-7.73113	15	19	7	3UTR		0	0
hsa-miR-222-3p	NM_020703	AMIGO1	AGCTACATCTGGCTACTGGGT#ACCCTGTGTTGAAAACTGCCAGGTGTGGGTA#(.((((((((((((((.((((#)))).))).........))))))))))).).	4699	4730	1	-24.5	1	0.00151236	0.485	1.16632	0.846995	-5.10125	19	31	11	3UTR		1	0
hsa-miR-222-3p	NM_020713	ZNF512B	AGCTACATCTGGCTACTGGGT#GCCCAGTGGCCAAGCTC#((((.....((((((((((((#)))))))))))))))).	3802	3819	1	-25	0	0.000138944	0.441	3.65804	2.93528	-14.8713	16	17	16	3UTR		0	0
hsa-miR-222-3p	NM_020745	AARS2	AGCTACATCTGGCTACTGGGT#TTCACTGGCCGGGTGTGGTG#.((((((((((((((.((((.#)))).)))))))))))))).	3244	3264	1	-24.3	1	1.09363e-05	0.529	1.40067	1.29466	-4.02637	18	20	14	3UTR		0	0
hsa-miR-222-3p	NM_020746	MAVS	AGCTACATCTGGCTACTGGGT#TAGCCAGGTGTAGTG#.((((((((((((((......#)))))))))))))).	4098	4113	1	-23.3	1	0.000403121	0.559	0.0959371	0.0297431	-4.02637	14	15	14	3UTR		0	0
hsa-miR-222-3p	NM_020749	MTUS1	AGCTACATCTGGCTACTGGGT#CCCATGAGTGGAAAATGTGGCTT#((((((((.(.(((..((((.#))))..))).)...)))))))).	2955	2978	1	-18.2	1	0.00265319	0.515	1.54261	2.92878	-8.78724	16	23	8	3UTR		0	0
hsa-miR-222-3p	NM_020784	TXNDC16	AGCTACATCTGGCTACTGGGT#ACCCAGTAGTATACCCAAAATAGCG#.((((....((((((((((((#))))))))).....)))...)))).	3058	3083	1	-19.5	0	0.142268	0.75	3.49777	1.47749	-10.608	16	25	9	3UTR		0	0
hsa-miR-222-3p	NM_020786	PDP2	AGCTACATCTGGCTACTGGGT#GCCTCTACAAAAAAAAAAAAAAATAGCCAGGTGTGGCA#.((((((((((((((......#.)))))))))))))).	5687	5725	1	-25.5	1	2.64194e-05	0.559	0.295312	0.0550114	-4.02637	14	16	14	3UTR		0	0
hsa-miR-222-3p	NM_020791	TAOK1	AGCTACATCTGGCTACTGGGT#CCCAGTGGCCATGTT#....(((..(((((((((((.#)))))))))))))).	9741	9756	1	-21.9	0	0.0067698	0.529	1.32777	1.84085	-12.9166	14	15	14	3UTR		1	1
hsa-miR-222-3p	NM_020834	HOMEZ	AGCTACATCTGGCTACTGGGT#GCTGTTTTTTTCCCTTGGTGTACTATACAGAGGCCAGATGTTGGCA#.(((((((((((((.((((((#.)))...))).)))))))))).))).	2130	2176	1	-23.8	1	2.96086e-05	0.485	0.524565	1.13966	-4.52877	19	26	10	3UTR		0	0
hsa-miR-222-3p	NM_020840	FNIP2	AGCTACATCTGGCTACTGGGT#ACCCAGTGGCTTCATTCTGGCTT#(((((.....(((((((((((#)))))))))))......))))).	5850	5873	1	-23.4	0	2.28978e-05	0.412	0.225504	0.0328032	-11.9948	16	23	11	3UTR		1	1
hsa-miR-222-3p	NM_020908	TLE3	AGCTACATCTGGCTACTGGGT#CCTGGTGGCAGGCTCTCCATGGATGTAGCA#.(((((((((((((((((((.#)))))))))..........)))))))))).	4905	4935	1	-24.9	1	0.000653673	0.574	1.18893	0.497412	-3.79332	19	30	10	3UTR	MIRT046791	1	1
hsa-miR-222-3p	NM_020909	EPB41L5	AGCTACATCTGGCTACTGGGT#TTCAGTGGTCAGAAGAAAGTTG#((((...(((((((((((((.#)))))))))))))....)))).	6043	6065	1	-19.4	0	0.00285509	0.632	0.186971	0.0281227	-11.5013	17	22	13	3UTR		0	0
hsa-miR-222-3p	NM_020917	ZFP14	AGCTACATCTGGCTACTGGGT#ACCCAAGTAAAGAACAGCCAAGTGGCCAGGTGCGGTGGCTC#(((((((((((((((((.(((#.))).)))))))))))...)))))).	5382	5423	1	-28.2	1	2.48505e-06	0.426	0.851083	0.225961	-3.93757	20	26	11	3UTR		0	0
hsa-miR-222-3p	NM_020940	FHIP2A	AGCTACATCTGGCTACTGGGT#ACCTAGAGCCAGTAGAAGCTC#((((....((((((.((((((#))))))))))))....)))).	4710	4731	1	-22.5	0	6.92491e-05	0.632	0.608778	-0.00998162	-14.5503	16	21	12	3UTR		0	1
hsa-miR-222-3p	NM_020949	SLC7A14	AGCTACATCTGGCTACTGGGT#GCCTGGTGGCAGATGAATGCA#.((..(((((.((((((((((#)))))))))))))))...)).	4914	4935	1	-22.4	0	0.000904695	0.647	-0.00275272	-0.01377	-13.7692	17	21	15	3UTR		0	0
hsa-miR-222-3p	NM_020956	PRX	AGCTACATCTGGCTACTGGGT#CTAGTGCCAGGGGTGGCTG#((((((.((((((.(((((..#))))))))))).)))))).	4029	4048	1	-25.1	0	1.88717e-06	0.353	0.820315	0.77323	-6.3381	17	19	11	3UTR		0	0
hsa-miR-222-3p	NM_020964	EPG5	AGCTACATCTGGCTACTGGGT#GCTCAGTTTGGCCAATGTGTAGTTG#((((((((.((((((((((((#)))))))..)))))..)))))))).	7922	7947	1	-23.7	1	0.000747124	0.544	4.27673	3.17908	-4.99396	20	25	8	3UTR		0	0
hsa-miR-222-3p	NM_021007	SCN2A	AGCTACATCTGGCTACTGGGT#ACCCAGTGGTGCATGTTTGAGCA#.(((((((...((((((((((#))))))))))..))))...))).	7261	7284	1	-21.1	1	0.000830856	0.676	4.23225	2.98858	-8.917	17	23	10	3UTR		0	0
hsa-miR-222-3p	NM_021032	FGF12	AGCTACATCTGGCTACTGGGT#ACCTAGTGGCTAAGATTCTGCA#.((...(((((((((((((((#)))))))))))).)))...)).	2221	2243	1	-22.5	0	0.00142204	0.603	0	0	-12.8453	17	22	12	3UTR		0	0
hsa-miR-222-3p	NM_021067	GINS1	AGCTACATCTGGCTACTGGGT#ACCATGGTGGCTGGTGTGGCTT#(((((((((.(((((((.(((#)))..)))))))))))))))).	1421	1443	1	-24.9	1	1.35669e-06	0.471	0.13385	0.191081	-5.18008	19	22	16	3UTR		0	0
hsa-miR-222-3p	NM_021071	ART4	AGCTACATCTGGCTACTGGGT#ACCCAGGAGGCGGAGGTAGTG#.(((((.((((.((.((((((#)))))).)).)))).))))).	3228	3249	1	-24.4	0	0.00465755	0.441	-0.309693	0.129917	-9.41926	17	21	6	3UTR		0	0
hsa-miR-222-3p	NM_021082	SLC15A2	AGCTACATCTGGCTACTGGGT#TAGCCAGGTGTGATGGCA#.((((((((((((((......#)))))))))))...))).	4376	4394	1	-20.2	1	4.22416e-05	0.515	-0.152368	-0.086274	-4.02637	14	18	11	3UTR		0	0
hsa-miR-222-3p	NM_021083	XK	AGCTACATCTGGCTACTGGGT#ACCCAGTTCAGGTGTAT#...(((((((((..(((((((#)))))))))))))))).	2392	2409	1	-21.3	0	0.00247871	0.618	0.0544793	0.526256	-8.66051	16	17	16	3UTR		0	0
hsa-miR-222-3p	NM_021100	NFS1	AGCTACATCTGGCTACTGGGT#ACCTAGTGGATGCTCTAGATTGGTA#.((((.(((((((((((((((#))))))))).....)))))))))).	1515	1540	1	-19.3	0	0.000389793	0.544	0.372385	1.13333	-5.69428	19	25	10	3UTR	MIRT046759	0	0
hsa-miR-222-3p	NM_021104	RPL41	AGCTACATCTGGCTACTGGGT#GCCCGGGTTACGTGGTGTGGTTT#(((((((((((....((((((#))))))....)).))))))))).	535	558	1	-20.4	1	9.63056e-05	0.476	0	0	-10.1658	17	23	9	3UTR		0	0
hsa-miR-222-3p	NM_021111	RECK	AGCTACATCTGGCTACTGGGT#TCAGTGCTGATGTAGCA#.((((((((.(((.(((((..#)))))))))))))))).	4300	4317	1	-21.6	1	0.000107253	0.632	1.69132	2.18035	-5.89267	16	17	16	3UTR	MIRT006728	1	0
hsa-miR-222-3p	NM_021116	ADCY1	AGCTACATCTGGCTACTGGGT#GCCCTGTGGCCAGGTGCTGTC#.((..(((((((((((.((((#)))).)))))))))))..)).	6240	6261	1	-27.7	0	0.000127487	0.426	0.0377631	-0.287014	-10.9444	17	21	11	3UTR		0	0
hsa-miR-222-3p	NM_021131	PTPA	AGCTACATCTGGCTACTGGGT#CCCAGGCCATGCCGGGGTGGCC#.(((((.((((((..(((((.#))))).....))))))))))).	1638	1660	1	-24.7	0	1.158e-08	0.338	0.309563	0.10054	-6.9293	16	22	11	3UTR		0	0
hsa-miR-222-3p	NM_021149	COTL1	AGCTACATCTGGCTACTGGGT#CCCAAAAGCCTGTGGCTT#(((((((...((((..((((.#))))..))))))))))).	1598	1616	1	-20.2	1	0.000132221	0.441	1.65537	3.33953	-9.5186	15	18	11	3UTR		0	0
hsa-miR-222-3p	NM_021151	CROT	AGCTACATCTGGCTACTGGGT#TCGGTTGAGCCCAGGAGGTTGTGGCTG#(((((((.((.....((((((#.))))))..)).))))))).	2799	2826	1	-20.8	1	7.76261e-05	0.441	-0.18399	-0.0150272	-15.3042	15	20	7	3UTR		0	0
hsa-miR-222-3p	NM_021155	CD209	AGCTACATCTGGCTACTGGGT#ACTCTCTCTTCCTTTTGGAGATTAGGATATTTGGGTTGCCATGTGTAGCTG#((((((((.((((.(((.((.#.)).))).)))).)))))))).	1478	1529	1	-22	1	0.000127194	0.559	0.547822	0.0095943	-5.8508	17	22	8	3UTR		0	0
hsa-miR-222-3p	NM_021167	GATAD1	AGCTACATCTGGCTACTGGGT#TAGCCAGGTGTGGTG#.((((((((((((((......#)))))))))))))).	1811	1826	1	-23	1	8.16557e-05	0.515	-0.479294	-0.00250647	-4.02637	14	15	14	3UTR		0	0
hsa-miR-222-3p	NM_021182	HMHB1	AGCTACATCTGGCTACTGGGT#GCCCAGAGTTTTGGTGTGGA#..(((((((.((((.((((((#))))))))))..))))))).	258	278	1	-21.8	1	0.00319988	0.515	0.347663	-0.185531	-6.93496	17	20	10	3UTR		0	0
hsa-miR-222-3p	NM_021192	HOXD11	AGCTACATCTGGCTACTGGGT#TTTAGTGGCCAGAACCCATGCA#.((....(((((((((((((.#)))))))))))))......)).	1655	1677	1	-19.8	0	0.0133452	0.612	0.989322	1.21006	-14.389	15	22	13	3UTR		0	0
hsa-miR-222-3p	NM_021194	SLC30A1	AGCTACATCTGGCTACTGGGT#CCTTTGGGCCAGATGTGGG#..((((((((((((...(((.#)))...)))))))))))).	5630	5649	1	-25.2	1	9.06453e-08	0.559	-0.002498	0.245763	-5.9255	15	19	12	3UTR		0	0
hsa-miR-222-3p	NM_021195	CLDN6	AGCTACATCTGGCTACTGGGT#CCCAGGGCCAGGTCCCAGCTA#((((..((((((((.(((((.#)))))))))))))...)))).	1236	1257	1	-24.7	0	1.40972e-05	0.353	1.747	3.28277	-10.693	17	21	13	3UTR		0	0
hsa-miR-222-3p	NM_021231	CACTIN	AGCTACATCTGGCTACTGGGT#GCCACAGCCCAGGTCGGAGTGGCC#.(((((.((((((..((((((#.))))))))))))))))).	2351	2375	1	-24.1	0	1.0317e-05	0.309	1.1874	-0.189653	-6.9293	17	19	17	3UTR		0	0
hsa-miR-222-3p	NM_021252	RAB18	AGCTACATCTGGCTACTGGGT#CTTGGTGCCAGATGC#.....((((((((.((((((.#)))))))))))))).	2823	2838	1	-19	0	0.00341835	0.676	0.663752	0.247261	-14.5224	14	15	14	3UTR		0	1
hsa-miR-222-3p	NM_021255	PELI2	AGCTACATCTGGCTACTGGGT#ATCCAGAAAGGCCAGATT#......((((((((.((((((#))))))...)))))))).	3524	3542	1	-19.4	0	0.0211478	0.662	0	0	-16.302	14	18	8	3UTR	MIRT046700	0	0
hsa-miR-222-3p	NM_021257	NGB	AGCTACATCTGGCTACTGGGT#CCCAGTAGCCTCTTTCTTGCG#.((.......((((((((((.#))))))))))........)).	942	963	1	-22.1	0	0.0302858	0.5	0.443736	0.243551	-19.0016	12	21	10	3UTR		0	0
hsa-miR-222-3p	NM_021635	PBOV1	AGCTACATCTGGCTACTGGGT#GCCATGTGCCAGATGCTCCGCTA#(((..((((((((.((..(((#)))..))))))))))....))).	824	847	1	-21.2	0	9.66585e-05	0.559	0.0526929	-0.030348	-11.9455	16	23	10	3UTR		0	0
hsa-miR-222-3p	NM_021637	TMEM35A	AGCTACATCTGGCTACTGGGT#TCCAGTGGGTAGGGTTTAGCTG#(((((..((((.((((((((.#)))))))).))))...))))).	1755	1777	1	-22.5	0	0.000540504	0.574	0.213508	0.744389	-10.729	17	22	8	3UTR		0	0
hsa-miR-222-3p	NM_021645	UTP14C	AGCTACATCTGGCTACTGGGT#GGCCAGTAGCTAGGAATTGGTA#.((((..((((((((((((.(#).))))))))))))...)))).	4271	4293	1	-22.1	0	0.000635234	0.662	0.211948	0.177382	-7.23797	17	22	12	3UTR		0	0
hsa-miR-222-3p	NM_021647	MFAP3L	AGCTACATCTGGCTACTGGGT#CCTTGTAATACAGATGTAGTA#.((((((((((..(((.(((.#))).)))...)))))))))).	1571	1592	1	-20.6	1	0.00612612	0.515	1.78676	2.38614	-8.42926	16	21	10	3UTR		0	0
hsa-miR-222-3p	NM_021804	ACE2	AGCTACATCTGGCTACTGGGT#GCCTGGGAACTGGTGTAGCTG#(((((((((.(....((((((#))))))...).))))))))).	3124	3145	1	-20.3	1	0.00137653	0.515	4.72537	2.10943	-11.4083	16	21	9	3UTR		0	0
hsa-miR-222-3p	NM_021922	FANCE	AGCTACATCTGGCTACTGGGT#CCAGTGGGCTCAGATGAAGCTC#((((.((((((((((((((..#))))))).).)))))).)))).	2466	2488	1	-24.9	0	0.000181413	0.5	0	0	-8.05661	18	22	7	3UTR		0	0
hsa-miR-222-3p	NM_021961	TEAD1	AGCTACATCTGGCTACTGGGT#GTGGCCAGATGTTTTGAGTTA#((((((((((((((((.....#))))))))))))....)))).	3423	3444	1	-21.9	1	0.00228985	0.559	0	0	-3.93757	16	21	12	3UTR		0	0
hsa-miR-222-3p	NM_022041	GAN	AGCTACATCTGGCTACTGGGT#GCACCAGGCCAGATGTGCC#.((.(((((((((..((((((#)).))))))))))))))).	3765	3784	1	-23.5	0	0.000395062	0.588	0.0508849	-0.348012	-8.41764	17	19	15	3UTR		0	0
hsa-miR-222-3p	NM_022048	CSNK1G1	AGCTACATCTGGCTACTGGGT#CCCAATAGCTGAGCTGTAGCA#.((((((.(((((((.((((.#)))).))))).)).)))))).	3051	3072	1	-22.9	1	0.000750671	0.485	0	0	-6.34001	17	21	6	3UTR	MIRT046652	0	0
hsa-miR-222-3p	NM_022055	KCNK12	AGCTACATCTGGCTACTGGGT#CCCAGGTGCCAGATGGTAGCTA#(((((((((((((..(((((.#)))))..)))))))).))))).	12643	12665	1	-30.8	1	1.07381e-05	0.441	2.17678	3.03849	-5.52986	18	22	8	3UTR		0	0
hsa-miR-222-3p	NM_022072	NSUN3	AGCTACATCTGGCTACTGGGT#GCCCAGGCTGGATGGCGTGCA#.((..((((((((..((((((#))))))))))))))....)).	4387	4408	1	-22.1	0	2.91301e-05	0.412	0	0	-12.5367	16	21	14	3UTR		0	0
hsa-miR-222-3p	NM_022089	ATP13A2	AGCTACATCTGGCTACTGGGT#CTCAGTGCTGCTGTCAGTGTAGCA#.((((((.((((((((((((.#))))))).....))))))))))).	3947	3971	1	-22.2	1	3.14489e-05	0.484	-0.703306	-0.304018	-6.10696	18	24	11	3UTR		0	0
hsa-miR-222-3p	NM_022121	PERP	AGCTACATCTGGCTACTGGGT#CCTAAGCAATTATTTCACTCTGTAAGTAGCCAGACATGCTAAGTGGCA#.(((((.((((((((((((((#.))))....))))))))))........))))).	3186	3234	1	-22.5	0	0.000372309	0.632	0.394822	0.00717658	-5.33701	19	33	10	3UTR		0	0
hsa-miR-222-3p	NM_022131	CLSTN2	AGCTACATCTGGCTACTGGGT#GCCTAGAGCCAGAAAGCA#.(((...(((((((.((((((#))))))))))))).))).	3947	3965	1	-23.7	0	0.00408187	0.544	0	0	-12.0925	16	18	13	3UTR		0	0
hsa-miR-222-3p	NM_022146	NPFFR1	AGCTACATCTGGCTACTGGGT#TAGCCAGGTGTGGTG#.((((((((((((((......#)))))))))))))).	6929	6944	1	-23	1	0.000128404	0.529	0	0	-4.02637	14	15	14	3UTR		0	0
hsa-miR-222-3p	NM_022161	BIRC7	AGCTACATCTGGCTACTGGGT#GCCATGGCCGGCCAGGTGGGCTG#((((.(((((((((.(..(((#)))..)...))))))))))))).	1042	1065	1	-22.2	0	1.08974e-06	0.294	-0.651444	1.02888	-8.79206	17	23	13	3UTR		0	0
hsa-miR-222-3p	NM_022166	XYLT1	AGCTACATCTGGCTACTGGGT#GCCCTTCGCTTTGTGTGACTTGTCCTAATCCTAGCCAGATGTGTTGCC#.((((((((((((((..((((#.))))))))))))))))..)).	4506	4554	1	-22.8	1	0.0168877	0.456	0	0	-4.02637	18	22	16	3UTR		0	0
hsa-miR-222-3p	NM_022169	ABCG4	AGCTACATCTGGCTACTGGGT#ACCCCCAAGTCTTCCCTCCTCCCAAGCCAGGGGTGGCA#.(((((.(((((((..((((.#.))))))))))).))))).	3326	3364	1	-25	0	1.90593e-06	0.397	0	0	-6.30551	16	19	11	3UTR		0	0
hsa-miR-222-3p	NM_022307	ICA1	AGCTACATCTGGCTACTGGGT#GCCTGGTGGGCCACGTGTTCTCACACTGGTGGAGGAGCTG#((((((((.((((((((((((#))))))))).))).)))).................)))).	2160	2200	1	-20.5	1	4.29742e-05	0.426	3.25216	2.36914	-4.99396	20	40	9	3UTR		0	0
hsa-miR-222-3p	NM_022341	PDF	AGCTACATCTGGCTACTGGGT#ACCAATGTGTAGGTTTAAGAAAGTGGCCAGGTGCAGTG#.(((.((((((((((((....#.)))))))))))).))).	1502	1540	1	-23.2	0	0.000559193	0.5	-0.166349	0.130832	-7.91236	15	18	12	3UTR		0	0
hsa-miR-222-3p	NM_022344	C17orf75	AGCTACATCTGGCTACTGGGT#CCCATGGAAGCCTATGTAGCTA#((((((((..((((.(((((.#)))).)..)))).)))))))).	2434	2456	1	-22.7	1	0.000212667	0.588	-0.517051	0.0789069	-6.97192	17	22	8	3UTR		0	0
hsa-miR-222-3p	NM_022347	TOR1AIP2	AGCTACATCTGGCTACTGGGT#CCCGAGTAGCTGGGACTACAGGTGTGCGCC#.(((((((((((((((((((.#))).))))))........)))))))).)).	2979	3009	1	-22.9	1	0.000241467	0.5	0.153055	0.11868	-3.79332	19	30	8	3UTR		0	0
hsa-miR-222-3p	NM_022725	FANCF	AGCTACATCTGGCTACTGGGT#GCAAAGTAGCTGGCATGTAGTG#.((((((((((((((((..((#))..))))))))).))))))).	1285	1307	1	-22.8	1	0.000292705	0.632	0.243283	0.00411813	-3.79332	18	22	9	3UTR		0	0
hsa-miR-222-3p	NM_022740	HIPK2	AGCTACATCTGGCTACTGGGT#GCCCGGGCCAGATGC#.....((((((((..((((((#)))))))))))))).	12365	12380	1	-22.8	0	0.000309759	0.412	2.19737	3.56505	-15.2579	14	15	14	3UTR	MIRT046799	1	1
hsa-miR-222-3p	NM_022742	CCDC136	AGCTACATCTGGCTACTGGGT#CCCAGTGGCCACCACCCTCAGCTT#((((.....(((((((((((.#)))))))))))........)))).	4056	4080	1	-22.6	0	0.0022653	0.338	0.278355	1.28433	-14.8713	15	24	11	3UTR		0	0
hsa-miR-222-3p	NM_022756	MEAF6	AGCTACATCTGGCTACTGGGT#CCCAGTAGCTGGGACTACAGGCA#.(((...(((((((((((((.#)))))))))))))......))).	3325	3348	1	-23.1	0	6.17125e-05	0.441	0.981194	1.42493	-11.357	16	23	13	3UTR		0	0
hsa-miR-222-3p	NM_022761	C11orf1	AGCTACATCTGGCTACTGGGT#CCAGCCTGGCCAATGTGGTG#.(((((((.((((((((((..#))))..))))))))))))).	1545	1565	1	-21.4	1	0.00010886	0.559	0.21599	0.100874	-4.84971	17	20	13	3UTR		0	0
hsa-miR-222-3p	NM_022817	PER2	AGCTACATCTGGCTACTGGGT#GCCTAGTGGTTTGTGTGGCC#.(((((((..(((((((((((#))))))))))).))))))).	4710	4730	1	-24.9	1	2.52526e-06	0.5	3.5266	2.60889	-6.09222	18	20	11	3UTR		0	0
hsa-miR-222-3p	NM_022823	FNDC4	AGCTACATCTGGCTACTGGGT#CAGAGCCAGAAGGTAGG#..((((.(((((((.(((...#))))))))))..)))).	1205	1222	1	-20.5	0	9.41001e-06	0.426	1.71488	1.2506	-7.23614	14	17	10	3UTR		0	0
hsa-miR-222-3p	NM_022841	RFX7	AGCTACATCTGGCTACTGGGT#GCCGAAGTAGCCAGAAATGTCAGCTC#(((((((((((((((((.(((#)))..))))))))))..))).)))).	8104	8130	1	-25.5	1	0.00286565	0.5	0	0	-3.93757	20	26	10	3UTR		1	1
hsa-miR-222-3p	NM_022892	NAIP	AGCTACATCTGGCTACTGGGT#ACAAAAATTAGCCAGGTGTGGTG#.((((((((((((((......#.)))))))))))))).	5589	5612	1	-23.2	1	3.30261e-05	0.529	0	0	-4.02637	14	16	14	3UTR		0	0
hsa-miR-222-3p	NM_022894	PAPOLG	AGCTACATCTGGCTACTGGGT#ACCATGTTGGCCAGGGTGGTC#.(((((.(((((((((..(((#)))..)).)))))))))))).	5641	5662	1	-21.6	0	2.03355e-05	0.5	0.0524081	-0.0694101	-5.33701	17	21	12	3UTR		1	0
hsa-miR-222-3p	NM_022898	BCL11B	AGCTACATCTGGCTACTGGGT#GCCACAGTGGCCGCGTGTAT#...(((((.((((((((((((#))).))))))))).))))).	5590	5610	1	-23.7	0	0.000197992	0.603	3.1014	2.57159	-7.57093	17	20	9	3UTR		1	0
hsa-miR-222-3p	NM_022918	TMEM135	AGCTACATCTGGCTACTGGGT#TCCATAGCCAGAATAAGATTCTGGATCACTGTAGTG#.((((((((((((((.((((.#)))))))))))).................)))))).	1684	1720	1	-20.6	1	0.000144346	0.676	1.92896	2.43579	-4.02637	18	36	12	3UTR		0	0
hsa-miR-222-3p	NM_023004	RTN4R	AGCTACATCTGGCTACTGGGT#CCCAGCGGACACAAGAGCGTGCTCAGCAGCCAGGTGTGTGTA#.(((((((((((((.((((((#.)))))).))))))))))).)).	1650	1692	1	-27.2	1	2.03621e-05	0.382	0.826102	0.886264	-4.52877	19	23	11	3UTR		0	0
hsa-miR-222-3p	NM_023009	MARCKSL1	AGCTACATCTGGCTACTGGGT#CCCTGAGCCAGAAGTGGG#..((((.(((((((.(.(((.#))).)))))))).)))).	1150	1168	1	-22.2	0	1.64786e-05	0.485	1.32346	2.11612	-7.23614	15	18	8	3UTR		0	0
hsa-miR-222-3p	NM_023015	INTS3	AGCTACATCTGGCTACTGGGT#CAGCTGGCCAGATAAGCTA#((((..((((((((((((...#))).))))))))).)))).	4085	4104	1	-21.4	0	0.000149703	0.471	0.398077	-0.242432	-9.95757	16	19	9	3UTR		0	0
hsa-miR-222-3p	NM_023077	COA7	AGCTACATCTGGCTACTGGGT#CTAGGCCAGGTGCAGTGGCTC#(((((((((((((..((((..#)))))))))))...)))))).	2570	2591	1	-20.1	1	0.000350121	0.5	-0.0409641	-0.0028298	-5.52986	17	21	11	3UTR		0	0
hsa-miR-222-3p	NM_023923	PHACTR4	AGCTACATCTGGCTACTGGGT#TAGCCAGGTGTGGTG#.((((((((((((((......#)))))))))))))).	3229	3244	1	-23	1	2.61276e-05	0.544	-0.00814271	0.0799678	-4.02637	14	15	14	3UTR	MIRT437677	1	1
hsa-miR-222-3p	NM_023938	C1orf116	AGCTACATCTGGCTACTGGGT#GCTTAGTTCTGGCCACAGTGTAGCTA#((((((((.((((((((((((#)))))))...)))))..)))))))).	5454	5480	1	-23.6	1	0.00684784	0.667	2.4372	1.1023	-4.99396	20	26	8	3UTR		0	0
hsa-miR-222-3p	NM_024037	AUNIP	AGCTACATCTGGCTACTGGGT#GCCCAGCCAGATGTGTGAGCTT#(((((((((((((...(((((#))))))))))))))...)))).	1825	1847	1	-24.6	1	0.00104882	0.471	1.42629	1.03153	-5.76291	18	22	14	3UTR		0	0
hsa-miR-222-3p	NM_024050	DDA1	AGCTACATCTGGCTACTGGGT#ACCCAGTAGTGTGATGTTGGTA#.((((((((..((((((((((#))))))))))..))))).))).	620	642	1	-25.4	1	6.21469e-05	0.618	1.59321	1.53643	-7.86061	18	22	10	3UTR		0	0
hsa-miR-222-3p	NM_024086	METTL16	AGCTACATCTGGCTACTGGGT#GCCCATTAGTAGCACGATGTGGA#..(((((((..((((((((((#)))))...)))))..))))))).	1902	1925	1	-23.2	1	0.0124252	0.588	0.0895429	-0.0136614	-9.02428	17	23	7	3UTR		0	0
hsa-miR-222-3p	NM_024090	ELOVL6	AGCTACATCTGGCTACTGGGT#CCCAGTAGTCAAATGTAGTG#.(((((((.(((((((((((.#))))))))))).))))))).	5297	5317	1	-28.4	1	0.0109938	0.618	3.63566	2.30671	-4.84971	18	20	11	3UTR		0	0
hsa-miR-222-3p	NM_024096	DCTPP1	AGCTACATCTGGCTACTGGGT#GCCCAGCAGCCTCTAGAAGGTAGCC#.(((((.(((((((.((((((#)))))).))))...)))..))))).	692	717	1	-25.2	0	0.000131389	0.471	3.39978	1.24814	-6.07246	18	25	6	3UTR		0	0
hsa-miR-222-3p	NM_024111	CHAC1	AGCTACATCTGGCTACTGGGT#CCCAGCAGGCTGGATGAGG#..((.(((((((((.(((((.#)))))..))))))))))).	1205	1224	1	-21.4	0	0.00602738	0.426	0.0621967	0.0315549	-9.81149	16	19	11	3UTR		0	0
hsa-miR-222-3p	NM_024306	FA2H	AGCTACATCTGGCTACTGGGT#GGCCGTGGCCACAGGTAGCA#.(((((...(((((((.((.(#).)))))))))...))))).	1462	1482	1	-21.4	0	0.000889343	0.412	1.69933	2.93469	-8.70704	15	20	9	3UTR		0	0
hsa-miR-222-3p	NM_024308	DHRS11	AGCTACATCTGGCTACTGGGT#GCTCAGGGCTGGGGTGGCA#.(((((.(((((((.((((((#)))))))))))))))))).	1257	1276	1	-22.8	0	5.57597e-07	0.426	0.229315	0.127455	-6.07246	18	19	18	3UTR		0	0
hsa-miR-222-3p	NM_024509	LRFN3	AGCTACATCTGGCTACTGGGT#GCTCAGCCCCAGGTGTGGTC#.(((((((((((...((((((#))))))..))))))))))).	3614	3634	1	-23.6	1	0.000216915	0.382	0.0464502	0.0561151	-6.67474	17	20	11	3UTR		0	0
hsa-miR-222-3p	NM_024544	MUL1	AGCTACATCTGGCTACTGGGT#CAGTGGTGGGGGTAGCTG#((((((.(((.(((((((...#))))))).))))))))).	1267	1285	1	-23.1	0	1.09304e-05	0.441	1.88018	2.28354	-8.30604	16	18	9	3UTR		0	0
hsa-miR-222-3p	NM_024551	ADIPOR2	AGCTACATCTGGCTACTGGGT#GCCCAGTGGCTCTGCGTGGTA#.(((((....(((((((((((#)))))))))))....))))).	1497	1518	1	-24.8	0	2.63662e-05	0.515	0.959716	1.53514	-9.94954	16	21	11	3UTR		0	0
hsa-miR-222-3p	NM_024560	ACSS3	AGCTACATCTGGCTACTGGGT#ACTAAGGTAGACAGATGTAGG#..(((((((((.(((((.(((#)))..))))).))))))))).	3598	3619	1	-21.1	1	0.0136229	0.662	0	0	-8.3038	17	21	9	3UTR		0	0
hsa-miR-222-3p	NM_024583	SCRN3	AGCTACATCTGGCTACTGGGT#CCAGTGAGCTTGTAGCTC#(((((((...(((((((((..#))))).))))))))))).	1944	1962	1	-20.6	1	1.92198e-05	0.603	0.00229914	0.188812	-8.55011	16	18	11	3UTR		0	0
hsa-miR-222-3p	NM_024584	CCDC121	AGCTACATCTGGCTACTGGGT#CCAGTGACCAGGTAGCTC#((((((..((((.((((((..#)))))).)))))))))).	1503	1521	1	-22.1	0	0.00956656	0.559	-0.149984	0.492336	-9.08403	16	18	10	3UTR		0	0
hsa-miR-222-3p	NM_024587	TMEM53	AGCTACATCTGGCTACTGGGT#TAGAAGCCAGATGAGGAGCTG#((((.(((((((((.(((...#))).)))))))))...)))).	1868	1889	1	-21.5	0	0.00679763	0.412	3.39353	4.11716	-8.79206	16	21	9	3UTR		0	0
hsa-miR-222-3p	NM_024594	PANK3	AGCTACATCTGGCTACTGGGT#GCAGGTCACCTGAGGTCAGGAGTTCGAGACCAGCCTGGCCAGTGTGGCA#.((((((.(((((((((((..#.))))..))))))))))))).	3281	3330	1	-26.4	1	7.55508e-05	0.529	-0.206945	0.206706	-6.10696	17	21	13	3UTR	MIRT046819	1	1
hsa-miR-222-3p	NM_024596	MCPH1	AGCTACATCTGGCTACTGGGT#CCACAGTGGCCAGAAGGTTT#((((...(((((((((((((.#)).))))))))))).)))).	7755	7775	1	-23.2	0	0.000202929	0.471	-0.196864	-0.189983	-11.5013	17	20	11	3UTR		0	0
hsa-miR-222-3p	NM_024608	NEIL1	AGCTACATCTGGCTACTGGGT#CCCAGCCCCAGGGACTCAGTGTGGCG#.((((((.((((...(((((.#.)))))....)))))))))).	2486	2512	1	-21.6	1	6.76343e-05	0.397	1.68776	1.33535	-8.98838	15	21	10	3UTR		0	0
hsa-miR-222-3p	NM_024611	ICE2	AGCTACATCTGGCTACTGGGT#ACCTCATCTCTACAAATAAAAAAGTTAGCCGGGTGTGGTG#.((((((((((((((((....#.))).))))))))))))).	4491	4531	1	-23.4	1	0.000221799	0.515	1.83043	2.73395	-3.79332	16	19	13	3UTR		0	0
hsa-miR-222-3p	NM_024627	RTL10	AGCTACATCTGGCTACTGGGT#ACCCAGGAGGCAGAGGGTGTGGTG#.((((((((((.((.((((((#)))))).)).))))...)))))).	3333	3357	1	-23.9	1	1.78263e-05	0.426	-0.142761	-0.0952843	-7.87558	18	24	6	3UTR		0	0
hsa-miR-222-3p	NM_024635	NAA35	AGCTACATCTGGCTACTGGGT#ACCCAAACTTGTGGGCTCAAGCAGTCCTCCTGCCTCAGCCCCCAGAGTAGCTG#((((((.(((((...((((((#.))).)))...))))))))))).	4250	4303	1	-22.6	0	1.14268e-06	0.426	0.313791	0.056394	-8.36268	17	23	11	3UTR		0	0
hsa-miR-222-3p	NM_024637	GAL3ST4	AGCTACATCTGGCTACTGGGT#CCCAGGTTCAAGCGATTCTCCTGCCTCAGCCTCCAGAGTAGCTA#((((((.(((((...((((((#.))).)))...))))))))))).	2001	2045	1	-22.6	0	0.00195774	0.456	0.791458	1.16887	-8.36268	17	23	11	3UTR		0	0
hsa-miR-222-3p	NM_024646	ZYG11B	AGCTACATCTGGCTACTGGGT#GCCTTTGAGTGTTATCTCTCAGTGGCTAGAGGTGCTG#(((.((.(((((((((((((.#.))))))))))))).))))).	5694	5731	1	-25.7	0	0.000282166	0.559	0.659283	0.643685	-8.51328	18	21	13	3UTR		0	0
hsa-miR-222-3p	NM_024652	LRRK1	AGCTACATCTGGCTACTGGGT#GCCCAGTGACCTCTGGCGGGTGTAGA#..(((((((((.(((((((((#))))))))......).))))))))).	8572	8598	1	-24.7	1	0.000455889	0.397	0.440739	0.105401	-8.3038	18	26	9	3UTR		0	0
hsa-miR-222-3p	NM_024674	LIN28A	AGCTACATCTGGCTACTGGGT#GCCCGGTGAAAAGGCCAGAGAGCA#.(((.(.((((((((((((((#))))))).....))))))))))).	1800	1824	1	-24.5	0	0.0256097	0.441	0.736062	0.223977	-9.45605	18	24	11	3UTR		0	0
hsa-miR-222-3p	NM_024677	NSUN7	AGCTACATCTGGCTACTGGGT#GCGCAGGAAGTTCCCAAGTGCCAGGTGTGTGTAGCTC#(((((((((((((.((((((.#.)))).)))))))....)))))))).	3141	3178	1	-25.1	1	0.06599	0.485	-0.188301	0.00397406	-4.79441	19	26	8	3UTR		0	0
hsa-miR-222-3p	NM_024697	ZNF385D	AGCTACATCTGGCTACTGGGT#GCTTCAGTAGCTAGAGAGGCTA#((((...((((((((((((((#))).)))))))))))..)))).	6112	6134	1	-23.4	0	1.91452e-05	0.618	0.33937	0.625228	-11.5013	18	22	11	3UTR		0	0
hsa-miR-222-3p	NM_024699	ZFAND1	AGCTACATCTGGCTACTGGGT#CCTGGTGGGGGATGTCAGCTG#((((((((((..((((((((.#)))))))).)))))).)))).	1093	1114	1	-22.3	1	2.18735e-05	0.544	0.228143	-0.0671104	-10.1092	18	21	8	3UTR		0	0
hsa-miR-222-3p	NM_024700	SNIP1	AGCTACATCTGGCTACTGGGT#CCACGGTGGCTGGGCTTGTCTGCA#.((.((((((((((((((((.#)).)))))))))))..)))..)).	4117	4141	1	-20.1	0	0.000465622	0.603	2.3565	2.04987	-6.82535	18	24	11	3UTR		0	0
hsa-miR-222-3p	NM_024751	GSTCD	AGCTACATCTGGCTACTGGGT#GCCCAGGCTGGAATTCAGTGGCTC#((((((.((((((..((((((#)))))))))))).....)))))).	3028	3052	1	-20.9	0	0.000343985	0.485	-0.412087	-0.0648968	-7.07355	18	24	12	3UTR		0	0
hsa-miR-222-3p	NM_024759	NIPAL2	AGCTACATCTGGCTACTGGGT#ACCCAGTGGTCAAACCTGAGCTT#((((.....((((((((((((#))))))))))))......)))).	2378	2401	1	-23.2	0	0.00324619	0.515	0	0	-14.8713	16	23	12	3UTR		0	0
hsa-miR-222-3p	NM_024769	CLMP	AGCTACATCTGGCTACTGGGT#CCCAAGTAGCTTGGATTATAGGTGTGCGCC#.(((((((((((((((((((.#)))).))))))........))))))).)).	3573	3603	1	-21.9	1	0.00111644	0.559	0.496816	1.93169	-3.79332	19	30	7	3UTR		0	0
hsa-miR-222-3p	NM_024770	METTL8	AGCTACATCTGGCTACTGGGT#CCAGTAGCCCTTGGGGCTGCTCTGCCTATGGAGTAGCC#.(((((.((((((((((((..#)))))))))....................)))))))).	2688	2726	1	-23.6	0	0.000108601	0.603	0.269099	0.587632	-5.33701	17	38	9	3UTR		0	0
hsa-miR-222-3p	NM_024792	TLCD3A	AGCTACATCTGGCTACTGGGT#TCGGTGGACCAGGGTGGTA#.(((((.((((((((((((..#))))))).)))))))))).	1133	1152	1	-21.7	0	0.000178063	0.412	0.0830489	0.421898	-5.33701	17	19	10	3UTR		0	0
hsa-miR-222-3p	NM_024811	CPSF7	AGCTACATCTGGCTACTGGGT#ACCCAACTGGCCAAGTGTTAAGTGATGTGCTT#(((.(((((((((((.(((((#)))))..))))))..........)))))))).	3355	3387	1	-20.3	0	0.000865082	0.515	3.39501	2.63506	-7.20265	19	32	8	3UTR		0	0
hsa-miR-222-3p	NM_024847	TMC7	AGCTACATCTGGCTACTGGGT#CCAGCCTGGTCAATGTGGCA#.(((((((.((((((((((..#))))..))))))))))))).	3813	3833	1	-21.1	1	0.000161279	0.559	0.23692	-0.0889472	-4.84971	17	20	13	3UTR		0	0
hsa-miR-222-3p	NM_024875	SYNPO2L	AGCTACATCTGGCTACTGGGT#GCCTCATGAGCTTGAGAGAAAGGAGAAGAGAGCCAGAGTGTGGCA#.(((((((((((((.((....#.))))))))).)))))).	3537	3582	1	-22.3	1	3.12464e-05	0.5	0	0	-4.52877	15	18	9	3UTR		0	0
hsa-miR-222-3p	NM_024893	SYNDIG1	AGCTACATCTGGCTACTGGGT#ACCCGGGGCCAGGTCTGTGTGGA#..((((((((((((.((((((#))))))))))))....)))))).	1004	1027	1	-24.4	1	0.000346693	0.353	0.0470377	1.27216	-5.69245	18	23	12	3UTR		0	0
hsa-miR-222-3p	NM_024901	DENND2D	AGCTACATCTGGCTACTGGGT#ACTTCAGCCCCTGCCAGTGTGGCA#.((((((.(((((....((((#.))))..))))))))))).	1648	1672	1	-23.8	1	1.41023e-07	0.485	1.8902	1.6715	-7.9323	15	19	11	3UTR		0	0
hsa-miR-222-3p	NM_024907	FBXO17	AGCTACATCTGGCTACTGGGT#GCCTTGCAGCCAGGTGCAGTGGCTC#((((((((((((((.(.((((#)))).).))))))))...)))))).	1048	1073	1	-23.6	1	3.74553e-06	0.412	-0.369073	-0.00402294	-4.67302	19	25	8	3UTR		0	0
hsa-miR-222-3p	NM_024913	CPED1	AGCTACATCTGGCTACTGGGT#ACCACTGTGGGCCAGGTATGGCA#.((((.((((((((((.((((#))).).)))).)))))).)))).	3788	3811	1	-21.4	0	8.36981e-06	0.647	0.638133	0.926805	-5.69428	18	23	6	3UTR		0	0
hsa-miR-222-3p	NM_024919	FRMD1	AGCTACATCTGGCTACTGGGT#GCCCTGGGCAGGGTGTGGCC#.(((((((((.(((...((((#))))..))).))))))))).	4781	4801	1	-23.1	1	8.94416e-07	0.353	2.75621	2.82205	-7.5866	16	20	9	3UTR		0	0
hsa-miR-222-3p	NM_024930	ELOVL7	AGCTACATCTGGCTACTGGGT#GCCCAGGCTAGAGTGCAATGGCA#.((((((((((((..((((((#)))))))))))).))...)))).	2743	2766	1	-20.6	1	3.14762e-05	0.485	1.91416	2.0885	-5.38561	18	23	12	3UTR		0	0
hsa-miR-222-3p	NM_024940	DOCK5	AGCTACATCTGGCTACTGGGT#CCAGTCATGGTACTAGCCCCTTGGGATGTAGTG#.((((((((((((((((((..#))))).........)))).....))))))))).	8746	8779	1	-21.2	1	0.000236728	0.485	-0.391293	-0.0527326	-3.79332	18	33	9	3UTR	MIRT046721	0	0
hsa-miR-222-3p	NM_024945	RMI1	AGCTACATCTGGCTACTGGGT#GCCCAGGCTAGAGTGCAGTGGCA#.(((((.((((((..((((((#)))))))))))).....))))).	2424	2447	1	-22	0	4.38866e-06	0.515	-0.497457	0.234945	-6.9293	17	23	12	3UTR		0	0
hsa-miR-222-3p	NM_024949	WWC2	AGCTACATCTGGCTACTGGGT#CCAGTAATGCCAAGGTGTGGCC#.((((((((((((((((((..#))))))..)))).)))))))).	8502	8524	1	-26.7	1	4.09653e-05	0.485	1.55016	0.828283	-3.79332	18	22	8	3UTR		0	0
hsa-miR-222-3p	NM_024958	NRSN2	AGCTACATCTGGCTACTGGGT#GCCCACATGGCCTAAGATGTGGG#..(((((((((((((.(((((#)))))..)))))..)))))))).	771	794	1	-23.8	1	1.52387e-06	0.412	0	0	-5.19005	18	23	8	3UTR		0	0
hsa-miR-222-3p	NM_024963	FBXL18	AGCTACATCTGGCTACTGGGT#TACAAAAAAGTAGTCGGGTGTGGTG#.((((((((((((((((....#.)))))))))))))))).	7003	7028	1	-24.5	1	4.48911e-05	0.456	2.44152	3.08147	-3.79332	16	18	16	3UTR	MIRT691897	0	0
hsa-miR-222-3p	NM_024967	ZNF556	AGCTACATCTGGCTACTGGGT#TAGCCAGGTGTGGTG#.((((((((((((((......#)))))))))))))).	3010	3025	1	-23	1	0.000121761	0.485	-0.129538	-0.0825492	-4.02637	14	15	14	3UTR		0	0
hsa-miR-222-3p	NM_025073	SIKE1	AGCTACATCTGGCTACTGGGT#GCCCAGTGGTCAACTGGGTTC#((((.((..((((((((((((#))))))))))))..)))))).	1783	1804	1	-22.3	0	2.94342e-07	0.544	0.289155	0.0798899	-11.4266	18	21	12	3UTR		0	0
hsa-miR-222-3p	NM_025081	NYNRIN	AGCTACATCTGGCTACTGGGT#AGCCAGGTGTGGCC#.(((((((((((((.......#))))))))))))).	6361	6375	1	-23.8	1	8.79757e-07	0.368	0.0995761	-0.111208	-4.76182	13	14	13	3UTR		0	0
hsa-miR-222-3p	NM_025106	SPSB1	AGCTACATCTGGCTACTGGGT#GCCCAGAGCCTTGTGGCTT#(((((((...((((.((((((#)))))))))).))))))).	3002	3021	1	-25.6	1	1.6565e-06	0.515	1.14247	0.803567	-9.28556	17	19	10	3UTR		0	0
hsa-miR-222-3p	NM_025151	RAB11FIP1	AGCTACATCTGGCTACTGGGT#ACTTTCTTGGCTTCTGAGTAGCTCAGGTGTGGCTT#(((((((((((((((((.((.#.)).)))))).))))))))))).	2460	2495	1	-29.6	1	4.94466e-05	0.588	-0.0169886	-0.0209571	-3.93757	19	23	11	3UTR		0	0
hsa-miR-222-3p	NM_025181	SLC35F5	AGCTACATCTGGCTACTGGGT#ACCCAGAAGGCCAGAGGTAA#...(((.(((((((.((((((#))))))..))))))).))).	9787	9807	1	-23.6	0	0.000337159	0.618	2.84627	5.62108	-8.79368	16	20	7	3UTR		0	0
hsa-miR-222-3p	NM_025184	EFHC2	AGCTACATCTGGCTACTGGGT#ACCCATAGCCATGTACCTC#((.((((..((((((.(((((#))))))))))))))).)).	3232	3251	1	-18.1	0	0.0103251	0.6	0	0	-9.09819	17	19	15	3UTR		0	0
hsa-miR-222-3p	NM_001782	CD72	AGCTACATCTGGCTACTGGGT#GCCCGGAGCCAGCCAGGCA#.(((....((((((.((((((#))))))))))))...))).	1487	1506	1	-23.2	0	1.06001e-07	0.484	1.28226	1.91078	-14.4061	15	19	12	3UTR		0	0
hsa-miR-222-3p	NM_001812	CENPC	AGCTACATCTGGCTACTGGGT#GCTTAGTAGCACATGGTACTGGTGGCTA#(((((((((((((((((((((#)))))))))).)).)))....)))))).	5583	5611	1	-22.3	1	1.06543e-05	0.574	0.760001	0.706293	-3.93757	21	28	10	3UTR		0	0
hsa-miR-222-3p	NM_001841	CNR2	AGCTACATCTGGCTACTGGGT#GCCACGAGGAGTAGCCAGGTAGGCG#.(((..(((((((((((....#.))))))))))).))).	1449	1474	1	-21.3	0	0.00031574	0.412	0	0	-9.81332	14	17	11	3UTR		0	0
hsa-miR-222-3p	NM_001859	SLC31A1	AGCTACATCTGGCTACTGGGT#CCAGCCTGGCCAATGTGGTG#.(((((((.((((((((((..#))))..))))))))))))).	4385	4405	1	-21.4	1	0.000113877	0.559	0.288879	-0.0130736	-4.84971	17	20	13	3UTR		0	0
hsa-miR-222-3p	NM_001938	DR1	AGCTACATCTGGCTACTGGGT#CCCAGCTACTCGGGAGCCTGATGTGGG#..(((((((.((((.((((((#.)))))).)))).))))))).	7514	7541	1	-24.4	1	7.55349e-06	0.368	0.0790274	0.0417202	-6.93496	17	21	7	3UTR		0	0
hsa-miR-222-3p	NM_001957	EDNRA	AGCTACATCTGGCTACTGGGT#TCCATATAGGAAACATAATTTTGAAGTGGCCAGATGAGTTT#((((.((((((((((((....#.)))))))))))))))).	2755	2796	1	-23.8	0	0.0114441	0.676	0.486923	0.412257	-8.05661	16	18	16	3UTR		0	0
hsa-miR-222-3p	NM_001962	EFNA5	AGCTACATCTGGCTACTGGGT#ACCAAGGAGAGGACCGCAGTGGCCAGAGGAGACATGATTTGGCTT#(((((..((((((((((((((#.))).)))))))))))............))))).	2006	2051	1	-25.5	0	0.0059367	0.412	1.52188	1.00909	-7.38222	19	34	11	3UTR		0	0
hsa-miR-222-3p	NM_001973	ELK4	AGCTACATCTGGCTACTGGGT#GCTCAGAGCCAGTGCTGGCA#.((((((.((((((.((((((#)))))))))))))).)))).	4725	4745	1	-24.2	1	3.57536e-06	0.485	0.364474	-0.0663718	-6.84241	18	20	14	3UTR		1	0
hsa-miR-222-3p	NM_002014	FKBP4	AGCTACATCTGGCTACTGGGT#CCCAACAGCGATGTGGTTG#(((((((((..(((..((((.#))))..)))))))))))).	2946	2965	1	-19.5	1	8.21872e-05	0.485	0	0	-8.97335	16	19	12	3UTR		0	0
hsa-miR-222-3p	NM_002025	AFF2	AGCTACATCTGGCTACTGGGT#ACCCACTGGTTAGATGTTGTAGCA#.((((((((((((((.(((((#))))).))))))))...)))))).	4929	4953	1	-24.4	1	0.000403821	0.691	0	0	-4.02637	19	24	8	3UTR		0	0
hsa-miR-222-3p	NM_002031	FRK	AGCTACATCTGGCTACTGGGT#ACCCAGTAGTCATTCAGGAGCA#.(((.....((((((((((((#))))))))))))......))).	6280	6302	1	-23.3	0	0.00246051	0.632	0	0	-14.727	15	22	12	3UTR		1	0
hsa-miR-222-3p	NM_002043	GABRR2	AGCTACATCTGGCTACTGGGT#GCCTAGGAGTCAGTTGTGGA#..(((((.((((((.((((((#)))))).)))))).))))).	1863	1883	1	-23.4	0	0.00152529	0.574	0	0	-8.00609	17	20	6	3UTR		0	0
hsa-miR-222-3p	NM_002054	GCG	AGCTACATCTGGCTACTGGGT#CTGGTAGCCACAGTGGTG#.(((((...((((((((((..#))))))))))..))))).	1010	1028	1	-20	0	0.00134035	0.632	0	0	-8.70704	15	18	10	3UTR		0	0
hsa-miR-222-3p	NM_002055	GFAP	AGCTACATCTGGCTACTGGGT#ACTGGGGCCAAGATGTAGCC#.((((((((((((..((.(((#))).)))))).)))))))).	3067	3087	1	-22.4	1	0.000444581	0.515	0	0	-5.38561	17	20	8	3UTR		0	0
hsa-miR-222-3p	NM_002080	GOT2	AGCTACATCTGGCTACTGGGT#TCCAGCGGCGCAGGGTGGTA#.(((((.(((((((.(((((.#))))).))).))))))))).	2259	2279	1	-21.1	0	2.31577e-05	0.456	0	0	-6.07246	17	20	9	3UTR		0	0
hsa-miR-222-3p	NM_002098	GUCA1B	AGCTACATCTGGCTACTGGGT#ACCCAGGTTTCCAGGGTAGTA#.(((((.(((((...((((((#))))))....)))))))))).	771	792	1	-22.6	0	4.94664e-05	0.368	0	0	-8.21843	16	21	10	3UTR		0	0
hsa-miR-222-3p	NM_002182	IL1RAP	AGCTACATCTGGCTACTGGGT#GCTAAGCAGTAGCCAGCCATCGGGCA#.(((....((((((((((...#.))))))))))......))).	3583	3609	1	-21.4	0	0.000111478	0.544	0	0	-13.6706	13	21	10	3UTR		0	1
hsa-miR-222-3p	NM_002198	IRF1	AGCTACATCTGGCTACTGGGT#GCCTAGTGGCGGGTGCCTGTAGTC#.((((((.((.((((((((((#)))))))))).))....)))))).	2785	2809	1	-24.5	1	3.20622e-06	0.412	0	0	-8.93173	18	24	10	3UTR		0	0
hsa-miR-222-3p	NM_002210	ITGAV	AGCTACATCTGGCTACTGGGT#CCTAGGGCCAAGTGTTGCC#.((.((((.(((((.(((((.#)))))))))).)))).)).	5264	5283	1	-20.6	0	0.000678469	0.647	0	0	-8.61719	16	19	10	3UTR		0	0
hsa-miR-222-3p	NM_002236	KCNF1	AGCTACATCTGGCTACTGGGT#GCCCCTCAGGCAGAGATGGACCAGGCGGTGGACAGATGGGTAGATGTGGCA#.((((((((((.((((((...#.))).))).)))))))))).	1985	2036	1	-23.5	1	0.00477516	0.412	0	0	-7.14013	16	20	10	3UTR		0	0
hsa-miR-222-3p	NM_002240	KCNJ6	AGCTACATCTGGCTACTGGGT#ACCCGGTAGCAGAGAGATGAGCTG#((((.(((((.((((((((((#))))))))))....))))))))).	17031	17055	1	-26.3	0	0.00311845	0.515	0	0	-10.8814	19	24	10	3UTR		0	0
hsa-miR-222-3p	NM_002248	KCNN1	AGCTACATCTGGCTACTGGGT#GCCCAGCCCTGGCCAGAAGCA#.(((...((((((((((((((#))))))...))))))))))).	2489	2510	1	-24.2	0	0.000782834	0.382	0	0	-11.357	17	21	11	3UTR		0	0
hsa-miR-222-3p	NM_002262	KLRD1	AGCTACATCTGGCTACTGGGT#CCCAGTAGCCGAGATT#......((((((((((((((.#)))))))))).)))).	9939	9955	1	-23.6	0	0.0212214	0.456	0	0	-15.5666	14	16	10	3UTR		0	0
hsa-miR-222-3p	NM_002264	KPNA1	AGCTACATCTGGCTACTGGGT#TGGCCGGATGTGGTG#.((((((((((((((......#)))))))))))))).	5696	5711	1	-22.6	1	1.54862e-05	0.5	0	0	-4.02637	14	15	14	3UTR		1	1
hsa-miR-222-3p	NM_002267	KPNA3	AGCTACATCTGGCTACTGGGT#ACTTAGTAACCAGTGCTTTTGATAATGTGGTTG#((((((((((((.((((((((#)))))))).))))...........)))))))).	2815	2848	1	-19.4	1	0.000485757	0.662	0	0	-5.22671	20	33	8	3UTR		0	0
hsa-miR-222-3p	NM_002303	LEPR	AGCTACATCTGGCTACTGGGT#TCTAGTCCAGTTGTGGCTA#(((((((.((((..((((((.#)))))))))).))))))).	5241	5260	1	-21.4	1	0.000105044	0.632	0	0	-8.39718	17	19	10	3UTR		0	0
hsa-miR-222-3p	NM_002310	LIFR	AGCTACATCTGGCTACTGGGT#CAGAGGCTAGATGTGT#...(((((((((((.(((...#))).))))))))))).	6144	6160	1	-19.6	0	8.11875e-05	0.588	0	0	-7.24999	14	16	11	3UTR		1	1
hsa-miR-222-3p	NM_002313	ABLIM1	AGCTACATCTGGCTACTGGGT#GCCCAGTGGCATGCCATTAGGTGATTTTGCA#.((..((((((((((((((((#)))))))))).......)))))).....)).	3245	3276	1	-22	0	0.0129882	0.529	0	0	-10.9444	18	31	10	3UTR	MIRT441687	0	0
hsa-miR-222-3p	NM_002314	LIMK1	AGCTACATCTGGCTACTGGGT#GCCCAGAGCCGGCCCAGCTG#((((....((((((.((((((#))))))))))))...)))).	2308	2328	1	-24	0	1.10269e-05	0.324	0	0	-14.5503	16	20	12	3UTR		0	0
hsa-miR-222-3p	NM_002316	LMX1B	AGCTACATCTGGCTACTGGGT#GCCCAGCCCAGCCAGGTGTGGG#..((((((((((((.((((((#))))))...)))))))))))).	6022	6044	1	-30.4	1	1.0959e-05	0.324	0	0	-5.69245	18	22	12	3UTR		0	0
hsa-miR-222-3p	NM_002337	LRPAP1	AGCTACATCTGGCTACTGGGT#ACCTCAGCCATGGTGTTGTGCCAGGTGTGGTTG#(((((((((((((((((.(((#.)))..))))....))))))))))))).	8489	8522	1	-25.3	1	0.000106657	0.353	0	0	-3.93757	20	28	13	3UTR		0	0
hsa-miR-222-3p	NM_002409	MGAT3	AGCTACATCTGGCTACTGGGT#TCCAGTTGTAGGTGTGGCC#.(((((((((.((.((((((.#)))))).))))))))))).	2959	2978	1	-22.5	1	0.000341332	0.426	0.243126	-0.266267	-7.47494	17	19	11	3UTR		0	0
hsa-miR-222-3p	NM_002412	MGMT	AGCTACATCTGGCTACTGGGT#ACCCCTCGGGTGGCTGGATGATGTGCTA#(((((((((((((((((((((#))))....)))))))))))).)).))).	3737	3765	1	-23.8	1	6.97402e-05	0.471	0	0	-3.93757	21	28	12	3UTR	MIRT438295	0	0
hsa-miR-222-3p	NM_002427	MMP13	AGCTACATCTGGCTACTGGGT#ATCAAAGTCATTAAAGACAGGAGACAAAAGAGCAGTGGTAAGAATAGTAGATGTGGCC#.(((((((((((((((((...#.)))))))........)))))))))).	1998	2056	1	-22	1	0.00456582	0.632	4.91318	3.57612	-3.79332	17	27	10	3UTR		0	0
hsa-miR-222-3p	NM_002456	MUC1	AGCTACATCTGGCTACTGGGT#GCTGAGTGGCCAGCCAGTGCC#.((.....(((((((((.(((#))).))))))))).....)).	906	927	1	-21.5	0	6.08986e-07	0.338	0	0	-16.7027	14	21	9	3UTR		0	0
hsa-miR-222-3p	NM_002480	PPP1R12A	AGCTACATCTGGCTACTGGGT#ACCCAGTGGACCATAATTGGCA#.((((....((((((((((((#))))))))).)))....)))).	3301	3323	1	-23	0	9.2845e-05	0.559	0	0	-10.608	16	22	9	3UTR		0	0
hsa-miR-222-3p	NM_002482	NASP	AGCTACATCTGGCTACTGGGT#ACTGATGGTGGACACTCCAGATGTGGTTG#(((((((((((((((((....#.))))).....)))))))))))).	3068	3097	1	-21.3	1	3.09515e-05	0.426	0	0	-3.93757	17	24	12	3UTR		0	0
hsa-miR-222-3p	NM_002483	CEACAM6	AGCTACATCTGGCTACTGGGT#CTAGTAGTCATACTCCCTGGTGTAGTG#.((((((((((((((((((..#))))))))))........)))))))).	2008	2035	1	-22	1	0.0014279	0.647	0	0	-3.79332	18	27	10	3UTR		0	0
hsa-miR-222-3p	NM_002499	NEO1	AGCTACATCTGGCTACTGGGT#GCCTGGTAAGAATGTCCATGCTGAGGAGCCAGATGTTGTA#.((.((((((((((.((.(((#.))).)).)))))))))).)).	5634	5674	1	-24.4	0	0.00289273	0.544	0	0	-7.5608	17	22	10	3UTR		0	0
hsa-miR-222-3p	NM_002515	NOVA1	AGCTACATCTGGCTACTGGGT#TCCAGTAGTCCACTGTGGAGCC#.(((.(((.(((((((((((.#)))))))).)))..))).))).	4459	4481	1	-20.7	0	0.000369426	0.647	0	0	-8.96875	17	22	8	3UTR		1	1
hsa-miR-222-3p	NM_002516	NOVA2	AGCTACATCTGGCTACTGGGT#GCCAAGTGTGTGGTGGCTCTGTCAGGCCAGTATGGCCAGGTGTAGA#..(((((((((((((((((.(#.).)))))..)))))))))))).	3346	3392	1	-27.9	1	1.23028e-05	0.426	0	0	-4.957	18	23	12	3UTR		0	0
hsa-miR-222-3p	NM_002531	NTSR1	AGCTACATCTGGCTACTGGGT#ACTCAGAGCCAGACAGGGCA#.(((...(((((((.((((((#)))))))))))))...))).	3541	3561	1	-23.8	0	5.05323e-06	0.368	0	0	-12.0925	16	20	13	3UTR		0	0
hsa-miR-222-3p	NM_002559	P2RX3	AGCTACATCTGGCTACTGGGT#ACTTCTGTGTGCTAGATGTAGG#..((((((((((((((.((((#))))..))).))))))))))).	3414	3436	1	-20.7	1	0.000694267	0.647	0	0	-4.957	18	22	11	3UTR		0	0
hsa-miR-222-3p	NM_002562	P2RX7	AGCTACATCTGGCTACTGGGT#AGCCAGACGCCATTTAAAAGTCTGCCTATCCTGGCCAGGTGTGGTG#.((((((((((((((.(((((#.)))))...)))))))))))))).	2822	2868	1	-27.6	1	2.34726e-07	0.456	0	0	-4.02637	19	24	14	3UTR		0	0
hsa-miR-222-3p	NM_002563	P2RY1	AGCTACATCTGGCTACTGGGT#ACTTTGCTGGTCAGGTTGTAGCTA#((((((((((((((((.((((#)))).).))))))))).)))))).	4881	4905	1	-21.3	1	0.00117914	0.662	0.544479	0.756943	-3.93757	20	24	9	3UTR		0	0
hsa-miR-222-3p	NM_002585	PBX1	AGCTACATCTGGCTACTGGGT#AGTGACTCCAGATGTGGCC#.(((((((((((.((((....#))))...))))))))))).	4426	4445	1	-21.2	1	0.000175058	0.603	0	0	-5.08246	15	19	11	3UTR		0	0
hsa-miR-222-3p	NM_002586	PBX2	AGCTACATCTGGCTACTGGGT#AGCCAGATGTGGG#..((((((((((((.......#)))))))))))).	2943	2956	1	-21.4	1	0.000314016	0.485	0	0	-5.9255	12	13	12	3UTR	MIRT046804	0	0
hsa-miR-222-3p	NM_002603	PDE7A	AGCTACATCTGGCTACTGGGT#ACCCAATATCCACATGTGGCTA#((((((((.(((.((.(((((#))))).)).))).)))))))).	3829	3851	1	-22.2	1	0.000132382	0.529	0	0	-6.51614	18	22	8	3UTR		0	0
hsa-miR-222-3p	NM_002618	PEX13	AGCTACATCTGGCTACTGGGT#TAGCTAGGTGTGGTG#.((((((((((((((......#)))))))))))))).	2106	2121	1	-20.7	1	0.000505456	0.544	0	0	-4.02637	14	15	14	3UTR		0	0
hsa-miR-222-3p	NM_002622	PFDN1	AGCTACATCTGGCTACTGGGT#ATCCAGCTGGCTCATCCCAGCCCAGGTGGGCC#.(((.(((((((...(((((.#.))))).)))))))))).	1152	1184	1	-21.8	0	7.11921e-07	0.515	0	0	-10.7938	15	18	10	3UTR		0	0
hsa-miR-222-3p	NM_002639	SERPINB5	AGCTACATCTGGCTACTGGGT#GCTGGATCAGGAAGCCGCCAGTACTTGTCATATGTAGCC#.(((((((.((((((((((..#.))))))...)))).))))))).	1329	1368	1	-22	1	0.108468	0.574	0	0	-4.84971	17	23	7	3UTR		0	0
hsa-miR-222-3p	NM_002655	PLAG1	AGCTACATCTGGCTACTGGGT#GCCCCTGTAGCCAGGGTT#....((.(((((((((.((((#))))..))))))))))).	3031	3049	1	-21.5	0	3.42138e-06	0.574	0	0	-11.0902	15	18	11	3UTR		0	0
hsa-miR-222-3p	NM_002664	PLEK	AGCTACATCTGGCTACTGGGT#AGTGGCCAGATGTGT#...((((((((((((((....#)))))))))))))).	2027	2042	1	-23.5	0	0.0884445	0.515	0	0	-6.51454	14	15	14	3UTR		0	0
hsa-miR-222-3p	NM_002689	POLA2	AGCTACATCTGGCTACTGGGT#GCCAAGTCGCGCAGTAGCCAGGGCTTGCC#.((....(((((((((((.((#.)).)))))))))))....)).	3161	3190	1	-25.6	0	6.32214e-07	0.382	0	0	-14.389	15	22	11	3UTR		0	0
hsa-miR-222-3p	NM_002705	PPL	AGCTACATCTGGCTACTGGGT#ACCTGGTGGCTGGAGTCTGCTT#(((....((((((((((((((#))))))))))))))....))).	6221	6243	1	-23.5	0	0.00365422	0.553	0	0	-14.5333	17	22	14	3UTR		0	0
hsa-miR-222-3p	NM_002717	PPP2R2A	AGCTACATCTGGCTACTGGGT#TCAGTAGCTATGATGA#.....((((((((((((((..#)))))))))).)))).	3691	3707	1	-19	0	0.0111514	0.662	0.993015	0.677827	-13.6656	14	16	10	3UTR	MIRT003191	1	1
hsa-miR-222-3p	NM_002737	PRKCA	AGCTACATCTGGCTACTGGGT#ATCCACTGGCCTCGTGTGGTC#.(((((((..(((((.(((((#))))).)))))..))))))).	5778	5799	1	-21.9	1	1.14864e-05	0.426	0	0	-6.32527	17	21	7	3UTR		0	0
hsa-miR-222-3p	NM_002745	MAPK1	AGCTACATCTGGCTACTGGGT#CCAGTAGCTTTGAGAAGCTACATGTAGCTC#(((((((((((((((((((..#)))))))))...))).......))))))).	4269	4299	1	-23.3	1	6.89145e-05	0.588	0	0	-3.93757	19	30	9	3UTR		0	0
hsa-miR-222-3p	NM_002758	MAP2K6	AGCTACATCTGGCTACTGGGT#AGCTGGTAGTCAGATCTAGTA#.((((.(((((((((((((.(#).))))))))))))).)))).	6222	6243	1	-22.5	0	2.25507e-05	0.676	0	0	-5.69428	18	21	13	3UTR		0	0
hsa-miR-222-3p	NM_002764	PRPS1	AGCTACATCTGGCTACTGGGT#ACCCGGCTTGCTCCAGTGTAGCTT#(((((((.((((...((((((#))))))......))))))))))).	1160	1184	1	-22.2	1	0.000720108	0.529	0	0	-9.13263	17	24	11	3UTR		0	0
hsa-miR-222-3p	NM_002789	PSMA4	AGCTACATCTGGCTACTGGGT#CCCTTGGCTATCTGTGGCTT#(((((((..((((((..(((.#))).))))))..))))))).	1521	1541	1	-20.6	1	0.000510519	0.515	0	0	-7.54065	16	20	7	3UTR		0	0
hsa-miR-222-3p	NM_002790	PSMA5	AGCTACATCTGGCTACTGGGT#CCCAGTGGTTAATAGATGTTAACAGCA#.(((((((((((((((((((.#)))))))))...)))))))....))).	1352	1379	1	-24.2	1	0.00172913	0.588	0	0	-3.79332	19	27	9	3UTR		0	0
hsa-miR-222-3p	NM_002794	PSMB2	AGCTACATCTGGCTACTGGGT#TCCAGAGCTGGGTGTGGTG#.(((((((((((((.(((((.#)))))))))))))))))).	1166	1185	1	-25.8	1	4.81967e-05	0.544	0	0	-4.52877	18	19	18	3UTR		0	0
hsa-miR-222-3p	NM_002826	QSOX1	AGCTACATCTGGCTACTGGGT#CCCGGGCCAGGTGTGA#...((((((((((..(((((.#))))))))))))))).	6536	6552	1	-23.4	0	0.000210117	0.471	0	0	-8.10683	15	16	15	3UTR		0	0
hsa-miR-222-3p	NM_002834	PTPN11	AGCTACATCTGGCTACTGGGT#GCCCAGGGCCAGAGCAGTC#.(((.(.(((((((.((((((#)))))))))))))).))).	4626	4645	1	-23.7	0	0.00749624	0.485	0	0	-10.1915	17	19	14	3UTR		0	0
hsa-miR-222-3p	NM_002848	PTPRO	AGCTACATCTGGCTACTGGGT#CCCTGTGGCAACTGTGGCTA#(((((((....(((((.(((.#))).)))))...))))))).	5095	5115	1	-21.9	1	6.74145e-05	0.441	0	0	-11.3749	15	20	7	3UTR		0	0
hsa-miR-222-3p	NM_002853	RAD1	AGCTACATCTGGCTACTGGGT#GCGTAACATTTCAAGAGTCTAAAGGTGGCCGGGTGTGGTG#.((((((((((((((((....#.)))))))))))))))).	1278	1318	1	-26.3	1	8.20594e-06	0.485	0	0	-3.79332	16	18	16	3UTR		0	0
hsa-miR-222-3p	NM_002855	NECTIN1	AGCTACATCTGGCTACTGGGT#GCCCAGTAGCCACGTAGCA#.(((((...((((((((((((#)))))))))))).))))).	4041	4060	1	-30.6	0	0.00402292	0.324	0	0	-8.70704	17	19	12	3UTR		1	0
hsa-miR-222-3p	NM_002857	PEX19	AGCTACATCTGGCTACTGGGT#ACCCAGTGTCAGGTCTAGG#..(((.(((((((.(((((((#)))))))))))))).))).	1785	1804	1	-22.9	0	0.00100993	0.574	0	0	-7.7148	17	19	14	3UTR		0	0
hsa-miR-222-3p	NM_002862	PYGB	AGCTACATCTGGCTACTGGGT#GGCCAGTGGCCATAGTGAAGCC#.(((.(((.((((((((((.(#).))))))))))..))).))).	3006	3028	1	-23.5	0	0.000126253	0.426	0	0	-8.96875	17	22	10	3UTR		0	0
hsa-miR-222-3p	NM_002884	RAP1A	AGCTACATCTGGCTACTGGGT#CCAGCTGAAGTCAGATGTGCA#.((.((((((((((.((((..#))))....)))))))))))).	2972	2993	1	-21.5	0	0.00020307	0.5	0	0	-7.5608	16	21	12	3UTR		0	0
hsa-miR-222-3p	NM_002959	SORT1	AGCTACATCTGGCTACTGGGT#CCCAGGCTTGATGTAGCA#.((((((((.(((..(((((.#)))))))).)))))))).	5241	5259	1	-25	1	0.00116396	0.574	0	0	-6.62812	16	18	8	3UTR	MIRT046808	0	0
hsa-miR-222-3p	NM_002970	SAT1	AGCTACATCTGGCTACTGGGT#CCAGTGGCGTTGTTGCA#.((.(((....((((((((..#))))))))..))).)).	814	831	1	-19.1	0	0.00170668	0.574	0	0	-14.2627	13	17	8	3UTR		0	0
hsa-miR-222-3p	NM_002988	CCL18	AGCTACATCTGGCTACTGGGT#GCTGGGTGGCCAGAGTTAGCA#.((((..((((((((((.(((#))).))))))))))..)))).	1287	1308	1	-27.8	0	6.68836e-05	0.556	0.439378	0.23246	-7.23797	17	21	10	3UTR		0	0
hsa-miR-222-3p	NM_003017	SRSF3	AGCTACATCTGGCTACTGGGT#GCCATGAGCCGAGATGTAGCC#.(((((((((((((.(..(((#)))..))))).))))))))).	4056	4077	1	-25.1	1	0.0215536	0.456	-0.209411	-0.204054	-4.52877	17	21	9	3UTR		0	0
hsa-miR-222-3p	NM_003023	SH3BP2	AGCTACATCTGGCTACTGGGT#GCCCAGAGCCAGGTGATAGG#..((((((((((((.((((((#))))))))))))))).))).	4199	4219	1	-28.5	1	6.13958e-06	0.382	-0.0494906	-0.300815	-5.69245	18	20	15	3UTR		0	0
hsa-miR-222-3p	NM_003028	SHB	AGCTACATCTGGCTACTGGGT#ACCCAGTAGCATGAAGATGTGGCTG#((((((((((.((((((((((#))))))))))....)))))))))).	3668	3693	1	-31.6	1	2.08963e-05	0.485	0	0	-6.76235	20	25	10	3UTR		0	0
hsa-miR-222-3p	NM_003038	SLC1A4	AGCTACATCTGGCTACTGGGT#ACTCAGGTGTTTAAAGAGTTTGTGCTATAGCTAGGTGTGGA#..(((((((((((((((((((#)))))).....................))))))))))))).	2333	2374	1	-22.8	1	0.00090016	0.529	0	0	-4.957	19	41	13	3UTR		0	0
hsa-miR-222-3p	NM_003039	SLC2A5	AGCTACATCTGGCTACTGGGT#GGCTGGTGGCCGGGAGAGAGAGCA#.(((...((((((((((((.(#).))))))))))))......))).	3640	3664	1	-19.9	0	0.000578347	0.412	0	0	-11.357	16	24	12	3UTR		0	0
hsa-miR-222-3p	NM_003043	SLC6A6	AGCTACATCTGGCTACTGGGT#GCCCAGCCAGCCAGATCTGGA#..(((.((((((((.((((((#))))))..)))))))).))).	4709	4730	1	-24.7	0	0.000195915	0.471	0	0	-7.59341	17	21	8	3UTR		0	0
hsa-miR-222-3p	NM_003092	SNRPB2	AGCTACATCTGGCTACTGGGT#CCCAGTAGTCAAGCTC#((((.....(((((((((((.#))))))))))))))).	2020	2036	1	-21.2	0	0.0122327	0.691	0.164222	-0.074354	-14.8713	15	16	15	3UTR		0	0
hsa-miR-222-3p	NM_003111	SP3	AGCTACATCTGGCTACTGGGT#CTCAGTCAAGCCCTGCCCAGGTGTGGTA#.(((((((((((...(.((((#.)))).).))))))))))).	10395	10423	1	-22.9	1	7.24716e-05	0.471	0	0	-6.67474	16	20	11	3UTR		0	0
hsa-miR-222-3p	NM_003113	SP100	AGCTACATCTGGCTACTGGGT#ACCTTCAGTTGTCTCTGATGTAGCTT#(((((((((.(((.(((((((#)))..)))).)))...))))))))).	3042	3068	1	-21.3	1	0.016454	0.662	1.69189	2.64699	-6.03692	19	26	9	3UTR		0	0
hsa-miR-222-3p	NM_003124	SPR	AGCTACATCTGGCTACTGGGT#CCCAGAGCCCTGTGGCTC#(((((((...((((.(((((.#))))))))).))))))).	861	879	1	-24.2	1	1.34745e-06	0.368	-0.288728	-0.014381	-9.28556	16	18	9	3UTR		0	0
hsa-miR-222-3p	NM_003162	STRN	AGCTACATCTGGCTACTGGGT#TCTGGTGGTGGTGTGGCTA#(((((((((..(((((((((.#)))))))))))))))))).	4089	4108	1	-21.9	1	0.000964914	0.662	0.0325124	0.0276457	-8.00486	18	19	18	3UTR		0	0
hsa-miR-222-3p	NM_003179	SYP	AGCTACATCTGGCTACTGGGT#CCAGAGCCTATGGAAAGGGTGTGGCTT#((((((((((((((.((((..#))))))))........)))))))))).	1678	1705	1	-24.4	1	0.000848146	0.515	0	0	-4.67302	18	27	10	3UTR		0	0
hsa-miR-222-3p	NM_003180	SYT5	AGCTACATCTGGCTACTGGGT#GCTCCGGTGGCCTGGGCCCATGCTCCTTGATGGGGGTGGGCA#.(((.((((((((((((((((#)).))))))))).....................)))))))).	1758	1800	1	-21.8	0	2.85906e-06	0.338	0	0	-7.91236	19	42	9	3UTR		0	0
hsa-miR-222-3p	NM_003186	TAGLN	AGCTACATCTGGCTACTGGGT#GCCTCAGATTCCAGATGTAAGCA#.(((((((((((...((((((#))).)))...))))))))).)).	2221	2244	1	-22.7	1	0.000539993	0.515	-0.236702	-0.191812	-6.67474	17	23	9	3UTR		0	0
hsa-miR-222-3p	NM_003204	NFE2L1	AGCTACATCTGGCTACTGGGT#GCCAAGGTGGCCAGATGG#.....((((((((((((.(((#)))..)))))))))))).	4450	4468	1	-24.8	0	8.30682e-05	0.5	0.585793	0.254878	-13.6656	15	18	12	3UTR		0	0
hsa-miR-222-3p	NM_003214	TEAD3	AGCTACATCTGGCTACTGGGT#GCCCAGAGGGAGAGAGTAGCA#.(((((.(((..((.((((((#))))))..))..)))))))).	2459	2480	1	-21.7	0	0.00611187	0.456	0	0	-12.244	16	21	8	3UTR		0	0
hsa-miR-222-3p	NM_003246	THBS1	AGCTACATCTGGCTACTGGGT#GTAGCTTGTGCAGATGTAGCA#.(((((((((((((((.....#))))).....)))))))))).	4479	4500	1	-22.4	1	0.00143603	0.559	0	0	-3.79332	15	21	10	3UTR		1	1
hsa-miR-222-3p	NM_003247	THBS2	AGCTACATCTGGCTACTGGGT#ACGCGGTTCCAGATGTGGA#..((((((((((..((((.((#)).)))).)))))))))).	4380	4399	1	-23	1	0.000116419	0.559	0	0	-7.10297	16	19	10	3UTR		0	0
hsa-miR-222-3p	NM_003342	UBE2G1	AGCTACATCTGGCTACTGGGT#ACCCAGGCTGGAGTGCAGTGGCA#.(((((.((((((..((((((#)))))))))))).....))))).	2897	2920	1	-20.4	0	0.000268537	0.456	4.1011	2.62631	-6.9293	17	23	12	3UTR		0	0
hsa-miR-222-3p	NM_003350	UBE2V2	AGCTACATCTGGCTACTGGGT#ACTAAAAATACAAAAAATTAGCCAGGTGTGGTG#.((((((((((((((......#.)))))))))))))).	2060	2093	1	-23.2	1	0.000255453	0.544	0.278499	0.0127467	-4.02637	14	16	14	3UTR		0	0
hsa-miR-222-3p	NM_003399	XPNPEP2	AGCTACATCTGGCTACTGGGT#GGCCAGATGAGCC#.(((.(((((((((.......#)))))))))))).	3126	3139	1	-19.8	0	3.34189e-05	0.5	0.0607995	-0.0367587	-8.88086	12	13	12	3UTR		0	0
hsa-miR-222-3p	NM_003417	ZNF264	AGCTACATCTGGCTACTGGGT#ACCCAGTGGTTATTGTGCA#.((.(((..((((((((((((#)))))))))))).))))).	2403	2422	1	-22.2	0	0.00359504	0.574	-0.140226	-0.268451	-10.1954	17	19	12	3UTR		0	0
hsa-miR-222-3p	NM_003418	CNBP	AGCTACATCTGGCTACTGGGT#GCCCAGGCTGGAGTGTAGTG#.((((((((((((..((((((#)))))))))))).)))))).	2041	2061	1	-23.1	1	0.00034063	0.382	1.51358	1.88762	-5.38561	18	20	12	3UTR		0	0
hsa-miR-222-3p	NM_003437	ZNF136	AGCTACATCTGGCTACTGGGT#GCTCTGGCTGGGTGTGGTG#.((((((((((((((..((((#)))))))))))))))))).	2400	2419	1	-21.4	1	4.07623e-05	0.485	0.0448483	-0.191612	-4.02637	18	19	18	3UTR		0	0
hsa-miR-222-3p	NM_003439	ZKSCAN1	AGCTACATCTGGCTACTGGGT#ACTCAGCAGTGTACTGAGATGTGGCTG#((((((((((.(((.((((((#)))))).)).....).)))))))))).	3384	3411	1	-21.2	1	0.000570486	0.485	-0.0377089	0.0595822	-7.4978	19	27	10	3UTR		0	0
hsa-miR-222-3p	NM_003457	ZNF207	AGCTACATCTGGCTACTGGGT#ACCCAGGCCAGAGTGCAGTAGCA#.(((((.((((((..((((((#)))))))))))).....))))).	6063	6086	1	-24.3	0	3.65155e-06	0.426	0	0	-6.9293	17	23	12	3UTR		0	0
hsa-miR-222-3p	NM_003571	BFSP2	AGCTACATCTGGCTACTGGGT#CTGAGTAGTCTGTAGCTT#(((((((...(((((((.((.#)).)))))))))))))).	1443	1461	1	-20.1	1	0.00926816	0.574	1.26878	0.812507	-8.55011	16	18	14	3UTR		0	0
hsa-miR-222-3p	NM_003583	DYRK2	AGCTACATCTGGCTACTGGGT#GCTCCAGGTCCATGCACAGGTGTAGCA#.((((((((((((..((((((#)).))))......)).)))))))))).	2453	2480	1	-24.4	1	7.04659e-05	0.559	0.585221	0.0313012	-5.38561	18	27	10	3UTR		0	0
hsa-miR-222-3p	NM_003594	TTF2	AGCTACATCTGGCTACTGGGT#AGCGGGCCAGGTGTGGTG#.(((((((((((((.((....#))..))))))))))))).	3841	3859	1	-22.1	1	2.8035e-05	0.485	-0.0264267	-0.0287363	-4.52877	15	18	13	3UTR		0	0
hsa-miR-222-3p	NM_003595	TPST2	AGCTACATCTGGCTACTGGGT#CCCAGGGCCACCCCCAGGATCGATGATTGGCTA#((((((((((((((.(((((.#))))))))))...........))))..))))).	2017	2050	1	-21.5	1	0.00474471	0.485	0.133899	-0.105537	-4.67302	19	33	10	3UTR		0	0
hsa-miR-222-3p	NM_003613	CILP	AGCTACATCTGGCTACTGGGT#GGTAGTGGGGTGTGGG#..((((((((.((((((....#)))))).)))))))).	5034	5050	1	-20.8	1	3.883e-05	0.441	4.08884	2.59492	-7.78178	14	16	8	3UTR		0	0
hsa-miR-222-3p	NM_003637	ITGA10	AGCTACATCTGGCTACTGGGT#GCCCTCAGGTGGCTGGAGCTGGAATAGCA#.((((((((((((((((((((#))))...))))))))))..))...)))).	4315	4344	1	-20.8	1	0.000858471	0.412	3.02092	2.63973	-3.79332	20	29	10	3UTR		0	0
hsa-miR-222-3p	NM_003666	BLZF1	AGCTACATCTGGCTACTGGGT#ATAAAAATTAGCCAGGTGTGGTG#.((((((((((((((......#.)))))))))))))).	1934	1957	1	-23.2	1	0.000146186	0.559	-0.00533461	0.00203399	-4.02637	14	16	14	3UTR		0	0
hsa-miR-222-3p	NM_003677	DENR	AGCTACATCTGGCTACTGGGT#ACCCGGTAGACTTTTTGTGGG#..(((((...(((((((((((#))))))))).))...))))).	1500	1521	1	-21.6	0	0.00707347	0.691	-0.0510315	0.18817	-9.56953	16	21	9	3UTR		0	0
hsa-miR-222-3p	NM_003678	THOC5	AGCTACATCTGGCTACTGGGT#CCCAAGTAGCTGGGACCACAGGTGTGTGCC#.(((((((((((((((((((.#)))).)))))........)))))))).)).	4038	4068	1	-22.9	1	0.000274001	0.544	5.90102	4.05121	-3.79332	19	30	8	3UTR		0	0
hsa-miR-222-3p	NM_003696	OR6A2	AGCTACATCTGGCTACTGGGT#ACCCGGGTTATTCAGAGTGGCCAGAGGCA#.(((...((((((((((((((#))))...........))))))))))))).	3537	3566	1	-22.2	0	0.00017432	0.529	0	0	-11.357	17	29	13	3UTR		0	0
hsa-miR-222-3p	NM_003740	KCNK5	AGCTACATCTGGCTACTGGGT#ATCCTCAGCTAGATGTATGCC#.(((((((((((((...((((#))))..))))))))))).)).	2011	2032	1	-21.1	1	0.00417851	0.456	2.63556	2.31705	-4.76182	17	21	11	3UTR		0	0
hsa-miR-222-3p	NM_003747	TNKS	AGCTACATCTGGCTACTGGGT#ACCCAGTGCTGGAACTAGGCATCCAGACTAGTTTGAATGTTTGTAGCTG#(((((((((((((.(((((((#)))))))))))))............................))))))).	5744	5793	1	-25	1	0.0108762	0.632	0.609808	0.51948	-4.79441	20	49	13	3UTR		0	0
hsa-miR-222-3p	NM_003756	EIF3H	AGCTACATCTGGCTACTGGGT#GCCCAGGCTGGAGTGTAGTG#.((((((((((((..((((((#)))))))))))).)))))).	1722	1742	1	-23.1	1	0.000212448	0.441	0	0	-5.38561	18	20	12	3UTR		0	0
hsa-miR-222-3p	NM_003765	STX10	AGCTACATCTGGCTACTGGGT#GCCCCCTAGGAGGAGAGGGTCCCTCCTGGGTAGCTGGAGAGTAGA#..((((.((((((((((.((.#.)).))))))))))..)))).	1020	1065	1	-22.1	0	0.00815045	0.338	2.46341	2.5655	-6.50069	16	21	10	3UTR		0	0
hsa-miR-222-3p	NM_003770	KRT37	AGCTACATCTGGCTACTGGGT#CCGGTAGCAGATACTTCCAAGGAGTGGCTC#((((((((((.((((((((..#))))))))))))...........)))))).	1526	1556	1	-21.8	1	0.000115672	0.544	0.254501	-0.0455409	-6.76235	18	30	12	3UTR		0	0
hsa-miR-222-3p	NM_003800	RNGTT	AGCTACATCTGGCTACTGGGT#GTAGCCAGAGAAATTGAAAAACGACTGTGGCTT#((((((((((((((((.....#)))))))))................))))))).	2069	2102	1	-22.1	1	0.00187513	0.706	0	0	-3.93757	16	33	9	3UTR		0	0
hsa-miR-222-3p	NM_003806	HRK	AGCTACATCTGGCTACTGGGT#ACCATGTTGGCCAGAGTGGTTT#((((((.(((((((((..(((#)))..)).))))))))))))).	4058	4080	1	-22.5	0	0.000212443	0.485	1.78203	1.05666	-5.48126	18	22	13	3UTR		0	0
hsa-miR-222-3p	NM_003807	TNFSF14	AGCTACATCTGGCTACTGGGT#ATCTAGGCCGGGCGTGGTG#.(((((.((((((..((((((#)))))))))))).))))).	3695	3714	1	-19.7	0	1.85486e-06	0.5	2.69128	0.469021	-6.9293	17	19	12	3UTR		0	0
hsa-miR-222-3p	NM_003812	ADAM23	AGCTACATCTGGCTACTGGGT#ATTCAGTAGTCATTGTATGCA#.((((((..((((((((((((#)))))))))))).)))).)).	6274	6295	1	-20.5	1	0.00107774	0.662	2.01211	2.07798	-7.16335	18	21	12	3UTR		0	0
hsa-miR-222-3p	NM_003822	NR5A2	AGCTACATCTGGCTACTGGGT#GCCTTATTTCACAATTTTAAAAGGTAGCTGTGCAGATGTGGA#..(((((((((((((((((((#))))..................))))))....))))))))).	2947	2989	1	-20.7	1	0.000406486	0.75	3.90282	2.93625	-4.957	19	42	9	3UTR		0	0
hsa-miR-222-3p	NM_003831	RIOK3	AGCTACATCTGGCTACTGGGT#ACCCATGTGCCAGATGTGT#...((((((((((.(((((((#))))).)))))))))))).	1846	1865	1	-25.1	0	0.00217086	0.559	1.40349	1.79633	-7.37138	17	19	12	3UTR		0	0
hsa-miR-222-3p	NM_003873	NRP1	AGCTACATCTGGCTACTGGGT#ACCCAGTGCCCAGAA#.......(((((.((((((((#)))))))).))))).	3463	3478	1	-20.6	0	0.0486761	0.529	0	0	-18.3994	13	15	8	3UTR		0	0
hsa-miR-222-3p	NM_003874	CD84	AGCTACATCTGGCTACTGGGT#GCCTATGTGTGGCAGAGTGTCCCAGCCAGATGTGTGCC#.((((((((((((...((((.#.)))))))))))))).)).	2744	2782	1	-24	1	0.00328588	0.456	0	0	-5.61866	16	19	14	3UTR		0	0
hsa-miR-222-3p	NM_003900	SQSTM1	AGCTACATCTGGCTACTGGGT#GCCCATTTAGAGGATGTGGCTG#((((((((((..(((.(((((#)))))..))).)))))))))).	2495	2517	1	-23.1	1	0.00257173	0.456	0	0	-10.3422	18	22	10	3UTR		0	0
hsa-miR-222-3p	NM_003904	ZPR1	AGCTACATCTGGCTACTGGGT#GCCTGGCCAGAAGTAGA#..((((.(((((((...((((#))))))))))).)))).	5151	5168	1	-20.2	0	0.000506048	0.441	2.42684	2.63927	-7.46919	15	17	11	3UTR		0	0
hsa-miR-222-3p	NM_003908	EIF2S2	AGCTACATCTGGCTACTGGGT#GTGGAGATGTGGCTG#((((((((((..((((.....#)))))))))))))).	1166	1181	1	-17.8	1	0.00345738	0.544	3.87852	3.34384	-10.1092	14	15	14	3UTR		0	0
hsa-miR-222-3p	NM_003909	CPNE3	AGCTACATCTGGCTACTGGGT#GCCTAGCCCAGATGAGCA#.(((.(((((((...((((((#)))))).)))))))))).	3380	3398	1	-22.8	0	0.00625296	0.441	-0.30502	-0.256805	-10.7938	16	18	10	3UTR		0	0
hsa-miR-222-3p	NM_003921	BCL10	AGCTACATCTGGCTACTGGGT#GGCCATTAGCCAGATT#......(((((((((.(((.(#).))).))))))))).	2156	2172	1	-18.2	0	6.45393e-05	0.691	2.57404	2.18211	-15.7996	13	16	9	3UTR		0	0
hsa-miR-222-3p	NM_003973	RPL14	AGCTACATCTGGCTACTGGGT#GCCCAGGCTGGAATGTAGTG#.((((((((((((..((((((#)))))))))))).)))))).	2446	2466	1	-23.1	1	1.53986e-05	0.426	0	0	-5.38561	18	20	12	3UTR		0	0
hsa-miR-222-3p	NM_003979	GPRC5A	AGCTACATCTGGCTACTGGGT#GCCCAGCCTGGTCCTTGGGTGTTGCC#.((.(((((((((((((((((#))))))..)))))...)))))).)).	4846	4872	1	-21.3	0	0.000264349	0.471	0.479033	0.0920342	-6.82535	19	26	6	3UTR		0	0
hsa-miR-222-3p	NM_003983	SLC7A6	AGCTACATCTGGCTACTGGGT#AGCTACTAGCCACGTGTAGCTA#((((((((.((((((.(((.(#).))).)))))).)))))))).	4576	4598	1	-23.1	1	0.000424347	0.632	0.0700235	-0.0217604	-5.22701	18	22	8	3UTR		0	0
hsa-miR-222-3p	NM_004035	ACOX1	AGCTACATCTGGCTACTGGGT#ACCCAGTACCTCACGTTTTATTTAAAATCTAAATCTGGGGCCAGGCGTGGTG#.(((((.(((((((.((((((#.))))))))))))).))))).	3740	3792	1	-22	0	3.28476e-09	0.515	-0.142433	0.142978	-6.07246	18	21	13	3UTR		0	0
hsa-miR-222-3p	NM_004050	BCL2L2	AGCTACATCTGGCTACTGGGT#ACTCAGAGCCAGCTTGTGGCA#.((((((.((((((.((((((#))))))))))))..)))))).	2419	2440	1	-27.1	1	1.25077e-05	0.441	1.74621	1.27545	-6.84241	18	21	12	3UTR		0	0
hsa-miR-222-3p	NM_004081	DAZ1	AGCTACATCTGGCTACTGGGT#ACCCAGTAAAACAGATTCTAAGCA#.(((..(((((..((((((((#))))))))...)))))....))).	3071	3095	1	-19.9	0	0.123224	0.647	1.82131	2.60078	-14.4493	16	24	8	3UTR		0	0
hsa-miR-222-3p	NM_004090	DUSP3	AGCTACATCTGGCTACTGGGT#TCCAGGTGGGATGTAGCA#.(((((((((.((..(((((.#))))))).))))))))).	2876	2894	1	-23.6	1	3.49624e-05	0.456	-0.247079	-0.0839185	-8.21039	16	18	9	3UTR		0	0
hsa-miR-222-3p	NM_004093	EFNB2	AGCTACATCTGGCTACTGGGT#GCCCTTTAGCCAGATGCTAGGCTG#((((.((((((((((..((((#))))..))))))))))...)))).	2366	2390	1	-28.2	0	2.29267e-06	0.515	1.30929	0.760147	-8.28966	18	24	10	3UTR		0	0
hsa-miR-222-3p	NM_004094	EIF2S1	AGCTACATCTGGCTACTGGGT#GCTACAGTAGTCAGGTGTAGA#..(((((((((((((((((((#))).)))))))))))))))).	2098	2119	1	-27.6	1	0.000127168	0.618	0.020964	0.425231	-4.957	19	21	16	3UTR	MIRT046815	0	0
hsa-miR-222-3p	NM_004124	GMFB	AGCTACATCTGGCTACTGGGT#TTCAGGAGTCAAATGTAGCC#.(((((((.(((((.(((((.#))))).))))).))))))).	3225	3245	1	-20.5	1	0.000216977	0.647	2.19726	1.47938	-5.58516	17	20	7	3UTR		0	0
hsa-miR-222-3p	NM_004130	GYG1	AGCTACATCTGGCTACTGGGT#GCCCAGTGCTGCCAGAGTGAGTG#.(((...((((((((((((((#))))))))..))))))...))).	1575	1598	1	-24.9	0	0.000789344	0.574	0.723709	0.557735	-11.357	17	23	8	3UTR		0	0
hsa-miR-222-3p	NM_004157	PRKAR2A	AGCTACATCTGGCTACTGGGT#GCCCAGTGGCATTGTACTTTCTGCTG#(((((((....((((((((((#))))))))))..))))......))).	2035	2061	1	-21.3	1	0.00285828	0.529	0.15689	0.312264	-11.3749	17	26	10	3UTR		0	0
hsa-miR-222-3p	NM_004196	CDKL1	AGCTACATCTGGCTACTGGGT#ACCCAGGCTACCAGGCTGGTGTGCAGTGGCCGTGATCATAGCTT#(((((.((((((((((((.(.#.).))))))))).)))..))))).	4638	4682	1	-21.6	0	0.00354937	0.426	0	0	-5.83853	18	24	9	3UTR		0	0
hsa-miR-222-3p	NM_004274	AKAP6	AGCTACATCTGGCTACTGGGT#TAGTGGCCCAGGATGTAGTG#.(((((((((((((((((...#))))))))..))))))))).	9521	9541	1	-23.8	1	0.00625854	0.632	0.0751291	0.277203	-3.79332	17	20	9	3UTR		0	0
hsa-miR-222-3p	NM_004293	GDA	AGCTACATCTGGCTACTGGGT#CCCTTGTGCCCAGGTGGAGTTA#((((.(((((((.(((.(((.#)))..))).))))))).)))).	1536	1558	1	-20.3	0	0.000252659	0.544	1.11103	0.844649	-9.34574	17	22	7	3UTR		0	0
hsa-miR-222-3p	NM_004299	ABCB7	AGCTACATCTGGCTACTGGGT#ATCTATAGCCAGATGA#.....((((((((((.(((((#))))))))))))))).	2561	2577	1	-19.7	0	0.00270996	0.647	4.57874	4.64362	-13.8986	15	16	15	3UTR		0	0
hsa-miR-222-3p	NM_004343	CALR	AGCTACATCTGGCTACTGGGT#CAGTGGGTCCCAGATTGGCTC#(((((.((((((((((((...#))))))...))))))))))).	1823	1844	1	-19.8	0	0.000333224	0.485	0.679777	1.75706	-5.83853	17	21	11	3UTR		0	0
hsa-miR-222-3p	NM_004388	CTBS	AGCTACATCTGGCTACTGGGT#AGCCAGTTGCCATATGTAACTA#((.(((((.((((.(((((.(#).))))).)))).))))).)).	4590	4612	1	-20	0	0.00860957	0.721	0.0923464	0.263566	-7.40834	17	22	5	3UTR		0	0
hsa-miR-222-3p	NM_004429	EFNB1	AGCTACATCTGGCTACTGGGT#CCCAGTGCCAGGTGG#.....((((((((.((((((.#)))))))))))))).	3087	3102	1	-25.3	0	2.45277e-07	0.309	1.64974	1.28643	-14.5224	14	15	14	3UTR		0	0
hsa-miR-222-3p	NM_004437	EPB41	AGCTACATCTGGCTACTGGGT#GCCTGATGGCCAGATGGCC#.((..((((((((((.(((((#))))).)))))))))))).	4655	4674	1	-22.3	0	2.41054e-07	0.426	-0.230995	-0.234386	-11.1774	17	19	12	3UTR		0	0
hsa-miR-222-3p	NM_004440	EPHA7	AGCTACATCTGGCTACTGGGT#ACCATCGGTGGCCAGGAAAATAGCA#.((((..((((((((((((((#)))..)))))))))))....)))).	3409	3434	1	-23	0	0.000237308	0.588	5.07326	3.64808	-7.23797	18	25	11	3UTR		0	0
hsa-miR-222-3p	NM_004465	FGF10	AGCTACATCTGGCTACTGGGT#GCTCAAGTGTGTGCATGGCAGGATGTGGTTA#((((((((((.((((((((((#))))).))........))).)))))))))).	4562	4593	1	-19	1	0.000916836	0.5	1.15623	1.21932	-6.76235	20	31	10	3UTR		0	0
[truncated: 715 more rows]
