# Supplementary material for: Identification and comprehensive analysis of epithelial–mesenchymal transition related target genes of miR-222-3p in breast cancer
Source: Front Oncol. 2023 Jul 20;13:1189635. doi: 10.3389/fonc.2023.1189635 (PMC10400091; doi:10.3389/fonc.2023.1189635)
Supplement: Supplementary file 4 [file Table_4.xlsx]

## Sheet: Supplement Table 4
Supplement Table 4.GO and KEGG pathway enrichment analysis of 38 ETGs of miR-222-3p
Ontology	ID	Description	GeneRatio	BgRatio	pvalue	p.adjust	qvalue	geneID	Count
BP	GO:0031589	cell-substrate adhesion	8/38	354/18670	4.60e-07	3.44e-04	2.25e-04	CD36/LAMC2/CEACAM6/SERPINE1/PIK3R1/TYRO3/NRP1/BVES	8
BP	GO:0018108	peptidyl-tyrosine phosphorylation	8/38	363/18670	5.56e-07	3.44e-04	2.25e-04	CD36/EGFR/IL6/NTRK2/ROR1/TYRO3/NRP1/PDGFD	8
BP	GO:0018212	peptidyl-tyrosine modification	8/38	366/18670	5.91e-07	3.44e-04	2.25e-04	CD36/EGFR/IL6/NTRK2/ROR1/TYRO3/NRP1/PDGFD	8
BP	GO:0001952	regulation of cell-matrix adhesion	5/38	119/18670	4.10e-06	0.002	0.001	CD36/CEACAM6/SERPINE1/PIK3R1/NRP1	5
MF	GO:0019199	transmembrane receptor protein kinase activity	6/37	79/17697	1.36e-08	1.92e-06	1.10e-06	EGFR/NTRK2/TGFBR3/TYRO3/NRP1/CRIM1	6
MF	GO:0004714	transmembrane receptor protein tyrosine kinase activity	5/37	62/17697	1.79e-07	1.26e-05	7.26e-06	EGFR/NTRK2/TYRO3/NRP1/CRIM1	5
MF	GO:0019838	growth factor binding	6/37	137/17697	3.68e-07	1.73e-05	9.94e-06	CD36/EGFR/NTRK2/TGFBR3/NRP1/CRIM1	6
MF	GO:0004713	protein tyrosine kinase activity	5/37	134/17697	8.29e-06	2.92e-04	1.68e-04	EGFR/NTRK2/TYRO3/NRP1/CRIM1	5
KEGG	hsa01521	EGFR tyrosine kinase inhibitor resistance	5/21	79/8076	1.42e-06	2.43e-04	1.45e-04	EGFR/IL6/PIK3R1/PRKCA/PDGFD	5
KEGG	hsa04066	HIF-1 signaling pathway	5/21	109/8076	7.00e-06	5.98e-04	3.57e-04	EGFR/IL6/SERPINE1/PIK3R1/PRKCA	5
KEGG	hsa04151	PI3K-Akt signaling pathway	7/21	354/8076	2.00e-05	0.001	6.81e-04	EGFR/IL6/LAMC2/NTRK2/PIK3R1/PRKCA/PDGFD	7
KEGG	hsa05210	Colorectal cancer	4/21	86/8076	6.25e-05	0.003	0.002	BIRC5/EGFR/PIK3R1/BBC3	4
